# Supplementary material for: Hypoxia-inducible factor 1αa regulates lipid metabolism to coordinate adipocyte hypertrophy and hyperplasia in grass carp
Source: J Biol Chem. 2026 Jan 27;302(3):111195. doi: 10.1016/j.jbc.2026.111195 (PMC12930053; doi:10.1016/j.jbc.2026.111195)
Supplement: Table S1 [file mmc1.xlsx]

## Sheet: Sheet1
Accession	protein_name	Control-1	Control-2	Control-3	HDF-1	HDF-2	HDF-3	Biological process	Cellular component	Molecular function	KOG	K	KEGG_Pathways	IPRs	Subcellular_localization	signalP
CI01000026_14720591_14737569	ync1li1_protein_[Danio_rerio]	1.9946	1.8033	1.6142	0	0	2.2719	GO:0007018 microtubule-based movement	GO:0005737 cytoplasm;GO:0005874 microtubule;GO:0005868 cytoplasmic dynein complex	GO:0005524 ATP binding	N: Cell motility	K10416	ko04145: Phagosome;ko04962: Vasopressin-regulated water reabsorption;ko05132: Salmonella infection	IPR008467: Dynein 1 light intermediate chain;IPR022780: Dynein family light intermediate chain;IPR027417: P-loop containing nucleoside triphosphate hydrolase	Cytoplasm	--
CI01000340_09364385_09394079	yanodine_receptor_2b_[Danio_rerio]	0.6942	0.6397	0.5611	2.6032	0.7436	0.5472	--	GO:0016021 integral component of membrane;GO:0005789 endoplasmic reticulum membrane	GO:0070679 inositol 1,4,5 trisphosphate binding;GO:0005220 inositol 1,4,5-trisphosphate-sensitive calcium-release channel activity	T: Signal transduction mechanisms	K04958	ko04020: Calcium signaling pathway;ko04022: cGMP-PKG signaling pathway;ko04070: Phosphatidylinositol signaling system;ko04114: Oocyte meiosis;ko04140: Autophagy - animal;ko04210: Apoptosis;ko04218: Cellular senescence;ko04270: Vascular smooth muscle contraction;ko04371: Apelin signaling pathway;ko04540: Gap junction;ko04611: Platelet activation;ko04621: NOD-like receptor signaling pathway;ko04625…	IPR000493: Inositol 1,4,5-trisphosphate receptor;IPR000699: RIH domain;IPR005821: Ion transport domain;IPR013662: RyR/IP3R Homology associated domain;IPR014821: Inositol 1,4,5-trisphosphate/ryanodine receptor;IPR016093: MIR motif;IPR035910: RyR/IP3 receptor binding core, RIH domain superfamily;IPR036300: Mir domain superfamily	Plasma membrane	--
CI01000016_01134396_01182271	xysterol_binding_protein-like_2_[Danio_rerio]	0	0.3664	0.4475	0	0	0.2603	GO:0006869 lipid transport	--	GO:0008289 lipid binding	T: Signal transduction mechanisms	K20465	--	IPR000648: Oxysterol-binding protein;IPR001849: Pleckstrin homology domain;IPR011993: PH-like domain superfamily;IPR018494: Oxysterol-binding protein, conserved site;IPR037239: Oxysterol-binding protein superfamily	Nucleus	--
CI01000304_11845828_11848857	xtracellular_superoxide_dismutase_[Danio_rerio]	27.5189	23.7283	17.2253	32.6134	12.0484	12.7478	--	--	GO:0046872 metal ion binding;GO:0004784 superoxide dismutase activity	P: Inorganic ion transport and metabolism	K04565	ko04146: Peroxisome;ko04213: Longevity regulating pathway - multiple species;ko05012: Parkinson disease;ko05014: Amyotrophic lateral sclerosis;ko05016: Huntington disease;ko05020: Prion disease;ko05022: Pathways of neurodegeneration - multiple diseases;ko05208: Chemical carcinogenesis - reactive oxygen species	IPR001424: Superoxide dismutase, copper/zinc binding domain;IPR018152: Superoxide dismutase, copper/zinc, binding site;IPR036423: Superoxide dismutase-like, copper/zinc binding domain superfamily	Cytoplasm	--
CI01000059_04427836_04462926	xtended_synaptotagmin-3_[Danio_rerio]	0.33	0.342	0.3927	0.4164	0	0.4552	GO:0006886 intracellular protein transport	GO:0016021 integral component of membrane	GO:0046872 metal ion binding	U: Intracellular trafficking, secretion, and vesicular transport	K19917	--	IPR000008: C2 domain;IPR001565: Synaptotagmin;IPR035892: C2 domain superfamily;IPR043566: Rabphilin/DOC2/Noc2	Cytoplasm	--
CI01000304_08547909_08562342	xportin-4_[Danio_rerio]	0.44	0.5227	0.6413	0	0.2534	0.2917	GO:0006886 intracellular protein transport	GO:0005737 cytoplasm;GO:0005634 nucleus	GO:0031267 small GTPase binding;GO:0005049 nuclear export signal receptor activity	U: Intracellular trafficking, secretion, and vesicular transport;Y: Nuclear structure	K18460	ko03013: Nucleocytoplasmic transport	IPR001494: Importin-beta, N-terminal domain;IPR011989: Armadillo-like helical;IPR016024: Armadillo-type fold;IPR044189: Exportin 4/7-like	Nucleus	--
CI01000057_03611693_03627832	xportin-2_[Danio_rerio]	2.2671	2.3228	2.4933	0.5978	1.8597	1.2082	GO:0006886 intracellular protein transport	GO:0005737 cytoplasm	GO:0031267 small GTPase binding	U: Intracellular trafficking, secretion, and vesicular transport;Y: Nuclear structure	K18423	ko03013: Nucleocytoplasmic transport;ko05132: Salmonella infection	IPR001494: Importin-beta, N-terminal domain;IPR005043: Exportin-2, C-terminal;IPR011989: Armadillo-like helical;IPR013713: Exportin-2, central domain;IPR016024: Armadillo-type fold	Cytoplasm	--
CI01000304_16761621_16764983	xosome_complex_exonuclease_RRP45_[Danio_rerio]	1.1432	0.9403	0.9808	0.4644	0.5346	0.6063	GO:0006396 RNA processing;GO:0006401 RNA catabolic process	GO:0000178 exosome (RNase complex)	--	J: Translation, ribosomal structure and biogenesis	K12586	ko03018: RNA degradation	IPR001247: Exoribonuclease, phosphorolytic domain 1;IPR015847: Exoribonuclease, phosphorolytic domain 2;IPR020568: Ribosomal protein S5 domain 2-type fold;IPR027408: PNPase/RNase PH domain superfamily;IPR036345: Exoribonuclease, PH domain 2 superfamily	Mitochondrion	--
CI01000000_02018856_02033091	xosome_complex_exonuclease_RRP40_[Danio_rerio]	0.5004	0.7483	1.1325	0	0	1.4211	GO:0006364 rRNA processing	GO:0005737 cytoplasm;GO:0000178 exosome (RNase complex)	GO:0003723 RNA binding	J: Translation, ribosomal structure and biogenesis	K03681	ko03018: RNA degradation	IPR004088: K Homology domain, type 1;IPR012340: Nucleic acid-binding, OB-fold;IPR026699: Exosome complex RNA-binding protein 1/RRP40/RRP4;IPR036612: K Homology domain, type 1 superfamily;IPR037319: Rrp40, S1 domain	Plasma membrane	--
CI01000051_06884323_06886377	xocyst_complex_component_8_[Danio_rerio]	0.1832	0.3602	0.2986	0	0	0.439	GO:0015031 protein transport;GO:0006887 exocytosis	GO:0030426 growth cone;GO:0048471 perinuclear region of cytoplasm;GO:0000145 exocyst	--	U: Intracellular trafficking, secretion, and vesicular transport	K19986	--	IPR001849: Pleckstrin homology domain;IPR011993: PH-like domain superfamily;IPR016159: Cullin repeat-like-containing domain superfamily;IPR032403: Exocyst component Exo84, C-terminal;IPR033961: Exocyst complex component Exo84;IPR042560: Exocyst component Exo84, C-terminal, subdomain 2;IPR042561: Exocyst component Exo84, C-terminal, subdomain 1	Cytoplasm	--
CI01000315_00661758_00677566	xocyst_complex_component_5_[Danio_rerio]	0.5602	0.6784	0.5099	0	0	0.5719	GO:0015031 protein transport;GO:0006887 exocytosis	GO:0000145 exocyst	--	U: Intracellular trafficking, secretion, and vesicular transport	K19984	ko05132: Salmonella infection	IPR009976: Exocyst complex component Sec10-like	Nucleus	--
CI01000020_02756005_02810495	xocyst_complex_component_4_[Danio_rerio]	0.3344	0.4638	0.4805	0	0	0.2197	GO:0006612 protein targeting to membrane;GO:0006893 Golgi to plasma membrane transport;GO:0006904 vesicle docking involved in exocytosis;GO:0090522 vesicle tethering involved in exocytosis	GO:0000145 exocyst	--	U: Intracellular trafficking, secretion, and vesicular transport	K06111	ko05132: Salmonella infection	IPR039682: Exocyst complex component Sec8/EXOC4	Nucleus	--
CI01000325_05196396_05226419	xocyst_complex_component_2_[Danio_rerio]	0.6347	0.5667	0.5833	0	0	0.6628	GO:0015031 protein transport;GO:0006887 exocytosis;GO:0006893 Golgi to plasma membrane transport	GO:0000145 exocyst	--	U: Intracellular trafficking, secretion, and vesicular transport	K17637	ko04014: Ras signaling pathway;ko05132: Salmonella infection	IPR002909: IPT domain;IPR013783: Immunoglobulin-like fold;IPR014756: Immunoglobulin E-set;IPR029175: Exocyst complex component EXOC2/Sec5;IPR039481: Exocyst complex component EXOC2/Sec5, N-terminal domain	Mitochondrion	--
CI01000029_07602986_07608307	xin_interactor,_dorsalization-associated_protein_[Danio_rerio]	0.2542	0.2348	0.2116	0	0	0.3529	--	--	--	--	--	--	IPR023421: Axin interactor, dorsalization-associated protein, N-terminal;IPR025939: Axin interactor dorsalization-associated protein, C-terminal;IPR035892: C2 domain superfamily;IPR036818: Axin interactor, dorsalization-associated protein, N-terminal domain superfamily	Cytoplasm	--
CI01000105_03373989_03376492	xidoreductase_HTATIP2_[Danio_rerio]	0.6522	0.6853	0.6897	0.1021	0	0.9536	--	--	--	T: Signal transduction mechanisms	K17290	--	IPR016040: NAD(P)-binding domain;IPR036291: NAD(P)-binding domain superfamily	Plasma membrane	--
CI01000340_09890498_09895948	uvB-like_2_[Danio_rerio]	1.0305	1.7802	1.3355	0	0	2.3319	GO:0006281 DNA repair;GO:0006310 DNA recombination	GO:0031011 Ino80 complex;GO:0035267 NuA4 histone acetyltransferase complex;GO:0097255 R2TP complex	GO:0005524 ATP binding;GO:0016887 ATPase activity;GO:0003678 DNA helicase activity	L: Replication, recombination and repair	K04499	ko04310: Wnt signaling pathway	IPR003593: AAA+ ATPase domain;IPR010339: TIP49, P-loop domain;IPR027238: RuvB-like;IPR027417: P-loop containing nucleoside triphosphate hydrolase;IPR041048: RuvB-like, AAA-lid domain;IPR042487: RuvBL1/2, DNA/RNA binding domain	Cytoplasm	--
CI01000339_06069549_06075897	uvB-like_1_[Danio_rerio]	1.4428	7.7135	3.764	0	0	3.4551	GO:0006281 DNA repair;GO:0006310 DNA recombination	GO:0031011 Ino80 complex;GO:0035267 NuA4 histone acetyltransferase complex;GO:0097255 R2TP complex	GO:0005524 ATP binding;GO:0016787 hydrolase activity;GO:0003678 DNA helicase activity	K: Transcription	K11338	--	IPR003593: AAA+ ATPase domain;IPR010339: TIP49, P-loop domain;IPR027238: RuvB-like;IPR027417: P-loop containing nucleoside triphosphate hydrolase;IPR041048: RuvB-like, AAA-lid domain;IPR042487: RuvBL1/2, DNA/RNA binding domain	Cytoplasm	--
CI01000082_00226881_00228115	ukaryotic_translation_initiation_factor_5A-2_[Danio_rerio]	6.807	17.1363	15.8903	0.6019	0.8561	17.333	GO:0051028 mRNA transport;GO:0015031 protein transport;GO:0045901 positive regulation of translational elongation;GO:0045905 positive regulation of translational termination	GO:0005789 endoplasmic reticulum membrane;GO:0005643 nuclear pore	GO:0003723 RNA binding;GO:0003743 translation initiation factor activity;GO:0003746 translation elongation factor activity;GO:0043022 ribosome binding	J: Translation, ribosomal structure and biogenesis	K03263	--	IPR001884: Translation elongation factor IF5A-like;IPR008991: Translation protein SH3-like domain superfamily;IPR012340: Nucleic acid-binding, OB-fold;IPR014722: Ribosomal protein L2, domain 2;IPR019769: Translation elongation factor, IF5A, hypusine site;IPR020189: Translation elongation factor, IF5A C-terminal	Cytoplasm	--
CI01000346_00069891_00072824	ukaryotic_translation_initiation_factor_5A-2_[Danio_rerio]	3.0411	2.8251	4.5527	0.3009	1.2658	4.4008	GO:0051028 mRNA transport;GO:0015031 protein transport;GO:0045901 positive regulation of translational elongation;GO:0045905 positive regulation of translational termination	GO:0005789 endoplasmic reticulum membrane;GO:0005643 nuclear pore	GO:0003723 RNA binding;GO:0003743 translation initiation factor activity;GO:0003746 translation elongation factor activity;GO:0043022 ribosome binding	J: Translation, ribosomal structure and biogenesis	K03263	--	IPR001884: Translation elongation factor IF5A-like;IPR008991: Translation protein SH3-like domain superfamily;IPR012340: Nucleic acid-binding, OB-fold;IPR014722: Ribosomal protein L2, domain 2;IPR019769: Translation elongation factor, IF5A, hypusine site;IPR020189: Translation elongation factor, IF5A C-terminal	Cytoplasm	--
CI01000004_08518587_08521540	ukaryotic_translation_initiation_factor_5A-1_[Danio_rerio]	16.0865	24.5749	26.6854	1.712	5.5885	30.6492	GO:0051028 mRNA transport;GO:0015031 protein transport;GO:0045901 positive regulation of translational elongation;GO:0045905 positive regulation of translational termination	GO:0005789 endoplasmic reticulum membrane;GO:0005643 nuclear pore	GO:0003723 RNA binding;GO:0003746 translation elongation factor activity;GO:0043022 ribosome binding	J: Translation, ribosomal structure and biogenesis	K03263	--	IPR001884: Translation elongation factor IF5A-like;IPR008991: Translation protein SH3-like domain superfamily;IPR012340: Nucleic acid-binding, OB-fold;IPR014722: Ribosomal protein L2, domain 2;IPR019769: Translation elongation factor, IF5A, hypusine site;IPR020189: Translation elongation factor, IF5A C-terminal	Cytoplasm	--
CI01000051_00520062_00525658	ukaryotic_translation_initiation_factor_5_[Danio_rerio]	1.7664	2.9503	2.4111	0	0	3.9861	--	--	GO:0005525 GTP binding;GO:0003743 translation initiation factor activity	J: Translation, ribosomal structure and biogenesis	K03262	ko04214: Apoptosis - fly	IPR002735: Translation initiation factor IF2/IF5 domain;IPR003307: W2 domain;IPR016024: Armadillo-type fold;IPR016189: Translation initiation factor IF2/IF5, N-terminal;IPR016190: Translation initiation factor IF2/IF5, zinc-binding;IPR045196: Translation initiation factor IF2/IF5	Cytoplasm	--
CI01180000_06801398_06808587	ukaryotic_translation_initiation_factor_5_[Danio_rerio]	1.1181	2.3576	1.7029	0	0	0.8388	--	--	GO:0005525 GTP binding;GO:0003743 translation initiation factor activity	J: Translation, ribosomal structure and biogenesis	K03262	ko04214: Apoptosis - fly	IPR002735: Translation initiation factor IF2/IF5 domain;IPR003307: W2 domain;IPR016024: Armadillo-type fold;IPR016189: Translation initiation factor IF2/IF5, N-terminal;IPR016190: Translation initiation factor IF2/IF5, zinc-binding;IPR045196: Translation initiation factor IF2/IF5	Cytoplasm	--
CI01000021_03267771_03288743	ukaryotic_translation_initiation_factor_4H_isoform_2_[Danio_rerio]	1.8016	2.0178	2.5643	0	1.2539	2.2483	--	--	GO:0003723 RNA binding	R: General function prediction only	K03258	ko04150: mTOR signaling pathway;ko04151: PI3K-Akt signaling pathway;ko05205: Proteoglycans in cancer	IPR000504: RNA recognition motif domain;IPR012677: Nucleotide-binding alpha-beta plait domain superfamily;IPR035979: RNA-binding domain superfamily	Plasma membrane	--
CI01000006_03941900_03945253	ukaryotic_translation_initiation_factor_4E-binding_protein_1_[Danio_rerio]	0.7896	0.708	0.7664	0	0	0.5942	GO:0045947 negative regulation of translational initiation	--	GO:0003743 translation initiation factor activity;GO:0008190 eukaryotic initiation factor 4E binding	--	K18645	--	IPR008606: Eukaryotic translation initiation factor 4E binding	Extracell	--
CI01000009_05502414_05506275	ukaryotic_translation_initiation_factor_4A,_isoform_2_[Danio_rerio]	0.7315	1.1805	0.8628	0	0	0.9923	--	--	GO:0003723 RNA binding;GO:0005524 ATP binding;GO:0016787 hydrolase activity;GO:0003724 RNA helicase activity	A: RNA processing and modification	K13179	--	IPR000629: ATP-dependent RNA helicase DEAD-box, conserved site;IPR011545: DEAD/DEAH box helicase domain;IPR014001: Helicase superfamily 1/2, ATP-binding domain;IPR027417: P-loop containing nucleoside triphosphate hydrolase;IPR044773: DDX18/Has1, DEAD-box helicase domain	Nucleus	--
CI01000218_00173197_00175957	ukaryotic_translation_initiation_factor_3_subunit_K_[Danio_rerio]	0	2.0288	1.1709	0	0	1.0416	GO:0048856 anatomical structure development;GO:0001732 formation of cytoplasmic translation initiation complex;GO:0006446 regulation of translational initiation	GO:0005634 nucleus;GO:0005852 eukaryotic translation initiation factor 3 complex;GO:0016282 eukaryotic 43S preinitiation complex;GO:0033290 eukaryotic 48S preinitiation complex	GO:0003723 RNA binding;GO:0003743 translation initiation factor activity;GO:0043022 ribosome binding	S: Function unknown	K15028	--	IPR000717: Proteasome component (PCI) domain;IPR009374: Eukaryotic translation initiation factor 3 subunit K;IPR016020: Translation initiation factor 3, subunit 12, N-terminal, eukaryotic;IPR016024: Armadillo-type fold;IPR033464: CSN8/PSMD8/EIF3K;IPR036388: Winged helix-like DNA-binding domain superfamily;IPR036390: Winged helix DNA-binding domain superfamily	Nucleus	--
CI01000330_01748489_01753861	ukaryotic_translation_initiation_factor_3_subunit_J-B_[Danio_rerio]	0.6009	1.0537	0.7118	0	0.129	0.8197	GO:0001732 formation of cytoplasmic translation initiation complex	GO:0005852 eukaryotic translation initiation factor 3 complex;GO:0016282 eukaryotic 43S preinitiation complex;GO:0033290 eukaryotic 48S preinitiation complex	GO:0003743 translation initiation factor activity	J: Translation, ribosomal structure and biogenesis	K03245	--	IPR013906: Eukaryotic translation initiation factor 3 subunit J;IPR023194: Eukaryotic translation initiation factor 3-like domain superfamily	Nucleus	--
CI01000321_02671166_02689684	ukaryotic_translation_initiation_factor_3_subunit_E-B_[Danio_rerio]	1.2878	1.5041	1.9757	0.4776	3.0834	1.7942	GO:0048856 anatomical structure development;GO:0001732 formation of cytoplasmic translation initiation complex	GO:0005634 nucleus;GO:0016282 eukaryotic 43S preinitiation complex;GO:0033290 eukaryotic 48S preinitiation complex;GO:0071540 eukaryotic translation initiation factor 3 complex, eIF3e	GO:0003743 translation initiation factor activity	J: Translation, ribosomal structure and biogenesis	K03250	ko05160: Hepatitis C	IPR000717: Proteasome component (PCI) domain;IPR016650: Eukaryotic translation initiation factor 3 subunit E;IPR019010: Eukaryotic translation initiation factor 3 subunit E, N-terminal;IPR036390: Winged helix DNA-binding domain superfamily	Cytoplasm	--
CI01000069_02033431_02040119	ukaryotic_translation_initiation_factor_3_subunit_D_[Danio_rerio]	6.3137	8.5764	9.4441	1.7929	5.7245	13.0002	GO:0001732 formation of cytoplasmic translation initiation complex;GO:0002191 cap-dependent translational initiation;GO:0006413 translational initiation	GO:0005852 eukaryotic translation initiation factor 3 complex;GO:0016282 eukaryotic 43S preinitiation complex;GO:0033290 eukaryotic 48S preinitiation complex	GO:0003723 RNA binding;GO:0003743 translation initiation factor activity;GO:0098808 mRNA cap binding	J: Translation, ribosomal structure and biogenesis	K03251	--	IPR007783: Eukaryotic translation initiation factor 3 subunit D	Cytoplasm	--
CI01000016_01509959_01560806	ukaryotic_translation_initiation_factor_3,_subunit_6_48kDa_[Danio_rerio]	9.1445	9.7738	13.6567	1.1769	8.5679	5.873	GO:0001732 formation of cytoplasmic translation initiation complex	GO:0005634 nucleus;GO:0016282 eukaryotic 43S preinitiation complex;GO:0033290 eukaryotic 48S preinitiation complex;GO:0071540 eukaryotic translation initiation factor 3 complex, eIF3e	GO:0003743 translation initiation factor activity	J: Translation, ribosomal structure and biogenesis	K03250	ko05160: Hepatitis C	IPR000717: Proteasome component (PCI) domain;IPR016650: Eukaryotic translation initiation factor 3 subunit E;IPR019010: Eukaryotic translation initiation factor 3 subunit E, N-terminal	Nucleus	--
CI01000029_05410136_05418911	ukaryotic_translation_initiation_factor_2B,_subunit_1_alpha_[Danio_rerio]	0.4188	0.5848	0.5405	0	0	0.7178	--	--	GO:0003743 translation initiation factor activity	J: Translation, ribosomal structure and biogenesis	K03754	ko05168: Herpes simplex virus 1 infection	IPR000649: Initiation factor 2B-related;IPR037171: NagB/RpiA transferase-like;IPR042529: Initiation factor 2B-like, C-terminal	Nucleus	--
CI01000051_00074000_00080983	ukaryotic_translation_initiation_factor_2B,_subunit_1_alpha_[Danio_rerio]	0.4379	0.463	0.4773	0	0.1235	0	--	--	GO:0003743 translation initiation factor activity	J: Translation, ribosomal structure and biogenesis	K03680	ko05168: Herpes simplex virus 1 infection	IPR000649: Initiation factor 2B-related;IPR037171: NagB/RpiA transferase-like;IPR042529: Initiation factor 2B-like, C-terminal	Cytoplasm	--
CI01000300_02356651_02369301	ukaryotic_translation_initiation_factor_2A_[Danio_rerio]	8.6099	10.6667	11.515	0.2152	1.9893	12.2477	GO:0001732 formation of cytoplasmic translation initiation complex	GO:0005852 eukaryotic translation initiation factor 3 complex;GO:0016282 eukaryotic 43S preinitiation complex;GO:0033290 eukaryotic 48S preinitiation complex	GO:0003723 RNA binding;GO:0031369 translation initiation factor binding;GO:0003743 translation initiation factor activity	J: Translation, ribosomal structure and biogenesis	K03253	--	IPR000504: RNA recognition motif domain;IPR011400: Eukaryotic translation initiation factor 3 subunit B;IPR012677: Nucleotide-binding alpha-beta plait domain superfamily;IPR013979: Translation initiation factor, beta propellor-like domain;IPR015943: WD40/YVTN repeat-like-containing domain superfamily;IPR034363: eIF3B, RNA recognition motif;IPR035979: RNA-binding domain superfamily	Nucleus	--
CI01000146_00127104_00132883	ukaryotic_translation_initiation_factor_2_subunit_2_[Danio_rerio]	0.4327	1.3056	0.8792	0	0	2.7229	--	--	GO:0003743 translation initiation factor activity	J: Translation, ribosomal structure and biogenesis	K03238	--	IPR002735: Translation initiation factor IF2/IF5 domain;IPR016189: Translation initiation factor IF2/IF5, N-terminal;IPR016190: Translation initiation factor IF2/IF5, zinc-binding;IPR045196: Translation initiation factor IF2/IF5	Extracell	--
CI01000340_14558807_14564692	ukaryotic_translation_initiation_factor_2_subunit_2_[Danio_rerio]	5.1046	4.9044	6.1544	0.5765	4.1387	4.4393	--	--	GO:0003743 translation initiation factor activity	J: Translation, ribosomal structure and biogenesis	K03238	--	IPR002735: Translation initiation factor IF2/IF5 domain;IPR016189: Translation initiation factor IF2/IF5, N-terminal;IPR045196: Translation initiation factor IF2/IF5	Nucleus	--
CI01000062_03024898_03029604	ukaryotic_translation_initiation_factor_2,_subunit_1_alpha_b_[Danio_rerio]	2.7076	4.0297	3.4332	0.1933	1.2244	5.3919	--	GO:0005737 cytoplasm;GO:0010494 cytoplasmic stress granule	GO:0003723 RNA binding;GO:0003743 translation initiation factor activity	J: Translation, ribosomal structure and biogenesis	K03237	ko04140: Autophagy - animal;ko04141: Protein processing in endoplasmic reticulum;ko04210: Apoptosis;ko04932: Non-alcoholic fatty liver disease;ko05010: Alzheimer disease;ko05012: Parkinson disease;ko05014: Amyotrophic lateral sclerosis;ko05020: Prion disease;ko05022: Pathways of neurodegeneration - multiple diseases;ko05160: Hepatitis C;ko05162: Measles;ko05164: Influenza A;ko05168: Herpes simple…	IPR003029: S1 domain;IPR011488: Translation initiation factor 2, alpha subunit;IPR012340: Nucleic acid-binding, OB-fold;IPR022967: RNA-binding domain, S1;IPR024054: Translation initiation factor 2, alpha subunit, middle domain superfamily;IPR024055: Translation initiation factor 2, alpha subunit, C-terminal;IPR044126: IF2a, S1-like domain	Cytoplasm	--
CI01000029_07338994_07342252	ukaryotic_translation_initiation_factor_2,_subunit_1_alpha_[Danio_rerio]	0.2549	1.3169	0.5839	0	0	1.3204	--	GO:0010494 cytoplasmic stress granule	GO:0003723 RNA binding;GO:0003743 translation initiation factor activity	J: Translation, ribosomal structure and biogenesis	K03237	ko04140: Autophagy - animal;ko04141: Protein processing in endoplasmic reticulum;ko04210: Apoptosis;ko04932: Non-alcoholic fatty liver disease;ko05010: Alzheimer disease;ko05012: Parkinson disease;ko05014: Amyotrophic lateral sclerosis;ko05020: Prion disease;ko05022: Pathways of neurodegeneration - multiple diseases;ko05160: Hepatitis C;ko05162: Measles;ko05164: Influenza A;ko05168: Herpes simple…	IPR003029: S1 domain;IPR011488: Translation initiation factor 2, alpha subunit;IPR012340: Nucleic acid-binding, OB-fold;IPR022967: RNA-binding domain, S1;IPR024054: Translation initiation factor 2, alpha subunit, middle domain superfamily;IPR024055: Translation initiation factor 2, alpha subunit, C-terminal;IPR044126: IF2a, S1-like domain	Cytoplasm	--
CI01000319_04787066_04788609	ukaryotic_translation_initiation_factor_1b_[Danio_rerio]	0.4655	0.7721	0.3107	0	0	0.6909	--	--	GO:0003743 translation initiation factor activity	J: Translation, ribosomal structure and biogenesis	K03113	--	IPR001950: SUI1 domain;IPR005874: Eukaryotic translation initiation factor SUI1;IPR036877: SUI1 domain superfamily	Mitochondrion	--
CI01000339_02141968_02146898	ukaryotic_translation_initiation_factor_1A,_X-linked,_b_[Danio_rerio]	8.1012	17.5529	15.4758	0.3018	0.3716	21.3864	--	--	GO:0003723 RNA binding;GO:0003743 translation initiation factor activity	J: Translation, ribosomal structure and biogenesis	K03236	--	IPR001253: Translation initiation factor 1A (eIF-1A);IPR006196: RNA-binding domain, S1, IF1 type;IPR012340: Nucleic acid-binding, OB-fold;IPR018104: Translation initiation factor 1A (eIF-1A), conserved site	Cytoplasm	--
CI01000340_09882272_09889768	ukaryotic_translation_elongation_factor_1_alpha_1_[Danio_rerio]	0.2544	0.3139	0.264	0	0	0.2295	--	--	GO:0005525 GTP binding;GO:0003924 GTPase activity	J: Translation, ribosomal structure and biogenesis	K03833	--	IPR000795: Translational (tr)-type GTP-binding domain;IPR004161: Translation elongation factor EFTu-like, domain 2;IPR009000: Translation protein, beta-barrel domain superfamily;IPR027417: P-loop containing nucleoside triphosphate hydrolase	Endoplasmic reticulum_Mitochondrion	--
CI01000320_01436683_01438765	udC_domain-containing_protein_3_[Danio_rerio]	1.7164	3.2302	1.6906	0.2056	0	2.2894	GO:0007049 cell cycle;GO:0051301 cell division	GO:0005874 microtubule;GO:0030496 midbody;GO:0005819 spindle	--	T: Signal transduction mechanisms	--	--	IPR007052: CS domain;IPR008978: HSP20-like chaperone;IPR037898: NudC family	Cytoplasm	--
CI01000046_00436111_00443677	ucleoside_diphosphate-linked_moiety_X_motif_6_[Danio_rerio]	0	0.7789	0.7568	0	0	0.833	--	GO:0005634 nucleus;GO:0005739 mitochondrion	GO:0016787 hydrolase activity	T: Signal transduction mechanisms	K01988	ko00601: Glycosphingolipid biosynthesis - lacto and neolacto series;ko00603: Glycosphingolipid biosynthesis - globo and isoglobo series;ko01100: Metabolic pathways	IPR000086: NUDIX hydrolase domain;IPR003293: Nudix hydrolase 6-like;IPR015797: NUDIX hydrolase-like domain superfamily;IPR020084: NUDIX hydrolase, conserved site;IPR040618: Pre-nudix hydrolase domain	Nucleus	--
CI01000035_00324893_00327404	ucleoside_diphosphate_kinase_homolog_5_[Danio_rerio]	0.1461	0.0932	0.1591	0	0	0.2239	GO:0006183 GTP biosynthetic process;GO:0006241 CTP biosynthetic process;GO:0006165 nucleoside diphosphate phosphorylation;GO:0006228 UTP biosynthetic process	--	GO:0005524 ATP binding;GO:0004550 nucleoside diphosphate kinase activity	F: Nucleotide transport and metabolism	K00940	ko00230: Purine metabolism;ko00240: Pyrimidine metabolism;ko00983: Drug metabolism - other enzymes;ko01100: Metabolic pathways;ko01232: Nucleotide metabolism;ko01240: Biosynthesis of cofactors	IPR001564: Nucleoside diphosphate kinase;IPR023005: Nucleoside diphosphate kinase, active site;IPR034907: Nucleoside diphosphate kinase-like domain;IPR036850: Nucleoside diphosphate kinase-like domain superfamily	Cytoplasm	--
CI01000258_00114894_00117916	ucleoredoxin-like_protein_1_[Danio_rerio]	0.415	0.4524	0.8254	0	0	0.4781	GO:0045494 photoreceptor cell maintenance	--	--	R: General function prediction only	--	--	IPR029520: Nucleoredoxin-like protein 1	Extracell	--
CI01000053_02457987_02461022	ucleoredoxin_[Danio_rerio]	0.3395	0.4748	0.4234	0.5638	0.3497	1.278	--	GO:0005829 cytosol	GO:0004601 peroxidase activity;GO:0047134 protein-disulfide reductase activity	S: Function unknown	K17609	--	IPR010357: Thioredoxin domain-containing protein 17-like domain;IPR012336: Thioredoxin-like fold;IPR036249: Thioredoxin-like superfamily;IPR045108: Thioredoxin domain-containing protein 17-like	Nucleus	--
CI01000004_05942638_05967553	ucleoprotein_TPR_[Danio_rerio]	1.0705	1.1012	1.0944	1.4918	2.1682	1.7737	GO:0006606 protein import into nucleus	GO:0005643 nuclear pore;GO:0034399 nuclear periphery	--	S: Function unknown	K09291	ko03013: Nucleocytoplasmic transport;ko05014: Amyotrophic lateral sclerosis;ko05200: Pathways in cancer;ko05216: Thyroid cancer	IPR012929: Nucleoprotein TPR/MLP1	Nucleus	--
CI01000325_00825806_00831039	ucleoporin_Nup43_[Danio_rerio]	0.9987	0.8071	0.775	0	0	1.2983	--	--	--	Y: Nuclear structure	K14305	ko03013: Nucleocytoplasmic transport;ko05014: Amyotrophic lateral sclerosis	IPR001680: WD40 repeat;IPR015943: WD40/YVTN repeat-like-containing domain superfamily;IPR019775: WD40 repeat, conserved site;IPR036322: WD40-repeat-containing domain superfamily	Cytoplasm_Nucleus	--
CI01000211_00119126_00128544	ucleoporin_54_[Danio_rerio]	0.0139	0.0419	0	0	0	0.026	--	GO:0005643 nuclear pore	--	U: Intracellular trafficking, secretion, and vesicular transport;Y: Nuclear structure	K14308	ko03013: Nucleocytoplasmic transport;ko05014: Amyotrophic lateral sclerosis	IPR024864: Nucleoporin Nup54/Nup57/Nup44;IPR025712: Nucleoporin Nup54, alpha-helical domain;IPR040985: Nup54, C-terminal interacting domain	Cytoplasm	--
CI01000178_00030615_00052103	ucleoporin_155_[Danio_rerio]	0.524	1.1954	1.0056	0	0	0.7992	--	GO:0005643 nuclear pore	GO:0017056 structural constituent of nuclear pore	U: Intracellular trafficking, secretion, and vesicular transport;Y: Nuclear structure	K14312	ko03013: Nucleocytoplasmic transport;ko05014: Amyotrophic lateral sclerosis	IPR004870: Nucleoporin, Nup155-like;IPR007187: Nucleoporin, Nup133/Nup155-like, C-terminal;IPR014908: Nucleoporin, Nup133/Nup155-like, N-terminal;IPR042533: Nucleoporin, Nup155-like, C-terminal, subdomain 1;IPR042537: Nucleoporin, Nup155-like, C-terminal, subdomain 2;IPR042538: Nucleoporin, Nup155-like, C-terminal, subdomain 3	Extracell	CS pos: 20-21. SEC-AQ. Pr: 0.7711
CI01000304_09695997_09696577	ucleophosmin_[Danio_rerio]	1.1593	2.8145	1.785	0	0	8.9063	--	GO:0005634 nucleus	GO:0003676 nucleic acid binding	--	K11276	--	IPR004301: Nucleoplasmin family;IPR032569: Nucleophosmin, C-terminal	Nucleus	--
CI01000004_07646516_07653787	ucleolysin_TIAR_[Danio_rerio]	0.3938	0.3572	0.3335	0	0	0.636	--	GO:0005737 cytoplasm;GO:0005634 nucleus	GO:0003723 RNA binding	R: General function prediction only	K25102	--	IPR000504: RNA recognition motif domain;IPR012677: Nucleotide-binding alpha-beta plait domain superfamily;IPR034510: SECp43, RNA recognition motif 2;IPR035979: RNA-binding domain superfamily;IPR040434: tRNA selenocysteine 1-associated protein 1;IPR041085: tRNA selenocysteine 1-associated protein 1, C-terminal	Nucleus	--
CI01000013_09430170_09443518	ucleolin_[Danio_rerio]	1.2316	1.1955	1.2537	0	0	1.7994	--	--	GO:0003723 RNA binding	A: RNA processing and modification	K14573	ko03008: Ribosome biogenesis in eukaryotes	IPR000504: RNA recognition motif domain;IPR012677: Nucleotide-binding alpha-beta plait domain superfamily;IPR035979: RNA-binding domain superfamily	Nucleus	--
CI01000040_05977984_05981590	ucleolar_protein_16_[Danio_rerio]	0.3991	0.515	0.4763	0	0	0.4892	--	GO:0005730 nucleolus	--	S: Function unknown	--	--	IPR019002: Ribosome biogenesis protein Nop16	Nucleus	--
CI01000202_00021918_00066412	ucleolar_protein_11-like_[Danio_rerio]	0.1728	1.1678	0.5351	0	0	1.8453	GO:0030490 maturation of SSU-rRNA	GO:0005730 nucleolus	--	--	K20478	--	IPR036322: WD40-repeat-containing domain superfamily;IPR042859: Nucleolar protein 11	Cytoplasm	--
CI01000026_02939243_02946057	ucleobindin-1_precursor_[Danio_rerio]	1.064	1.3914	1.1286	1.0854	1.8036	1.7446	GO:0032099 negative regulation of appetite	--	GO:0005509 calcium ion binding	R: General function prediction only	K20371	--	IPR002048: EF-hand domain;IPR011992: EF-hand domain pair;IPR040250: Nucleobindin	Extracell	CS pos: 23-24. AKA-VP. Pr: 0.7116
CI01000180_01773189_01784141	ucleobindin-1_precursor_[Danio_rerio]	2.3971	2.8755	2.535	1.1423	1.2628	2.9594	GO:0032099 negative regulation of appetite;GO:0032094 response to food	GO:0005793 endoplasmic reticulum-Golgi intermediate compartment	GO:0005509 calcium ion binding	R: General function prediction only	K20371	--	IPR040250: Nucleobindin	Extracell	--
CI01090678_00000733_00001345	ucleobindin-1_precursor_[Danio_rerio]	1.5257	2.387	2.4138	0	0	1.6089	GO:0032099 negative regulation of appetite	--	GO:0005509 calcium ion binding	R: General function prediction only	K20371	--	IPR002048: EF-hand domain;IPR011992: EF-hand domain pair;IPR018247: EF-Hand 1, calcium-binding site;IPR040250: Nucleobindin	Cytoplasm	--
CI01000069_02363715_02370330	ucleobindin_2a_precursor_[Danio_rerio]	0.8587	1.3191	1.24	0.209	0.9284	1.4957	--	GO:0005794 Golgi apparatus;GO:0005576 extracellular region	GO:0005509 calcium ion binding	R: General function prediction only	K20371	--	IPR002048: EF-hand domain;IPR011992: EF-hand domain pair;IPR018247: EF-Hand 1, calcium-binding site;IPR040250: Nucleobindin	Extracell	CS pos: 19-20. VWT-VP. Pr: 0.6502
CI01000050_06704526_06704754	uclease-sensitive_element-binding_protein_1_isoform_1_[Danio_rerio]	0	0.8833	0	0	0	0	--	--	GO:0003676 nucleic acid binding	J: Translation, ribosomal structure and biogenesis	K09276	--	--	Nucleus	--
CI01000020_03335308_03338805	uclear-interacting_partner_of_ALK_[Danio_rerio]	0.5268	1.1195	0.8623	0	0	1.643	--	--	--	S: Function unknown	--	--	IPR013909: Nuclear-interacting partner of ALK/Rsm1-like, C-terminal	Plasma membrane	--
CI01000310_04476520_04487094	uclear_ribonucleoprotein_U-like_protein_[Danio_rerio]	0	1.3402	0.3796	0	0	0.718	--	GO:0005634 nucleus	--	A: RNA processing and modification	K12888	ko03040: Spliceosome	IPR001870: B30.2/SPRY domain;IPR003034: SAP domain;IPR003877: SPRY domain;IPR013320: Concanavalin A-like lectin/glucanase domain superfamily;IPR027417: P-loop containing nucleoside triphosphate hydrolase;IPR035778: Heterogeneous nuclear ribonucleoprotein U, SPRY domain;IPR036361: SAP domain superfamily;IPR043136: B30.2/SPRY domain superfamily	Nucleus	--
CI01000020_01510968_01538886	uclear_receptor-interacting_protein_2_[Danio_rerio]	0.5269	1.0359	1.0143	0	0.3366	1.6185	GO:0006508 proteolysis	--	GO:0004190 aspartic-type endopeptidase activity	L: Replication, recombination and repair	K13215	--	IPR019103: Aspartic peptidase, DDI1-type;IPR021109: Aspartic peptidase domain superfamily	Extracell	--
CI01000001_09400828_09406357	uclear_receptor_subfamily_0_group_B_member_1_[Danio_rerio]	0.1939	0.1444	0.1954	0	0	0	GO:0070365 hepatocyte differentiation;GO:0055088 lipid homeostasis;GO:0050796 regulation of insulin secretion;GO:0003323 type B pancreatic cell development	GO:0005634 nucleus	GO:0003700 DNA-binding transcription factor activity;GO:0043565 sequence-specific DNA binding;GO:0008270 zinc ion binding	K: Transcription	K07292	ko04152: AMPK signaling pathway;ko04950: Maturity onset diabetes of the young	IPR000536: Nuclear hormone receptor, ligand-binding domain;IPR001628: Zinc finger, nuclear hormone receptor-type;IPR001723: Nuclear hormone receptor;IPR013088: Zinc finger, NHR/GATA-type;IPR035500: Nuclear hormone receptor-like domain superfamily	Nucleus	--
CI01000055_00442854_00452495	uclear_protein_localization_protein_4_homolog_[Danio_rerio]	0.7	0.8698	0.8256	0	0	1.1094	GO:0006511 ubiquitin-dependent protein catabolic process	--	GO:0046872 metal ion binding	U: Intracellular trafficking, secretion, and vesicular transport;Y: Nuclear structure	K14015	ko04141: Protein processing in endoplasmic reticulum	IPR007716: NPL4, zinc-binding putative;IPR007717: Nuclear pore localisation protein NPL4, C-terminal;IPR016563: Nuclear protein localization protein 4;IPR024682: Nuclear pore localisation protein Npl4, ubiquitin-like domain;IPR037518: MPN domain	Cytoplasm	--
CI01000059_03121584_03134563	uclear_pore_complex_protein_Nup88_[Danio_rerio]	0	0.2133	0.182	0	0	0.2192	GO:0051028 mRNA transport;GO:0015031 protein transport;GO:0000055 ribosomal large subunit export from nucleus;GO:0000056 ribosomal small subunit export from nucleus	GO:0005643 nuclear pore	GO:0017056 structural constituent of nuclear pore	U: Intracellular trafficking, secretion, and vesicular transport;Y: Nuclear structure	K14318	ko03013: Nucleocytoplasmic transport;ko05014: Amyotrophic lateral sclerosis	IPR019321: Nucleoporin Nup88;IPR037700: Nucleoporin NUP88/NUP82	Cytoplasm	--
CI01077459_00000639_00001596	uclear_pore_complex_protein_Nup85_[Danio_rerio]	0.7371	0.5954	0.8746	0	0	0.3025	GO:0051028 mRNA transport;GO:0015031 protein transport	GO:0031965 nuclear membrane;GO:0031080 nuclear pore outer ring	GO:0017056 structural constituent of nuclear pore	U: Intracellular trafficking, secretion, and vesicular transport;Y: Nuclear structure	K14304	ko03013: Nucleocytoplasmic transport;ko05014: Amyotrophic lateral sclerosis	IPR011502: Nucleoporin Nup85-like	Extracell	--
CI01000122_00063431_00069836	uclear_pore_complex_protein_Nup160_[Danio_rerio]	0.056	0.2113	0.1075	0	0	0	GO:0006913 nucleocytoplasmic transport;GO:0033036 macromolecule localization;GO:0071702 organic substance transport;GO:0043170 macromolecule metabolic process;GO:0071705 nitrogen compound transport	GO:0005643 nuclear pore	--	U: Intracellular trafficking, secretion, and vesicular transport;Y: Nuclear structure	K14303	ko03013: Nucleocytoplasmic transport;ko05014: Amyotrophic lateral sclerosis	IPR021717: Nucleoporin Nup120/160	Cytoplasm	--
CI01000122_00071258_00126894	uclear_pore_complex_protein_Nup160_[Danio_rerio]	0.6607	0.6355	0.8476	0	0	0.3908	GO:0006913 nucleocytoplasmic transport;GO:0033036 macromolecule localization;GO:0071702 organic substance transport;GO:0043170 macromolecule metabolic process;GO:0071705 nitrogen compound transport	GO:0005643 nuclear pore	--	U: Intracellular trafficking, secretion, and vesicular transport;Y: Nuclear structure	K14303	ko03013: Nucleocytoplasmic transport;ko05014: Amyotrophic lateral sclerosis	IPR021717: Nucleoporin Nup120/160	Plasma membrane	--
CI01000302_01051027_01061550	uclear_pore_complex_protein_Nup133_[Danio_rerio]	0.5348	1.0652	0.7916	0	0	1.457	--	GO:0005643 nuclear pore	GO:0017056 structural constituent of nuclear pore	U: Intracellular trafficking, secretion, and vesicular transport;Y: Nuclear structure	K14300	ko03013: Nucleocytoplasmic transport;ko05014: Amyotrophic lateral sclerosis	IPR007187: Nucleoporin, Nup133/Nup155-like, C-terminal;IPR014908: Nucleoporin, Nup133/Nup155-like, N-terminal;IPR015943: WD40/YVTN repeat-like-containing domain superfamily;IPR037624: Nuclear pore complex protein Nup133-like	Nucleus	--
CI01000204_00340385_00347216	uclear_migration_protein_nudC_[Danio_rerio]	0.8435	0.7993	0.858	0	0	1.0936	--	--	--	T: Signal transduction mechanisms	K00164	ko00020: Citrate cycle (TCA cycle);ko01100: Metabolic pathways;ko01200: Carbon metabolism	IPR007052: CS domain;IPR008978: HSP20-like chaperone;IPR025934: NudC N-terminal domain;IPR037898: NudC family;IPR037905: NudC domain-containing protein 3, p23 domain	Mitochondrion	--
CI01000033_01086310_01093184	uclear_distribution_protein_nudE_homolog_1_[Danio_rerio]	0	0.1506	0.1328	0	0	0.2854	GO:0007399 nervous system development;GO:0007100 mitotic centrosome separation;GO:0060052 neurofilament cytoskeleton organization	GO:0005737 cytoplasm;GO:0005815 microtubule organizing center;GO:0005874 microtubule;GO:0005819 spindle	GO:0008017 microtubule binding	Z: Cytoskeleton	K16739	--	IPR006964: NUDE domain;IPR033494: NUDE family	Cytoplasm	--
CI01000329_00199190_00203106	UB2WBANRE_RecName:_Full=Probable_ubiquitin-conjugating_enzyme_E2_W-B;_AltName:_Full=Ubiquitin_carrier_protein_W-B;_AltName:_Full=Ubiquitin-protein_ligase_W-B	0	0.7843	0.5135	0	0	0.9639	GO:0060216 definitive hemopoiesis;GO:0016925 protein sumoylation;GO:0007049 cell cycle;GO:0051301 cell division;GO:0007059 chromosome segregation;GO:0036306 embryonic heart tube elongation;GO:0001947 heart looping	GO:0005634 nucleus	GO:0005524 ATP binding;GO:0061656 SUMO conjugating enzyme activity	O: Posttranslational modification, protein turnover, chaperones	K10577	ko03013: Nucleocytoplasmic transport;ko04064: NF-kappa B signaling pathway;ko04120: Ubiquitin mediated proteolysis;ko05206: MicroRNAs in cancer	IPR000608: Ubiquitin-conjugating enzyme E2;IPR016135: Ubiquitin-conjugating enzyme/RWD-like;IPR023313: Ubiquitin-conjugating enzyme, active site	Cytoplasm	--
CI01000024_05317964_05322464	-tyrosyl-tRNA(Tyr)_deacylase_1_[Danio_rerio]	2.2222	1.4805	1.4825	2.8273	2.4884	1.5273	--	GO:0005737 cytoplasm	GO:0000049 tRNA binding;GO:0051499 D-aminoacyl-tRNA deacylase activity	J: Translation, ribosomal structure and biogenesis	K07560	--	IPR003732: D-aminoacyl-tRNA deacylase DTD;IPR023509: D-aminoacyl-tRNA deacylase-like superfamily	Cytoplasm	--
CI01000340_04060349_04070533	tolith_matrix_protein-1_[Danio_rerio]	4.145	5.2499	7.061	6.5834	2.8236	5.1932	GO:0055072 iron ion homeostasis;GO:0006811 ion transport	GO:0005615 extracellular space	GO:0005506 iron ion binding	--	K06569	--	IPR001156: Transferrin-like domain;IPR016357: Transferrin;IPR018195: Transferrin family, iron binding site	Peroxisome	CS pos: 19-20. GQS-TV. Pr: 0.8267
CI01000004_04594923_04600816	tolith_matrix_protein_1_precursor_[Danio_rerio]	149.441	161.668	134.331	38.2164	49.6585	209.435	GO:0055072 iron ion homeostasis;GO:0006811 ion transport	GO:0005615 extracellular space	GO:0046872 metal ion binding	--	K14736	ko04066: HIF-1 signaling pathway;ko04216: Ferroptosis;ko04978: Mineral absorption	IPR001156: Transferrin-like domain;IPR016357: Transferrin;IPR018195: Transferrin family, iron binding site	Extracell	CS pos: 20-21. SDS-AQ. Pr: 0.6826
CI01000012_09894361_09922003	toferlin_[Danio_rerio]	1.8381	1.4865	1.6409	5.1921	1.1994	1.4615	GO:0006099 tricarboxylic acid cycle;GO:0007520 myoblast fusion;GO:0006282 regulation of DNA repair	GO:0005886 plasma membrane;GO:0016021 integral component of membrane;GO:0030659 cytoplasmic vesicle membrane	GO:0030976 thiamine pyrophosphate binding;GO:0004591 oxoglutarate dehydrogenase (succinyl-transferring) activity;GO:0004649 poly(ADP-ribose) glycohydrolase activity	M: Cell wall/membrane/envelope biogenesis	K22125	--	IPR000008: C2 domain;IPR006614: Peroxin/Ferlin domain;IPR012560: Ferlin A-domain;IPR012561: Ferlin B-domain;IPR012968: FerIin domain;IPR032362: Ferlin, C-terminal domain;IPR035892: C2 domain superfamily;IPR037720: Ferlin, second C2 domain;IPR037721: Ferlin family;IPR037722: Ferlin, third C2 domain;IPR037723: Ferlin, fourth C2 domain;IPR037725: Ferlin, sixth C2 domain;IPR037726: Ferlin, first C2 d…	Peroxisome	--
CI01000021_06182218_06243950	tng_protein_[Danio_rerio]	0.5933	1.1982	1.1077	0	0.2464	1.0724	--	GO:0005737 cytoplasm;GO:0005856 cytoskeleton;GO:0070161 anchoring junction;GO:0045211 postsynaptic membrane;GO:0120025 plasma membrane bounded cell projection	GO:0008270 zinc ion binding;GO:0003779 actin binding	T: Signal transduction mechanisms;Z: Cytoskeleton;N: Cell motility	K10366	ko05410: Hypertrophic cardiomyopathy;ko05412: Arrhythmogenic right ventricular cardiomyopathy;ko05414: Dilated cardiomyopathy;ko05416: Viral myocarditis	IPR000433: Zinc finger, ZZ-type;IPR002017: Spectrin repeat;IPR011992: EF-hand domain pair;IPR015153: EF-hand domain, type 1;IPR015154: EF-hand domain, type 2;IPR018159: Spectrin/alpha-actinin;IPR043145: Zinc finger, ZZ-type superfamily	Cytoplasm	--
CI01000098_02886335_02890733	tlastin-3_[Danio_rerio]	2.1196	1.4762	1.029	0	0	0.937	GO:0050896 response to stimulus	--	GO:0005525 GTP binding;GO:0003924 GTPase activity	R: General function prediction only	K20899	ko04621: NOD-like receptor signaling pathway	IPR003191: Guanylate-binding protein/Atlastin, C-terminal;IPR015894: Guanylate-binding protein, N-terminal;IPR027417: P-loop containing nucleoside triphosphate hydrolase;IPR030386: GB1/RHD3-type guanine nucleotide-binding (G) domain;IPR036543: Guanylate-binding protein, C-terminal domain superfamily;IPR037684: Guanylate-binding protein, C-terminal	Cytoplasm	--
CI01000142_00628447_00636590	tlastin-1_[Danio_rerio]	1.3448	1.4475	1.1853	0	0	1.1823	GO:0050896 response to stimulus	--	GO:0005525 GTP binding;GO:0003924 GTPase activity	R: General function prediction only	K20899	ko04621: NOD-like receptor signaling pathway	IPR003191: Guanylate-binding protein/Atlastin, C-terminal;IPR015894: Guanylate-binding protein, N-terminal;IPR027417: P-loop containing nucleoside triphosphate hydrolase;IPR030386: GB1/RHD3-type guanine nucleotide-binding (G) domain;IPR036543: Guanylate-binding protein, C-terminal domain superfamily;IPR037684: Guanylate-binding protein, C-terminal	Cytoplasm	--
CI01000069_01052717_01076129	thanolamine-phosphate_phospho-lyase_[Danio_rerio]	7.3561	12.8411	5.9849	0	0	18.5244	GO:0009448 gamma-aminobutyric acid metabolic process;GO:0042135 neurotransmitter catabolic process	--	GO:0030170 pyridoxal phosphate binding;GO:0047298 (S)-3-amino-2-methylpropionate transaminase activity;GO:0034386 4-aminobutyrate:2-oxoglutarate transaminase activity	E: Amino acid transport and metabolism	K13524	ko00250: Alanine, aspartate and glutamate metabolism;ko00280: Valine, leucine and isoleucine degradation;ko00410: beta-Alanine metabolism;ko00640: Propanoate metabolism;ko00650: Butanoate metabolism;ko01100: Metabolic pathways;ko04727: GABAergic synapse	IPR004631: 4-aminobutyrate aminotransferase, eukaryotic;IPR005814: Aminotransferase class-III;IPR015421: Pyridoxal phosphate-dependent transferase, major domain;IPR015422: Pyridoxal phosphate-dependent transferase, small domain;IPR015424: Pyridoxal phosphate-dependent transferase	Extracell	CS pos: 24-25. THG-FL. Pr: 0.4354
CI01000004_01946043_01954044	thanolamine-phosphate_cytidylyltransferase_[Danio_rerio]	0.8729	1.4633	1.2381	0	0	1.5057	--	GO:0005783 endoplasmic reticulum	GO:0004105 choline-phosphate cytidylyltransferase activity;GO:0031210 phosphatidylcholine binding	I: Lipid transport and metabolism	K00968	ko00440: Phosphonate and phosphinate metabolism;ko00564: Glycerophospholipid metabolism;ko01100: Metabolic pathways;ko05231: Choline metabolism in cancer	IPR004821: Cytidyltransferase-like domain;IPR014729: Rossmann-like alpha/beta/alpha sandwich fold;IPR041723: CTP:phosphocholine cytidylyltransferase domain;IPR045049: Choline-phosphate cytidylyltransferase Pcy1-like	Nucleus	--
CI01000360_00693283_00703172	taxin-3_[Danio_rerio]	1.4361	0.9445	1.1458	0	0	0.4959	GO:0016579 protein deubiquitination	GO:0005634 nucleus	GO:0004843 thiol-dependent ubiquitin-specific protease activity	R: General function prediction only	K11863	ko04141: Protein processing in endoplasmic reticulum;ko05017: Spinocerebellar ataxia;ko05022: Pathways of neurodegeneration - multiple diseases	IPR003903: Ubiquitin interacting motif;IPR006155: Josephin domain;IPR033865: Machado-Joseph disease protein	Cytoplasm	--
CI01000039_04495351_04521800	taxin-2-like_protein_[Danio_rerio]	1.4555	1.6359	1.6376	0	0	1.43	--	--	GO:0003723 RNA binding	A: RNA processing and modification	K23625	ko04711: Circadian rhythm - fly;ko05014: Amyotrophic lateral sclerosis;ko05017: Spinocerebellar ataxia;ko05022: Pathways of neurodegeneration - multiple diseases	IPR009604: LsmAD domain;IPR009818: Ataxin-2, C-terminal;IPR025852: Ataxin 2, SM domain;IPR045117: Ataxin2-like	Mitochondrion	--
CI01071262_00002115_00003088	taxin-2-like_protein_[Danio_rerio]	0.387	0.4791	0.4671	0	0	0.2772	--	--	GO:0003723 RNA binding	A: RNA processing and modification	K23625	ko04711: Circadian rhythm - fly;ko05014: Amyotrophic lateral sclerosis;ko05017: Spinocerebellar ataxia;ko05022: Pathways of neurodegeneration - multiple diseases	IPR009818: Ataxin-2, C-terminal	Nucleus	--
CI01000001_05191382_05196348	stradiol_17-beta-dehydrogenase_8_[Danio_rerio]	2.4966	4.2718	3.0181	0	0	3.6386	--	--	GO:0016491 oxidoreductase activity	Q: Secondary metabolites biosynthesis, transport and catabolism	K08683	ko00280: Valine, leucine and isoleucine degradation;ko01100: Metabolic pathways;ko05010: Alzheimer disease;ko05022: Pathways of neurodegeneration - multiple diseases	IPR002347: Short-chain dehydrogenase/reductase SDR;IPR036291: NAD(P)-binding domain superfamily	Cytoplasm	--
CI01000082_01976234_01986067	spartyl-tRNA_synthetase,_cytoplasmic_[Danio_rerio]	38.5065	42.1069	42.0709	1.4402	3.0329	35.2864	GO:0006421 asparaginyl-tRNA aminoacylation	--	GO:0005524 ATP binding;GO:0003676 nucleic acid binding;GO:0004816 asparagine-tRNA ligase activity	J: Translation, ribosomal structure and biogenesis	K01893	ko00970: Aminoacyl-tRNA biosynthesis	IPR002312: Aspartyl/Asparaginyl-tRNA synthetase, class IIb;IPR004364: Aminoacyl-tRNA synthetase, class II (D/K/N);IPR004365: OB-fold nucleic acid binding domain, AA-tRNA synthetase-type;IPR004522: Asparagine-tRNA ligase;IPR006195: Aminoacyl-tRNA synthetase, class II;IPR012340: Nucleic acid-binding, OB-fold;IPR045864: Class II Aminoacyl-tRNA synthetase/Biotinyl protein ligase (BPL) and lipoyl prot…	Cytoplasm_Nucleus	--
CI01000024_01423879_01438170	spartyl_aminopeptidase_[Danio_rerio]	2.8048	3.4106	2.232	0.5824	0.8614	2.4155	GO:0006508 proteolysis	--	GO:0008270 zinc ion binding;GO:0008237 metallopeptidase activity;GO:0004177 aminopeptidase activity	E: Amino acid transport and metabolism	K01267	--	IPR001948: Peptidase M18;IPR023358: Peptidase M18, domain 2	Endoplasmic reticulum_Mitochondrion	--
CI01000302_00089144_00133050	spartoacylase_[Danio_rerio]	0.3486	0.5303	0.7061	0	0	0.2496	--	GO:0005829 cytosol;GO:0016324 apical plasma membrane	GO:0046872 metal ion binding;GO:0004046 aminoacylase activity;GO:0016811 hydrolase activity, acting on carbon-nitrogen (but not peptide) bonds, in linear amides;GO:0016788 hydrolase activity, acting on ester bonds	--	K18458	--	IPR007036: Succinylglutamate desuccinylase/aspartoacylase	Plasma membrane	--
CI01000012_02549682_02550094	spartate_aminotransferase_1_[Danio_rerio]	4.4025	3.841	3.0239	0.3537	0	1.4382	GO:0006520 cellular amino acid metabolic process;GO:0009058 biosynthetic process	--	GO:0030170 pyridoxal phosphate binding;GO:0008483 transaminase activity	E: Amino acid transport and metabolism	K14454	ko00220: Arginine biosynthesis;ko00250: Alanine, aspartate and glutamate metabolism;ko00270: Cysteine and methionine metabolism;ko00330: Arginine and proline metabolism;ko00350: Tyrosine metabolism;ko00360: Phenylalanine metabolism;ko00400: Phenylalanine, tyrosine and tryptophan biosynthesis;ko01100: Metabolic pathways;ko01200: Carbon metabolism;ko01210: 2-Oxocarboxylic acid metabolism;ko01230: B…	IPR000796: Aspartate/other aminotransferase;IPR004838: Aminotransferases, class-I, pyridoxal-phosphate-binding site;IPR004839: Aminotransferase, class I/classII;IPR015421: Pyridoxal phosphate-dependent transferase, major domain;IPR015424: Pyridoxal phosphate-dependent transferase	Cytoplasm	--
CI01000009_11792162_11799153	sparagine_synthetase_domain-containing_protein_1_[Danio_rerio]	1.577	0.8414	0.7828	0.0872	0	0.5227	GO:0006529 asparagine biosynthetic process	--	GO:0004066 asparagine synthase (glutamine-hydrolyzing) activity	E: Amino acid transport and metabolism	K06825	ko04350: TGF-beta signaling pathway	IPR001962: Asparagine synthase;IPR014729: Rossmann-like alpha/beta/alpha sandwich fold;IPR017932: Glutamine amidotransferase type 2 domain;IPR029055: Nucleophile aminohydrolases, N-terminal	Cytoplasm	--
CI01000330_03700374_03704847	socitrate_dehydrogenase_3_(NAD+)_gamma_[Danio_rerio]	9.666	6.2651	5.9879	0.4485	0.2418	5.7055	GO:0006099 tricarboxylic acid cycle	GO:0005962 mitochondrial isocitrate dehydrogenase complex (NAD+)	GO:0000287 magnesium ion binding;GO:0051287 NAD binding;GO:0004449 isocitrate dehydrogenase (NAD+) activity	E: Amino acid transport and metabolism	K00030	ko00020: Citrate cycle (TCA cycle);ko01100: Metabolic pathways;ko01200: Carbon metabolism;ko01210: 2-Oxocarboxylic acid metabolism;ko01230: Biosynthesis of amino acids	IPR004434: Isocitrate dehydrogenase NAD-dependent;IPR019818: Isocitrate/isopropylmalate dehydrogenase, conserved site;IPR024084: Isopropylmalate dehydrogenase-like domain	Cytoplasm	--
CI01000016_05468882_05473383	sochorismatase_domain-containing_protein_1_[Danio_rerio]	0	0.1869	0.2258	0	0	0.4477	--	--	--	R: General function prediction only	K04432	ko04010: MAPK signaling pathway;ko04013: MAPK signaling pathway - fly;ko04015: Rap1 signaling pathway;ko04218: Cellular senescence;ko04620: Toll-like receptor signaling pathway;ko04624: Toll and Imd signaling pathway;ko04664: Fc epsilon RI signaling pathway;ko04668: TNF signaling pathway;ko04714: Thermogenesis;ko04750: Inflammatory mediator regulation of TRP channels;ko04912: GnRH signaling pathw…	IPR000868: Isochorismatase-like;IPR036380: Isochorismatase-like superfamily	Cytoplasm	--
CI01000062_02473721_02477346	soamyl_acetate-hydrolyzing_esterase_1_homolog_[Danio_rerio]	0	0.1224	0	0	0	0	GO:0016042 lipid catabolic process	--	--	I: Lipid transport and metabolism	K23978	--	IPR013830: SGNH hydrolase-type esterase domain;IPR036514: SGNH hydrolase superfamily;IPR045136: Isoamyl acetate-hydrolyzing esterase Iah1-like	Mitochondrion	--
CI01000024_01933404_01948495	slet_cell_autoantigen_1_[Danio_rerio]	0.2065	0.2406	0.2649	0	0	0.148	--	GO:0005737 cytoplasm;GO:0043231 intracellular membrane-bounded organelle;GO:0012505 endomembrane system	GO:0019904 protein domain specific binding	U: Intracellular trafficking, secretion, and vesicular transport;T: Signal transduction mechanisms	K19864	--	IPR006723: Islet cell autoantigen Ica1, C-terminal;IPR010504: Arfaptin homology (AH) domain;IPR024114: Islet cell autoantigen 1/Ica1-like;IPR027267: AH/BAR domain superfamily	Nucleus	--
CI01000340_09428701_09432767	S61A2ANRE_RecName:_Full=Protein_transport_protein_Sec61_subunit_alpha-like_2	29.8564	29.8233	45.3087	51.7208	40.7735	11.7154	GO:0045048 protein insertion into ER membrane;GO:0006616 SRP-dependent cotranslational protein targeting to membrane, translocation;GO:0006613 cotranslational protein targeting to membrane;GO:0021986 habenula development;GO:0031204 posttranslational protein targeting to membrane, translocation;GO:0039019 pronephric nephron development	GO:0005789 endoplasmic reticulum membrane;GO:0030176 integral component of endoplasmic reticulum membrane;GO:0005784 Sec61 translocon complex	GO:0043022 ribosome binding;GO:0008320 protein transmembrane transporter activity;GO:0005048 signal sequence binding	U: Intracellular trafficking, secretion, and vesicular transport;O: Posttranslational modification, protein turnover, chaperones	K10956	ko03060: Protein export;ko04141: Protein processing in endoplasmic reticulum;ko04145: Phagosome;ko05110: Vibrio cholerae infection	IPR002208: SecY/SEC61-alpha family;IPR019561: Translocon Sec61/SecY, plug domain;IPR023201: SecY domain superfamily;IPR030659: SecY conserved site	Plasma membrane	--
CI01058278_00001276_00004070	S39ADANRE_RecName:_Full=Zinc_transporter_ZIP13;_AltName:_Full=Solute_carrier_family_39_member_13;_AltName:_Full=Zrt-_and_Irt-like_protein_13;_Short=ZIP-13	1.1141	1.0639	1.4891	0	0.3337	0.3859	--	GO:0016021 integral component of membrane	GO:0046873 metal ion transmembrane transporter activity	P: Inorganic ion transport and metabolism	K14720	ko04216: Ferroptosis;ko05010: Alzheimer disease;ko05012: Parkinson disease	IPR003689: Zinc/iron permease	Plasma membrane	--
CI01000204_00351711_00359696	rylsulfatase_K_precursor_[Danio_rerio]	1.5543	1.151	1.5951	1.8819	1.5663	1.381	GO:0030203 glycosaminoglycan metabolic process	GO:0005764 lysosome	GO:0046872 metal ion binding;GO:0008449 N-acetylglucosamine-6-sulfatase activity	G: Carbohydrate transport and metabolism	K01137	ko00531: Glycosaminoglycan degradation;ko01100: Metabolic pathways;ko04142: Lysosome	IPR000917: Sulfatase, N-terminal;IPR012251: N-acetylglucosamine-6-sulfatase;IPR017850: Alkaline-phosphatase-like, core domain superfamily	Cytoplasm	--
CI01000004_08113788_08117378	rylacetamide_deacetylase-like_4_[Danio_rerio]	1.1827	1.3096	1.2117	2.464	2.7312	0.8232	--	GO:0016021 integral component of membrane	GO:0052689 carboxylic ester hydrolase activity	V: Defense mechanisms	K14349	ko04927: Cortisol synthesis and secretion;ko04934: Cushing syndrome;ko04976: Bile secretion;ko04979: Cholesterol metabolism	IPR013094: Alpha/beta hydrolase fold-3;IPR017157: Arylacetamide deacetylase;IPR029058: Alpha/Beta hydrolase fold	Endoplasmic reticulum	CS pos: 16-17. AVA-YY. Pr: 0.5393
CI01000072_00079524_00085764	rylacetamide_deacetylase-like_4_[Danio_rerio]	0	0.1704	0	0	0	0.189	--	GO:0016021 integral component of membrane	GO:0052689 carboxylic ester hydrolase activity	V: Defense mechanisms	K13616	--	IPR013094: Alpha/beta hydrolase fold-3;IPR029058: Alpha/Beta hydrolase fold;IPR033140: Lipase, GDXG, putative serine active site	Cytoplasm	--
CI01000093_00124997_00131158	rsenite_methyltransferase_[Danio_rerio]	0.9243	1.5553	1.3442	0	0	1.2875	GO:0032259 methylation	--	GO:0008168 methyltransferase activity	--	K07755	ko05208: Chemical carcinogenesis - reactive oxygen species	IPR025714: Methyltransferase domain;IPR026669: Arsenite methyltransferase-like;IPR029063: S-adenosyl-L-methionine-dependent methyltransferase superfamily	Nucleus	--
CI01000043_00713100_00730032	ron_regulatory_protein_2_[Danio_rerio]	5.5091	6.0015	4.0698	2.115	0.9707	5.0338	GO:0006879 cellular iron ion homeostasis;GO:0010040 response to iron(II) ion	GO:0005829 cytosol	GO:0046872 metal ion binding;GO:0051539 4 iron, 4 sulfur cluster binding;GO:0030350 iron-responsive element binding;GO:0003994 aconitate hydratase activity;GO:0047780 citrate dehydratase activity	J: Translation, ribosomal structure and biogenesis;A: RNA processing and modification	K01681	ko00020: Citrate cycle (TCA cycle);ko00630: Glyoxylate and dicarboxylate metabolism;ko01100: Metabolic pathways;ko01200: Carbon metabolism;ko01210: 2-Oxocarboxylic acid metabolism;ko01230: Biosynthesis of amino acids	IPR000573: Aconitase A/isopropylmalate dehydratase small subunit, swivel domain;IPR001030: Aconitase/3-isopropylmalate dehydratase large subunit, alpha/beta/alpha domain;IPR006249: Aconitase/Iron-responsive element-binding protein 2;IPR015928: Aconitase/3-isopropylmalate dehydratase, swivel;IPR015931: Aconitase/3-isopropylmalate dehydratase large subunit, alpha/beta/alpha, subdomain 1/3;IPR018136…	Mitochondrion	--
CI01000027_03675758_03678539	RNA_2'-O-methyltransferase_fibrillarin_[Danio_rerio]	11.6903	16.2031	16.0627	0	0.7884	12.9579	GO:0032259 methylation;GO:0006364 rRNA processing	--	GO:0003723 RNA binding;GO:0008168 methyltransferase activity	A: RNA processing and modification	K14563	ko03008: Ribosome biogenesis in eukaryotes	IPR000692: rRNA 2'-O-methyltransferase fibrillarin-like;IPR020813: Fibrillarin, conserved site;IPR029063: S-adenosyl-L-methionine-dependent methyltransferase superfamily	Nucleus	--
CI01078535_00000310_00000468	rmadillo_repeat_protein_[Danio_rerio]	0.376	0.3675	0.3496	0	0	0.5549	GO:0016339 calcium-dependent cell-cell adhesion via plasma membrane cell adhesion molecules;GO:0098609 cell-cell adhesion;GO:0007043 cell-cell junction assembly	GO:0005737 cytoplasm;GO:0005634 nucleus;GO:0005886 plasma membrane;GO:0005912 adherens junction	GO:0045296 cadherin binding	T: Signal transduction mechanisms;W: Extracellular structures	K05690	ko04015: Rap1 signaling pathway;ko04520: Adherens junction;ko04670: Leukocyte transendothelial migration	--	Nucleus	--
CI01000012_12505469_12509093	rlin-2_precursor_[Danio_rerio]	2.0748	4.66	2.9734	0.1968	0	2.8994	--	GO:0016021 integral component of membrane;GO:0005783 endoplasmic reticulum	GO:0031625 ubiquitin protein ligase binding	R: General function prediction only	K23341	--	IPR001107: Band 7 domain;IPR033294: Erlin1/2;IPR036013: Band 7/SPFH domain superfamily	Cytoplasm	--
CI01000321_00909867_00919491	RHPN2ANRE_RecName:_Full=Rhophilin-2;_AltName:_Full=GTP-Rho-binding_protein_2	0.5738	0.8295	0.4933	4.5642	2.8979	0.9543	GO:0071985 multivesicular body sorting pathway	--	--	R: General function prediction only	K18040	--	IPR004328: BRO1 domain;IPR025304: ALIX V-shaped domain;IPR038499: BRO1 domain superfamily;IPR045251: Vacuolar protein-sorting protein Bro1-like	Nucleus	--
CI01000086_01069219_01094068	rgonaute_2_[Danio_rerio]	0.1511	0.3899	0.3744	0	0	0.3676	GO:0006417 regulation of translation;GO:0031047 gene silencing by RNA	GO:0000932 P-body	GO:0003723 RNA binding	J: Translation, ribosomal structure and biogenesis	K11593	ko04361: Axon regeneration	IPR003100: PAZ domain;IPR003165: Piwi domain;IPR012337: Ribonuclease H-like superfamily;IPR014811: Argonaute, linker 1 domain;IPR032472: Argonaute linker 2 domain;IPR032473: Protein argonaute, Mid domain;IPR032474: Protein argonaute, N-terminal;IPR036085: PAZ domain superfamily;IPR036397: Ribonuclease H superfamily	Cytoplasm	--
CI01000006_01531182_01543508	rgininosuccinate_lyase_[Danio_rerio]	0.7946	0.6234	0.7284	0	0	0.626	GO:0042450 arginine biosynthetic process via ornithine	--	GO:0004056 argininosuccinate lyase activity	E: Amino acid transport and metabolism	K01755	ko00220: Arginine biosynthesis;ko00250: Alanine, aspartate and glutamate metabolism;ko01100: Metabolic pathways;ko01230: Biosynthesis of amino acids	IPR008948: L-Aspartase-like;IPR009049: Argininosuccinate lyase;IPR020557: Fumarate lyase, conserved site;IPR022761: Fumarate lyase, N-terminal;IPR024083: Fumarase/histidase, N-terminal;IPR029419: Argininosuccinate lyase, C-terminal	Cytoplasm	--
CI01000299_04242809_04251680	rginine_and_glutamate-rich_protein_1-A_[Danio_rerio]	3.8962	4.6476	3.9787	0	1.2362	4.7706	--	--	--	--	K13173	--	IPR033371: Arginine and glutamate-rich protein 1	Nucleus	--
CI01000072_04932845_04949502	rf-GAP_with_coiled-coil,_ANK_repeat_and_PH_domain-containing_protein_3_[Danio_rerio]	0.3291	0.4494	0.5575	0	0	0.4223	GO:0010646 regulation of cell communication;GO:0023051 regulation of signaling	--	GO:0046872 metal ion binding;GO:0005096 GTPase activator activity	T: Signal transduction mechanisms	K05737	ko04144: Endocytosis;ko04810: Regulation of actin cytoskeleton;ko05120: Epithelial cell signaling in Helicobacter pylori infection	IPR001164: Arf GTPase activating protein;IPR002110: Ankyrin repeat;IPR013724: GIT, Spa2 homology (SHD) domain;IPR022018: ARF GTPase-activating protein GIT1, C-terminal;IPR032352: Arf GTPase-activating protein GIT1/2, coiled-coil domain;IPR036770: Ankyrin repeat-containing domain superfamily;IPR037278: ARFGAP/RecO-like zinc finger;IPR038508: ArfGAP domain superfamily	Nucleus	--
CI01000339_05917956_05923087	rchain_1b_[Danio_rerio]	2.3109	3.2776	3.6669	0.5022	1.2238	6.0088	GO:0015031 protein transport;GO:0006890 retrograde vesicle-mediated transport, Golgi to ER	GO:0030126 COPI vesicle coat;GO:0000139 Golgi membrane	--	U: Intracellular trafficking, secretion, and vesicular transport	K20471	--	IPR011012: Longin-like domain superfamily;IPR022775: AP complex, mu/sigma subunit;IPR027059: Coatomer delta subunit;IPR028565: Mu homology domain;IPR036168: AP-2 complex subunit mu, C-terminal superfamily	Endoplasmic reticulum	--
CI01000340_10005818_10020244	RAP1BANRE_RecName:_Full=Ras-related_protein_Rap-1b;_Flags:_Precursor	1.5387	0.9785	1.0985	0	0.772	2.3408	--	--	GO:0003723 RNA binding;GO:0005525 GTP binding;GO:0003924 GTPase activity	U: Intracellular trafficking, secretion, and vesicular transport;T: Signal transduction mechanisms	K17199	--	IPR001806: Small GTPase;IPR005225: Small GTP-binding protein domain;IPR027417: P-loop containing nucleoside triphosphate hydrolase	Nucleus	--
CI01052470_00001514_00003315	RAE1LANRE_RecName:_Full=mRNA_export_factor;_AltName:_Full=Rae1_protein_homolog;_AltName:_Full=mRNA-associated_protein_mrnp_41	0.3368	0.4043	0.3273	0.1087	0.2768	0.3931	--	--	--	D: Cell cycle control, cell division, chromosome partitioning	K02180	ko04110: Cell cycle;ko05166: Human T-cell leukemia virus 1 infection	IPR001680: WD40 repeat;IPR015943: WD40/YVTN repeat-like-containing domain superfamily;IPR020472: G-protein beta WD-40 repeat;IPR036322: WD40-repeat-containing domain superfamily	Cytoskeleton	--
CI01000027_02460101_02470648	pysl4_protein_[Danio_rerio]	4.8661	5.3447	3.4046	1.6288	1.4878	2.4614	--	GO:0005737 cytoplasm	GO:0016810 hydrolase activity, acting on carbon-nitrogen (but not peptide) bonds	F: Nucleotide transport and metabolism	K01464	ko00240: Pyrimidine metabolism;ko00410: beta-Alanine metabolism;ko00770: Pantothenate and CoA biosynthesis;ko00983: Drug metabolism - other enzymes;ko01100: Metabolic pathways	IPR006680: Amidohydrolase-related;IPR011059: Metal-dependent hydrolase, composite domain superfamily;IPR011778: Hydantoinase/dihydropyrimidinase;IPR032466: Metal-dependent hydrolase	Cytoplasm	--
CI01000030_07954583_07955459	pyc_[Danio_rerio]	2.1101	2.4389	2.389	0	0	3.7719	--	--	GO:0008083 growth factor activity	R: General function prediction only	K08126	--	IPR003591: Leucine-rich repeat, typical subtype;IPR032675: Leucine-rich repeat domain superfamily;IPR043547: Mimecan/Epiphycan/Opticin	Cytoplasm	--
CI01180000_06984285_06989850	poptosis-inducing_factor,_mitochondrion-associated_2_[Danio_rerio]	1.1854	0.4245	0.9915	0	0	0.9359	--	--	GO:0016491 oxidoreductase activity	R: General function prediction only	K22745	ko04115: p53 signaling pathway	IPR023753: FAD/NAD(P)-binding domain;IPR036188: FAD/NAD(P)-binding domain superfamily	Mitochondrion	--
CI01000339_01515719_01522951	polipoprotein_O_[Danio_rerio]	3.4365	3.6191	3.3875	0.7388	0.8608	2.1725	GO:0042407 cristae formation	GO:0061617 MICOS complex	--	S: Function unknown	K24626	--	IPR019166: MICOS complex subunit MIC26/MIC27;IPR033182: MICOS complex subunit MIC26/MIC27, animal	Cytoplasm_Nucleus	--
CI01000098_03043907_03046972	polipoprotein_M_precursor_[Danio_rerio]	8.4521	9.4279	8.207	5.2854	7.7708	4.0674	--	GO:0005576 extracellular region	--	--	K25354	--	IPR012674: Calycin;IPR022734: Apolipoprotein M	Extracell	--
CI01000039_08052093_08053571	polipoprotein_Eb_precursor_[Danio_rerio]	0.7939	1.1164	0.942	0	0	2.4225	GO:0006869 lipid transport;GO:0042157 lipoprotein metabolic process	GO:0005576 extracellular region	GO:0008289 lipid binding	--	K08757	ko03320: PPAR signaling pathway;ko04975: Fat digestion and absorption;ko04977: Vitamin digestion and absorption;ko04979: Cholesterol metabolism;ko05143: African trypanosomiasis;ko05417: Lipid and atherosclerosis	IPR000074: Apolipoprotein A/E;IPR020850: GTPase effector domain	Extracell	CS pos: 18-19. SQA-RF. Pr: 0.8910
CI01000092_03860647_03862519	polipoprotein_E_precursor_[Danio_rerio]	221.557	267.543	212.787	288.143	43.6374	305.74	GO:0006869 lipid transport;GO:0042157 lipoprotein metabolic process	GO:0005576 extracellular region	GO:0008289 lipid binding	--	K08757	ko03320: PPAR signaling pathway;ko04975: Fat digestion and absorption;ko04977: Vitamin digestion and absorption;ko04979: Cholesterol metabolism;ko05143: African trypanosomiasis;ko05417: Lipid and atherosclerosis	IPR000074: Apolipoprotein A/E	Extracell	CS pos: 17-18. CQA-RF. Pr: 0.9822
CI01000082_00139607_00140545	polipoprotein_D-like_precursor_[Danio_rerio]	0.0936	0.2532	0	0	0	0.2173	GO:0006869 lipid transport;GO:0007568 aging	GO:0005576 extracellular region	GO:0008289 lipid binding	M: Cell wall/membrane/envelope biogenesis	K03098	--	IPR000566: Lipocalin/cytosolic fatty-acid binding domain;IPR002969: Apolipoprotein D;IPR012674: Calycin;IPR022271: Lipocalin, ApoD type;IPR022272: Lipocalin family conserved site;IPR026222: Apolipoprotein D, vertebrates	Extracell	CS pos: 18-19. VSA-QT. Pr: 0.9127
CI01000027_05061061_05063086	polipoprotein_A-IV_[Danio_rerio]	0.9933	0.8211	0.7723	0	0	1.2691	GO:0006707 cholesterol catabolic process;GO:0033344 cholesterol efflux;GO:0034382 chylomicron remnant clearance;GO:0034380 high-density lipoprotein particle assembly;GO:0071831 intermediate-density lipoprotein particle clearance;GO:0042158 lipoprotein biosynthetic process;GO:0042159 lipoprotein catabolic process;GO:0043524 negative regulation of neuron apoptotic process;GO:0051000 positive regula…	GO:0005615 extracellular space;GO:0034361 very-low-density lipoprotein particle;GO:0031012 extracellular matrix;GO:0034364 high-density lipoprotein particle;GO:0034362 low-density lipoprotein particle;GO:0034363 intermediate-density lipoprotein particle	GO:0008289 lipid binding;GO:0042802 identical protein binding;GO:0008201 heparin binding;GO:0050750 low-density lipoprotein particle receptor binding;GO:0043395 heparan sulfate proteoglycan binding	--	K04524	ko04979: Cholesterol metabolism;ko05010: Alzheimer disease	IPR000074: Apolipoprotein A/E	Cytoplasm	--
CI01000321_03401671_03403757	polipoprotein_A-I_precursor_[Danio_rerio]	3.571	3.2277	2.9788	0.718	0.6647	2.5689	GO:0006869 lipid transport;GO:0042157 lipoprotein metabolic process	GO:0005576 extracellular region	GO:0008289 lipid binding	--	K04524	ko04979: Cholesterol metabolism;ko05010: Alzheimer disease	IPR000074: Apolipoprotein A/E	Extracell	CS pos: 18-19. CQG-RF. Pr: 0.9552
CI01000012_01032204_01034843	pithelial_cell_adhesion_molecule_precursor_[Danio_rerio]	4.118	3.6564	6.4181	3.6719	2.2857	3.9286	--	GO:0016021 integral component of membrane	--	--	K06737	--	IPR000716: Thyroglobulin type-1;IPR036857: Thyroglobulin type-1 superfamily;IPR043406: Transmembrane glycoprotein EPCAM/Trop-2	Plasma membrane	--
CI01000001_01976950_01992032	pioid_receptor,_delta_1b_[Danio_rerio]	1.0693	0.9439	1.1434	0	0	1.4806	GO:0016310 phosphorylation	GO:0016021 integral component of membrane	GO:0005524 ATP binding;GO:0004930 G protein-coupled receptor activity;GO:0016307 phosphatidylinositol phosphate kinase activity	T: Signal transduction mechanisms	K00920	ko00562: Inositol phosphate metabolism;ko01100: Metabolic pathways;ko04070: Phosphatidylinositol signaling system;ko04810: Regulation of actin cytoskeleton	IPR000276: G protein-coupled receptor, rhodopsin-like;IPR002498: Phosphatidylinositol-4-phosphate 5-kinase, core;IPR017452: GPCR, rhodopsin-like, 7TM;IPR027484: Phosphatidylinositol-4-phosphate 5-kinase, N-terminal	Plasma membrane	--
CI01000315_00034709_00035436	pididymal_secretory_protein_E1-like_precursor_[Danio_rerio]	0.1488	0.3858	0.3024	0	0	0.331	GO:0032367 intracellular cholesterol transport	GO:0005576 extracellular region	--	S: Function unknown	K13443	ko04142: Lysosome;ko04979: Cholesterol metabolism	IPR003172: MD-2-related lipid-recognition domain;IPR014756: Immunoglobulin E-set;IPR033916: Npc2 like, ML domain;IPR039670: Sterol transport protein NPC2-like	Extracell	CS pos: 19-20. TNS-EQ. Pr: 0.8810
CI01000039_07006878_07015672	phrin_B2b_precursor_[Danio_rerio]	0.813	0.2787	0.1668	0	0	0.278	--	GO:0016021 integral component of membrane	--	T: Signal transduction mechanisms	K05463	ko04360: Axon guidance	IPR001799: Ephrin receptor-binding domain;IPR008972: Cupredoxin;IPR031328: Ephrin	Cytoplasm_Nucleus	--
CI01000006_02613864_02614742	pendymin_precursor_[Danio_rerio]	1.3051	0.6863	1.0332	0	0	1.289	GO:0007160 cell-matrix adhesion	GO:0005576 extracellular region	GO:0005509 calcium ion binding	--	K13675	ko00514: Other types of O-glycan biosynthesis	IPR001299: Ependymin	Extracell	CS pos: 19-20. SYA-QK. Pr: 0.9402
CI01000046_06794525_06807060	PDXD1ANRE_RecName:_Full=Pyridoxal-dependent_decarboxylase_domain-containing_protein_1	1.0983	0.8344	0.9621	0	0	0.8286	GO:0019752 carboxylic acid metabolic process	--	GO:0030170 pyridoxal phosphate binding;GO:0016830 carbon-carbon lyase activity	E: Amino acid transport and metabolism	K13141	--	IPR002129: Pyridoxal phosphate-dependent decarboxylase;IPR015421: Pyridoxal phosphate-dependent transferase, major domain;IPR015424: Pyridoxal phosphate-dependent transferase	Extracell	--
CI01000203_00100197_00102137	own_syndrome_critical_region_protein_3_[Danio_rerio]	0	0.1115	0	0	0	0	GO:0006886 intracellular protein transport	--	--	R: General function prediction only	K25730	--	IPR014752: Arrestin-like, C-terminal;IPR028934: Vacuolar protein sorting protein 26 related	Cytoplasm	--
CI01000304_15341701_15346353	own_syndrome_critical_region_protein_3_[Danio_rerio]	0.6901	1.4765	0.6999	0	0	0.2847	GO:0006886 intracellular protein transport	--	--	U: Intracellular trafficking, secretion, and vesicular transport	K18466	ko04144: Endocytosis	IPR014752: Arrestin-like, C-terminal;IPR028934: Vacuolar protein sorting protein 26 related	Cytoplasm	--
CI01000435_00008382_00023716	ovel_scavenger_receptor_cysteine-rich_domain_containing_protein_[Danio_rerio]	1.9447	1.619	1.7008	2.3478	1.5672	1.6221	--	GO:0016020 membrane	GO:0005044 scavenger receptor activity	--	K06545	--	IPR001190: SRCR domain;IPR017448: SRCR-like domain;IPR036772: SRCR-like domain superfamily	Cytoplasm_Nucleus	--
CI01000325_04752520_04771216	ovel_protein_similar_to_vertebrate_syntaxin_binding_protein_6_(amisyn)_(STXBP6)_[Danio_rerio]	0.7167	0.7791	0.6811	0	0	0.5015	GO:0006887 exocytosis	GO:0000145 exocyst	--	U: Intracellular trafficking, secretion, and vesicular transport	K19983	--	IPR019160: Exocyst complex component Sec3, C-terminal;IPR028258: Exocyst complex component Sec3, PIP2-binding N-terminal domain	Cytoplasm_Nucleus	--
CI01000032_00612202_00639442	ovel_protein_similar_to_vertebrate_spectrin_repeat_containing,_nuclear_envelope_1_(SYNE1)_[Danio_rerio]	0.2232	0.2851	0.2713	0	0	0.4151	--	GO:0016021 integral component of membrane;GO:0005640 nuclear outer membrane	GO:0008092 cytoskeletal protein binding	--	K21761	--	IPR002017: Spectrin repeat;IPR018159: Spectrin/alpha-actinin	Nucleus	--
CI01000146_01161579_01190874	ovel_protein_similar_to_vertebrate_sorbin_and_SH3_domain_containing_2_(SORBS2)_[Danio_rerio]	5.9878	3.8196	3.0533	0.1449	0	7.9518	--	--	--	T: Signal transduction mechanisms	K23709	--	IPR001452: SH3 domain;IPR003127: SoHo domain;IPR035607: Vinexin, SH3 domain 3;IPR036028: SH3-like domain superfamily	Nucleus	--
CI01000325_02897237_02903784	ovel_protein_similar_to_vertebrate_sec1_family_domain_containing_2_(SCFD2)_[Danio_rerio]	0.3658	0.1611	0.3148	0	0.0865	0.1527	GO:0016192 vesicle-mediated transport	--	--	--	--	--	--	Cytoskeleton	--
CI01000066_00489175_00503984	ovel_protein_similar_to_vertebrate_RAB6_interacting_protein_2_(RAB6IP2)_[Danio_rerio]	0.1798	0.2309	0.2963	0	0	0.1548	--	GO:0005737 cytoplasm	--	--	K16072	ko04064: NF-kappa B signaling pathway	--	Plasma membrane	--
CI01000115_00169360_00189104	ovel_protein_similar_to_vertebrate_RAB6_interacting_protein_2_(RAB6IP2)_[Danio_rerio]	0.5184	0.4929	0.4953	0	0	0.6045	--	GO:0005737 cytoplasm	--	U: Intracellular trafficking, secretion, and vesicular transport	K16072	ko04064: NF-kappa B signaling pathway	IPR019323: Active zone protein ELKS	Nucleus	--
CI01000012_13593620_13605408	ovel_protein_similar_to_vertebrate_phospholipase_A2,_group_VI_(PLA2G6)_(zgc:77476)_[Danio_rerio]	0.3496	0.3593	0.4196	0.3862	0.2871	0.3366	GO:0048513 animal organ development;GO:0007165 signal transduction;GO:0009653 anatomical structure morphogenesis;GO:0060429 epithelium development	GO:0005737 cytoplasm;GO:0005634 nucleus	GO:0003700 DNA-binding transcription factor activity;GO:0003677 DNA binding	--	K04469	ko04010: MAPK signaling pathway;ko04064: NF-kappa B signaling pathway;ko04380: Osteoclast differentiation;ko04625: C-type lectin receptor signaling pathway;ko05134: Legionellosis;ko05166: Human T-cell leukemia virus 1 infection;ko05169: Epstein-Barr virus infection;ko05200: Pathways in cancer;ko05203: Viral carcinogenesis;ko05224: Breast cancer	IPR000451: NF-kappa-B/Dorsal;IPR000488: Death domain;IPR002110: Ankyrin repeat;IPR002909: IPT domain;IPR008967: p53-like transcription factor, DNA-binding domain superfamily;IPR011029: Death-like domain superfamily;IPR011539: Rel homology domain (RHD), DNA-binding domain;IPR013783: Immunoglobulin-like fold;IPR014756: Immunoglobulin E-set;IPR030492: Rel homology domain, conserved site;IPR032397: R…	Nucleus	--
CI01000001_05544032_05558747	ovel_protein_similar_to_vertebrate_par-6_partitioning_defective_6_homolog_(C.elegans)_family_[Danio_rerio]	0.4164	0.2857	0.3018	0	0	0.2145	GO:0007049 cell cycle;GO:0051301 cell division	GO:0005737 cytoplasm;GO:0016020 membrane;GO:0005923 bicellular tight junction	--	T: Signal transduction mechanisms	K06093	ko04015: Rap1 signaling pathway;ko04144: Endocytosis;ko04360: Axon guidance;ko04390: Hippo signaling pathway;ko04391: Hippo signaling pathway - fly;ko04530: Tight junction;ko05165: Human papillomavirus infection	IPR000270: PB1 domain;IPR001478: PDZ domain;IPR034868: Partitioning defective protein 6, PB1 domain;IPR036034: PDZ superfamily	Cytoplasm	--
CI01000013_08530191_08551478	ovel_protein_similar_to_vertebrate_nucleoporin_205kDa_(NUP205)_[Danio_rerio]	1.7494	2.1015	2.1536	0	0	1.4004	--	GO:0005643 nuclear pore	--	S: Function unknown	K14310	ko03013: Nucleocytoplasmic transport;ko05014: Amyotrophic lateral sclerosis	IPR021827: Nucleoporin Nup186/Nup192/Nup205	Plasma membrane	--
CI01000047_03855710_03868781	ovel_protein_similar_to_vertebrate_integrin,_alpha_6_(ITGA6)_[Danio_rerio]	2.0753	1.4034	1.836	1.3027	1.6251	1.267	GO:0007155 cell adhesion;GO:0007229 integrin-mediated signaling pathway	GO:0008305 integrin complex	GO:0046872 metal ion binding	W: Extracellular structures	K06461	ko04015: Rap1 signaling pathway;ko04145: Phagosome;ko04514: Cell adhesion molecules;ko04610: Complement and coagulation cascades;ko04613: Neutrophil extracellular trap formation;ko04640: Hematopoietic cell lineage;ko04670: Leukocyte transendothelial migration;ko04810: Regulation of actin cytoskeleton;ko05133: Pertussis;ko05134: Legionellosis;ko05140: Leishmaniasis;ko05146: Amoebiasis;ko05150: Sta…	IPR000413: Integrin alpha chain;IPR013517: FG-GAP repeat;IPR013519: Integrin alpha beta-propellor;IPR013649: Integrin alpha-2;IPR028994: Integrin alpha, N-terminal;IPR032695: Integrin domain superfamily;IPR036465: von Willebrand factor A-like domain superfamily	Plasma membrane	CS pos: 20-21. IMA-FN. Pr: 0.9677
CI01000052_01229799_01241276	ovel_protein_similar_to_vertebrate_IMP_(inosine_monophosphate)_dehydrogenase_1_(IMPDH1)_[Danio_rerio]	2.3538	1.1666	2.3182	0.5235	1.1578	1.8839	GO:0006177 GMP biosynthetic process	GO:0005737 cytoplasm;GO:0005634 nucleus	GO:0046872 metal ion binding;GO:0003938 IMP dehydrogenase activity;GO:0000166 nucleotide binding	F: Nucleotide transport and metabolism	K00088	ko00230: Purine metabolism;ko00983: Drug metabolism - other enzymes;ko01100: Metabolic pathways;ko01232: Nucleotide metabolism	IPR000644: CBS domain;IPR001093: IMP dehydrogenase/GMP reductase;IPR005990: Inosine-5'-monophosphate dehydrogenase;IPR013785: Aldolase-type TIM barrel;IPR015875: IMP dehydrogenase / GMP reductase, conserved site	Cytoplasm	--
CI01000059_08294949_08306238	ovel_protein_similar_to_vertebrate_HLA-B_associated_transcript_2_(BAT2)_[Danio_rerio]	0.8012	0.6134	0.7723	0	0.1752	0.7363	--	--	--	--	--	--	IPR009738: BAT2, N-terminal;IPR033184: Protein PRRC2	Nucleus	--
CI01000071_00316661_00326675	ovel_protein_similar_to_vertebrate_hexosaminidase_A_(alpha_polypeptide)_(HEXA)_[Danio_rerio]	13.7187	5.7109	7.0001	24.2917	19.9645	5.984	GO:0005975 carbohydrate metabolic process;GO:1901135 carbohydrate derivative metabolic process	GO:0005764 lysosome	GO:0004563 beta-N-acetylhexosaminidase activity	G: Carbohydrate transport and metabolism	K12373	ko00511: Other glycan degradation;ko00513: Various types of N-glycan biosynthesis;ko00520: Amino sugar and nucleotide sugar metabolism;ko00531: Glycosaminoglycan degradation;ko00600: Sphingolipid metabolism;ko00603: Glycosphingolipid biosynthesis - globo and isoglobo series;ko00604: Glycosphingolipid biosynthesis - ganglio series;ko01100: Metabolic pathways;ko04142: Lysosome	IPR015883: Glycoside hydrolase family 20, catalytic domain;IPR017853: Glycoside hydrolase superfamily;IPR025705: Beta-hexosaminidase;IPR029018: Beta-hexosaminidase-like, domain 2;IPR029019: Beta-hexosaminidase, eukaryotic type, N-terminal	Extracell	CS pos: 19-20. CHG-WL. Pr: 0.8461
CI01000330_01364642_01375705	ovel_protein_similar_to_vertebrate_hexosaminidase_A_(alpha_polypeptide)_(HEXA)_[Danio_rerio]	1.9716	0.6593	0.742	1.3822	0.8314	0.7041	GO:0005975 carbohydrate metabolic process;GO:1901135 carbohydrate derivative metabolic process	GO:0005764 lysosome	GO:0004563 beta-N-acetylhexosaminidase activity	G: Carbohydrate transport and metabolism	K12373	ko00511: Other glycan degradation;ko00513: Various types of N-glycan biosynthesis;ko00520: Amino sugar and nucleotide sugar metabolism;ko00531: Glycosaminoglycan degradation;ko00600: Sphingolipid metabolism;ko00603: Glycosphingolipid biosynthesis - globo and isoglobo series;ko00604: Glycosphingolipid biosynthesis - ganglio series;ko01100: Metabolic pathways;ko04142: Lysosome	IPR015883: Glycoside hydrolase family 20, catalytic domain;IPR017853: Glycoside hydrolase superfamily;IPR025705: Beta-hexosaminidase;IPR029018: Beta-hexosaminidase-like, domain 2;IPR029019: Beta-hexosaminidase, eukaryotic type, N-terminal	Extracell	CS pos: 29-30. VDG-VW. Pr: 0.7603
CI01000314_01566692_01584623	ovel_protein_similar_to_vertebrate_formyltetrahydrofolate_synthetase_domain_containing_1_(FTHFSDC1)_[Danio_rerio]	5.4853	10.2334	6.2593	1.8622	2.0671	5.144	GO:0035999 tetrahydrofolate interconversion	--	GO:0005524 ATP binding;GO:0004329 formate-tetrahydrofolate ligase activity;GO:0004477 methenyltetrahydrofolate cyclohydrolase activity;GO:0004488 methylenetetrahydrofolate dehydrogenase (NADP+) activity	H: Coenzyme transport and metabolism	K00288	ko00670: One carbon pool by folate;ko01100: Metabolic pathways;ko01240: Biosynthesis of cofactors	IPR000559: Formate-tetrahydrofolate ligase, FTHFS;IPR000672: Tetrahydrofolate dehydrogenase/cyclohydrolase;IPR020628: Formate-tetrahydrofolate ligase, FTHFS, conserved site;IPR020630: Tetrahydrofolate dehydrogenase/cyclohydrolase, catalytic domain;IPR020631: Tetrahydrofolate dehydrogenase/cyclohydrolase, NAD(P)-binding domain;IPR020867: Tetrahydrofolate dehydrogenase/cyclohydrolase, conserved sit…	Cytoplasm	--
CI01000325_05941338_05958627	ovel_protein_similar_to_vertebrate_formyltetrahydrofolate_synthetase_domain_containing_1_(FTHFSDC1)_[Danio_rerio]	2.9167	4.2637	3.5006	0	0.5597	4.2084	GO:0006730 one-carbon metabolic process	--	GO:0005524 ATP binding;GO:0016787 hydrolase activity;GO:0004329 formate-tetrahydrofolate ligase activity;GO:0004488 methylenetetrahydrofolate dehydrogenase (NADP+) activity	H: Coenzyme transport and metabolism	K00288	ko00670: One carbon pool by folate;ko01100: Metabolic pathways;ko01240: Biosynthesis of cofactors	IPR000559: Formate-tetrahydrofolate ligase, FTHFS;IPR000672: Tetrahydrofolate dehydrogenase/cyclohydrolase;IPR020630: Tetrahydrofolate dehydrogenase/cyclohydrolase, catalytic domain;IPR020631: Tetrahydrofolate dehydrogenase/cyclohydrolase, NAD(P)-binding domain;IPR020867: Tetrahydrofolate dehydrogenase/cyclohydrolase, conserved site;IPR027417: P-loop containing nucleoside triphosphate hydrolase;I…	Mitochondrion	--
CI01000006_03555987_03560997	ovel_protein_similar_to_vertebrate_FK506_binding_protein_10,_65_kDa_(FKBP10)_[Danio_rerio]	4.4842	8.8652	6.5858	2.0383	4.3882	7.863	GO:0061077 chaperone-mediated protein folding;GO:0000413 protein peptidyl-prolyl isomerization	GO:0016021 integral component of membrane	GO:0003755 peptidyl-prolyl cis-trans isomerase activity	O: Posttranslational modification, protein turnover, chaperones	K09569	--	IPR001179: FKBP-type peptidyl-prolyl cis-trans isomerase domain;IPR044609: Peptidyl-prolyl cis-trans isomerase FKBP2/11;IPR046357: Peptidyl-prolyl cis-trans isomerase domain superfamily	Mitochondrion	--
CI01000050_05407682_05409108	ovel_protein_similar_to_vertebrate_FK506_binding_protein_10,_65_kDa_(FKBP10)_[Danio_rerio]	2.8628	14.4788	6.8001	0	0	7.4032	--	--	GO:0003755 peptidyl-prolyl cis-trans isomerase activity	O: Posttranslational modification, protein turnover, chaperones	K09568	--	IPR001179: FKBP-type peptidyl-prolyl cis-trans isomerase domain;IPR046357: Peptidyl-prolyl cis-trans isomerase domain superfamily	Cytoplasm	--
CI01000001_02547325_02557711	ovel_protein_similar_to_vertebrate_epsilon-tubulin_1_(zgc:63582)_[Danio_rerio]	2.2598	0.1655	3.1827	0	0	0	GO:0007017 microtubule-based process	GO:0005737 cytoplasm;GO:0005874 microtubule	GO:0005525 GTP binding;GO:0005200 structural constituent of cytoskeleton	Z: Cytoskeleton	K07374	ko04145: Phagosome;ko04210: Apoptosis;ko04530: Tight junction;ko04540: Gap junction;ko05010: Alzheimer disease;ko05012: Parkinson disease;ko05014: Amyotrophic lateral sclerosis;ko05016: Huntington disease;ko05020: Prion disease;ko05022: Pathways of neurodegeneration - multiple diseases;ko05130: Pathogenic Escherichia coli infection;ko05132: Salmonella infection	IPR000217: Tubulin;IPR002452: Alpha tubulin;IPR003008: Tubulin/FtsZ, GTPase domain;IPR008280: Tubulin/FtsZ, C-terminal;IPR017975: Tubulin, conserved site;IPR018316: Tubulin/FtsZ, 2-layer sandwich domain;IPR023123: Tubulin, C-terminal;IPR036525: Tubulin/FtsZ, GTPase domain superfamily;IPR037103: Tubulin/FtsZ-like, C-terminal domain	Cytoplasm	--
CI01000001_02567315_02569427	ovel_protein_similar_to_vertebrate_epsilon-tubulin_1_(zgc:63582)_[Danio_rerio]	12.3679	27.5121	20.3333	29.8348	6.8631	24.7151	GO:0007017 microtubule-based process	GO:0005737 cytoplasm;GO:0005874 microtubule	GO:0005525 GTP binding;GO:0005200 structural constituent of cytoskeleton	Z: Cytoskeleton	K07374	ko04145: Phagosome;ko04210: Apoptosis;ko04530: Tight junction;ko04540: Gap junction;ko05010: Alzheimer disease;ko05012: Parkinson disease;ko05014: Amyotrophic lateral sclerosis;ko05016: Huntington disease;ko05020: Prion disease;ko05022: Pathways of neurodegeneration - multiple diseases;ko05130: Pathogenic Escherichia coli infection;ko05132: Salmonella infection	IPR000217: Tubulin;IPR002452: Alpha tubulin;IPR003008: Tubulin/FtsZ, GTPase domain;IPR008280: Tubulin/FtsZ, C-terminal;IPR017975: Tubulin, conserved site;IPR018316: Tubulin/FtsZ, 2-layer sandwich domain;IPR023123: Tubulin, C-terminal;IPR036525: Tubulin/FtsZ, GTPase domain superfamily;IPR037103: Tubulin/FtsZ-like, C-terminal domain	Cytoskeleton	--
CI01000037_01670886_01672687	ovel_protein_similar_to_vertebrate_epsilon-tubulin_1_(zgc:63582)_[Danio_rerio]	0.8674	0.9585	0.9106	0	0.0602	0.818	GO:0007017 microtubule-based process	GO:0005737 cytoplasm;GO:0005874 microtubule	GO:0005525 GTP binding;GO:0005200 structural constituent of cytoskeleton	Z: Cytoskeleton	K07374	ko04145: Phagosome;ko04210: Apoptosis;ko04530: Tight junction;ko04540: Gap junction;ko05010: Alzheimer disease;ko05012: Parkinson disease;ko05014: Amyotrophic lateral sclerosis;ko05016: Huntington disease;ko05020: Prion disease;ko05022: Pathways of neurodegeneration - multiple diseases;ko05130: Pathogenic Escherichia coli infection;ko05132: Salmonella infection	IPR000217: Tubulin;IPR002452: Alpha tubulin;IPR003008: Tubulin/FtsZ, GTPase domain;IPR008280: Tubulin/FtsZ, C-terminal;IPR017975: Tubulin, conserved site;IPR018316: Tubulin/FtsZ, 2-layer sandwich domain;IPR023123: Tubulin, C-terminal;IPR036525: Tubulin/FtsZ, GTPase domain superfamily;IPR037103: Tubulin/FtsZ-like, C-terminal domain	Cytoplasm	--
CI01000347_00513340_00517929	ovel_protein_similar_to_vertebrate_epsilon-tubulin_1_(zgc:63582)_[Danio_rerio]	3.8415	6.6493	4.3694	0	0.3084	5.0764	GO:0007017 microtubule-based process	GO:0005737 cytoplasm;GO:0005874 microtubule	GO:0005525 GTP binding;GO:0005200 structural constituent of cytoskeleton	Z: Cytoskeleton	K07374	ko04145: Phagosome;ko04210: Apoptosis;ko04530: Tight junction;ko04540: Gap junction;ko05010: Alzheimer disease;ko05012: Parkinson disease;ko05014: Amyotrophic lateral sclerosis;ko05016: Huntington disease;ko05020: Prion disease;ko05022: Pathways of neurodegeneration - multiple diseases;ko05130: Pathogenic Escherichia coli infection;ko05132: Salmonella infection	IPR000217: Tubulin;IPR002452: Alpha tubulin;IPR003008: Tubulin/FtsZ, GTPase domain;IPR008280: Tubulin/FtsZ, C-terminal;IPR017975: Tubulin, conserved site;IPR018316: Tubulin/FtsZ, 2-layer sandwich domain;IPR023123: Tubulin, C-terminal;IPR036525: Tubulin/FtsZ, GTPase domain superfamily;IPR037103: Tubulin/FtsZ-like, C-terminal domain	Mitochondrion	--
CI01000055_03766205_03773588	ovel_protein_similar_to_vertebrate_ectonucleoside_triphosphate_diphosphohydrolase_6_(putative_function)_(ENTPD6)_[Danio_rerio]	1.1039	0.6666	0.7428	0.3494	0.3843	0.5453	--	GO:0016021 integral component of membrane	GO:0005524 ATP binding;GO:0016787 hydrolase activity	F: Nucleotide transport and metabolism	K01510	ko00230: Purine metabolism;ko00240: Pyrimidine metabolism;ko01100: Metabolic pathways;ko01232: Nucleotide metabolism;ko05169: Epstein-Barr virus infection	IPR000407: Nucleoside phosphatase GDA1/CD39	Plasma membrane	--
CI01000001_00305883_00333574	ovel_protein_similar_to_vertebrate_early_endosome_antigen_1,_162kD_(EEA1)_[Danio_rerio]	0.2285	0.2095	0.1368	0	0	0.2407	GO:0072383 plus-end-directed vesicle transport along microtubule;GO:1901098 positive regulation of autophagosome maturation	--	GO:0046872 metal ion binding	R: General function prediction only	K21954	ko05132: Salmonella infection	IPR000306: FYVE zinc finger;IPR004012: RUN domain;IPR009038: GOLD domain;IPR011011: Zinc finger, FYVE/PHD-type;IPR013083: Zinc finger, RING/FYVE/PHD-type;IPR017455: Zinc finger, FYVE-related;IPR036598: GOLD domain superfamily;IPR037213: RUN domain superfamily	Cytoplasm	--
CI01000071_04352938_04393125	ovel_protein_similar_to_vertebrate_cyclin_M_family_[Danio_rerio]	0.317	0.3173	0.3578	0	0	0.2423	GO:0010960 magnesium ion homeostasis	GO:0016021 integral component of membrane	--	S: Function unknown	K16302	--	IPR000595: Cyclic nucleotide-binding domain;IPR002550: CNNM, transmembrane domain;IPR018490: Cyclic nucleotide-binding domain superfamily;IPR044751: Ion transporter-like, CBS domain;IPR045095: Ancient conserved domain protein family;IPR046342: CBS domain superfamily	Plasma membrane	CS pos: 24-25. VCT-NR. Pr: 0.2397
CI01000013_10828622_10836409	ovel_protein_similar_to_vertebrate_carnitine_acetyltransferase_(CRAT)_[Danio_rerio]	0.7144	0.5734	0.8318	1.1027	0.8305	0.6791	GO:0006635 fatty acid beta-oxidation	GO:0016021 integral component of membrane;GO:0005741 mitochondrial outer membrane	GO:0004095 carnitine O-palmitoyltransferase activity	I: Lipid transport and metabolism	K08765	ko00071: Fatty acid degradation;ko01212: Fatty acid metabolism;ko03320: PPAR signaling pathway;ko04152: AMPK signaling pathway;ko04714: Thermogenesis;ko04920: Adipocytokine signaling pathway;ko04922: Glucagon signaling pathway;ko04931: Insulin resistance;ko04936: Alcoholic liver disease	IPR000542: Acyltransferase ChoActase/COT/CPT;IPR023213: Chloramphenicol acetyltransferase-like domain superfamily;IPR032476: Carnitine O-palmitoyltransferase, N-terminal;IPR039551: Choline/carnitine acyltransferase domain;IPR042231: Choline/Carnitine o-acyltransferase, domain 2	Cytoplasm	--
CI01000026_17035640_17044573	ovel_protein_similar_to_vertebrate_carnitine_acetyltransferase_(CRAT)_[Danio_rerio]	0.9139	1.6623	0.7829	0	0	1.0328	GO:0006635 fatty acid beta-oxidation	GO:0016021 integral component of membrane;GO:0005741 mitochondrial outer membrane	GO:0004095 carnitine O-palmitoyltransferase activity	I: Lipid transport and metabolism	K08765	ko00071: Fatty acid degradation;ko01212: Fatty acid metabolism;ko03320: PPAR signaling pathway;ko04152: AMPK signaling pathway;ko04714: Thermogenesis;ko04920: Adipocytokine signaling pathway;ko04922: Glucagon signaling pathway;ko04931: Insulin resistance;ko04936: Alcoholic liver disease	IPR000542: Acyltransferase ChoActase/COT/CPT;IPR023213: Chloramphenicol acetyltransferase-like domain superfamily;IPR032476: Carnitine O-palmitoyltransferase, N-terminal;IPR039551: Choline/carnitine acyltransferase domain;IPR042231: Choline/Carnitine o-acyltransferase, domain 2	Plasma membrane	--
CI01000330_00153782_00177252	ovel_protein_similar_to_vertebrate_carnitine_acetyltransferase_(CRAT)_[Danio_rerio]	0.7699	0.3038	0.333	0	0	0.1825	GO:0006635 fatty acid beta-oxidation	GO:0016021 integral component of membrane;GO:0005741 mitochondrial outer membrane	GO:0004095 carnitine O-palmitoyltransferase activity	I: Lipid transport and metabolism	K08765	ko00071: Fatty acid degradation;ko01212: Fatty acid metabolism;ko03320: PPAR signaling pathway;ko04152: AMPK signaling pathway;ko04714: Thermogenesis;ko04920: Adipocytokine signaling pathway;ko04922: Glucagon signaling pathway;ko04931: Insulin resistance;ko04936: Alcoholic liver disease	IPR000542: Acyltransferase ChoActase/COT/CPT;IPR023213: Chloramphenicol acetyltransferase-like domain superfamily;IPR032476: Carnitine O-palmitoyltransferase, N-terminal;IPR039551: Choline/carnitine acyltransferase domain;IPR042231: Choline/Carnitine o-acyltransferase, domain 2	Cytoplasm	--
CI01000451_00057540_00065058	ovel_protein_similar_to_vertebrate_carnitine_acetyltransferase_(CRAT)_[Danio_rerio]	0.6806	0.568	0.4924	0	0	0.405	GO:0006635 fatty acid beta-oxidation	GO:0016021 integral component of membrane;GO:0005741 mitochondrial outer membrane	GO:0004095 carnitine O-palmitoyltransferase activity	I: Lipid transport and metabolism	K08765	ko00071: Fatty acid degradation;ko01212: Fatty acid metabolism;ko03320: PPAR signaling pathway;ko04152: AMPK signaling pathway;ko04714: Thermogenesis;ko04920: Adipocytokine signaling pathway;ko04922: Glucagon signaling pathway;ko04931: Insulin resistance;ko04936: Alcoholic liver disease	IPR000542: Acyltransferase ChoActase/COT/CPT;IPR023213: Chloramphenicol acetyltransferase-like domain superfamily;IPR039551: Choline/carnitine acyltransferase domain;IPR042231: Choline/Carnitine o-acyltransferase, domain 2	Cytoplasm	--
CI01000030_00023913_00029855	ovel_protein_similar_to_vertebrate_basic_leucine_zipper_and_W2_domains_2_(BZW2)_(zgc:55580)_[Danio_rerio]	2.5955	3.0849	3.6126	1.5627	3.0417	1.2224	GO:0006446 regulation of translational initiation	GO:0005737 cytoplasm	--	J: Translation, ribosomal structure and biogenesis	K03240	ko05168: Herpes simplex virus 1 infection	IPR003307: W2 domain;IPR016024: Armadillo-type fold;IPR043510: BZW1/2, W2 domain	Nucleus	--
CI01000054_07997892_08012569	ovel_protein_similar_to_vertebrate_basic_leucine_zipper_and_W2_domains_2_(BZW2)_(zgc:55580)_[Danio_rerio]	0.9014	0.6817	0.9432	0	0.4328	0.5261	--	--	--	J: Translation, ribosomal structure and biogenesis	K03240	ko05168: Herpes simplex virus 1 infection	IPR003307: W2 domain;IPR016024: Armadillo-type fold;IPR043510: BZW1/2, W2 domain	Nucleus	--
CI01000161_00957654_00987212	ovel_protein_similar_to_tyrosine_aminotransferase_(TAT)_[Danio_rerio]	0.7907	1.548	1.015	0	0	2.072	GO:0009058 biosynthetic process;GO:0042853 L-alanine catabolic process	--	GO:0030170 pyridoxal phosphate binding;GO:0008483 transaminase activity	E: Amino acid transport and metabolism	K00814	ko00220: Arginine biosynthesis;ko00250: Alanine, aspartate and glutamate metabolism;ko01100: Metabolic pathways;ko01200: Carbon metabolism;ko01210: 2-Oxocarboxylic acid metabolism;ko01230: Biosynthesis of amino acids	IPR004839: Aminotransferase, class I/classII;IPR015421: Pyridoxal phosphate-dependent transferase, major domain;IPR015422: Pyridoxal phosphate-dependent transferase, small domain;IPR015424: Pyridoxal phosphate-dependent transferase;IPR045088: Aminotransferase ALAT1/2-like	Cytoplasm	--
CI01000339_07516060_07520481	ovel_protein_similar_to_tyrosine_aminotransferase_(TAT)_[Danio_rerio]	3.0545	2.6646	2.2377	0.2177	0	2.8806	GO:0009058 biosynthetic process;GO:0006575 cellular modified amino acid metabolic process	--	GO:0030170 pyridoxal phosphate binding;GO:0047804 cysteine-S-conjugate beta-lyase activity;GO:0016212 kynurenine-oxoglutarate transaminase activity;GO:0070548 L-glutamine aminotransferase activity	E: Amino acid transport and metabolism	K00816	ko00270: Cysteine and methionine metabolism;ko00380: Tryptophan metabolism;ko00450: Selenocompound metabolism;ko01100: Metabolic pathways	IPR004839: Aminotransferase, class I/classII;IPR015421: Pyridoxal phosphate-dependent transferase, major domain;IPR015422: Pyridoxal phosphate-dependent transferase, small domain;IPR015424: Pyridoxal phosphate-dependent transferase	Cytoplasm	--
CI01000312_00452710_00476302	ovel_protein_similar_to_mouse_heat_shock_70kDa_protein_12A_(Hspa12a)_[Danio_rerio]	0.8407	0.9206	0.8779	0.3715	0.4013	0.9225	--	--	--	O: Posttranslational modification, protein turnover, chaperones	K10609	ko03420: Nucleotide excision repair;ko04120: Ubiquitin mediated proteolysis;ko05170: Human immunodeficiency virus 1 infection	IPR043129: ATPase, nucleotide binding domain	Cytoplasm	--
CI01000092_00174874_00180333	ovel_protein_similar_to_human_titin_(TTN)_[Danio_rerio]	1.6634	2.5696	1.7816	0	0	1.9442	--	GO:0016021 integral component of membrane	--	--	K24485	--	IPR003961: Fibronectin type III;IPR013783: Immunoglobulin-like fold;IPR036116: Fibronectin type III superfamily	Extracell	--
CI01000053_02155757_02202279	ovel_protein_similar_to_human_talin_2_(TLN2)_[Danio_rerio]	1.4365	1.5936	1.3345	0	0.6458	1.5092	GO:0006915 apoptotic process;GO:0048268 clathrin coat assembly;GO:0072583 clathrin-dependent endocytosis	GO:0030136 clathrin-coated vesicle	GO:0035091 phosphatidylinositol binding;GO:0003779 actin binding;GO:0030276 clathrin binding	Z: Cytoskeleton	K04559	ko05016: Huntington disease;ko05022: Pathways of neurodegeneration - multiple diseases	IPR002558: I/LWEQ domain;IPR008942: ENTH/VHS;IPR011417: AP180 N-terminal homology (ANTH) domain;IPR013809: ENTH domain;IPR030224: Sla2 family;IPR032422: Huntingtin-interacting protein 1, clathrin-binding domain;IPR035964: I/LWEQ domain superfamily	Nucleus	--
CI01000161_01236311_01253636	ovel_protein_similar_to_human_signal_transducer_and_activator_of_transcription_(STAT)_[Danio_rerio]	0.8856	1.1729	0.9598	0	0	1.1602	GO:0048513 animal organ development;GO:0007165 signal transduction;GO:0009653 anatomical structure morphogenesis;GO:0060429 epithelium development	GO:0005737 cytoplasm;GO:0005634 nucleus	GO:0003700 DNA-binding transcription factor activity;GO:0003677 DNA binding	T: Signal transduction mechanisms;K: Transcription	K11224	ko04012: ErbB signaling pathway;ko04062: Chemokine signaling pathway;ko04217: Necroptosis;ko04630: JAK-STAT signaling pathway;ko04658: Th1 and Th2 cell differentiation;ko04659: Th17 cell differentiation;ko04917: Prolactin signaling pathway;ko04933: AGE-RAGE signaling pathway in diabetic complications;ko04935: Growth hormone synthesis, secretion and action;ko05161: Hepatitis B;ko05162: Measles;ko0…	IPR000980: SH2 domain;IPR001217: Transcription factor STAT;IPR008967: p53-like transcription factor, DNA-binding domain superfamily;IPR012345: STAT transcription factor, DNA-binding, N-terminal;IPR013799: STAT transcription factor, protein interaction;IPR013800: STAT transcription factor, all-alpha domain;IPR013801: STAT transcription factor, DNA-binding;IPR015988: STAT transcription factor, coil…	Cytoplasm	--
CI01000058_03645458_03659734	ovel_protein_similar_to_human_opioid_growth_factor_receptor_(OGFR)_[Danio_rerio]	0.3301	0.1488	0.2659	0	0	0.2893	--	GO:0016020 membrane	--	--	--	--	IPR006757: Opioid growth factor receptor (OGFr) conserved domain;IPR028006: Protein of unknown function DUF4570;IPR039574: Opioid growth factor receptor	Cytoplasm	--
CI01000306_02160784_02174325	ovel_protein_similar_to_human_oligophrenin_1_(OPHN1)_[Danio_rerio]	1.4995	1.9126	1.8499	0	0	3.3999	GO:0007049 cell cycle	GO:0005634 nucleus;GO:0001726 ruffle;GO:0031901 early endosome membrane;GO:0045335 phagocytic vesicle	GO:0042802 identical protein binding	T: Signal transduction mechanisms	K08733	ko04211: Longevity regulating pathway;ko05200: Pathways in cancer;ko05210: Colorectal cancer	IPR001849: Pleckstrin homology domain;IPR006020: PTB/PI domain;IPR011993: PH-like domain superfamily;IPR027267: AH/BAR domain superfamily;IPR037929: APPL1, BAR domain	Nucleus	--
CI01000004_07621014_07632760	ovel_protein_similar_to_human_non-muscle_myosin_heavy_chain_10_(MYH10)_[Danio_rerio]	0.5216	0.1551	0.1511	0	0	0	--	GO:0016459 myosin complex	GO:0005524 ATP binding;GO:0051015 actin filament binding;GO:0003774 motor activity	Z: Cytoskeleton	K17751	ko04022: cGMP-PKG signaling pathway;ko04260: Cardiac muscle contraction;ko04261: Adrenergic signaling in cardiomyocytes;ko04919: Thyroid hormone signaling pathway;ko05410: Hypertrophic cardiomyopathy;ko05414: Dilated cardiomyopathy;ko05416: Viral myocarditis	IPR000048: IQ motif, EF-hand binding site;IPR001609: Myosin head, motor domain;IPR002928: Myosin tail;IPR004009: Myosin, N-terminal, SH3-like;IPR008989: Myosin S1 fragment, N-terminal;IPR014751: DNA repair protein XRCC4-like, C-terminal;IPR027417: P-loop containing nucleoside triphosphate hydrolase;IPR036961: Kinesin motor domain superfamily	Cytoplasm	--
CI01000171_00895104_00901592	ovel_protein_similar_to_human_KAT_protein_[Danio_rerio]	0.4434	0.2459	0.1786	0	0	0.3941	--	--	--	P: Inorganic ion transport and metabolism	K01013	--	IPR001763: Rhodanese-like domain;IPR036873: Rhodanese-like domain superfamily	Extracell	--
CI01000050_06593242_06603104	ovel_protein_similar_to_human_ionotrophic_glutamate_receptor_AMPA_3_(GRIA3)_[Danio_rerio]	2.8964	1.2319	1.4294	8.8281	2.3944	1.1019	--	GO:0016021 integral component of membrane;GO:0070161 anchoring junction;GO:0045211 postsynaptic membrane	GO:0004970 ionotropic glutamate receptor activity	T: Signal transduction mechanisms;P: Inorganic ion transport and metabolism;E: Amino acid transport and metabolism	K05203	ko04080: Neuroactive ligand-receptor interaction;ko04724: Glutamatergic synapse	IPR001320: Ionotropic glutamate receptor;IPR001508: Ionotropic glutamate receptor, metazoa;IPR001638: Solute-binding protein family 3/N-terminal domain of MltF;IPR019594: Ionotropic glutamate receptor, L-glutamate and glycine-binding domain	Plasma membrane	--
CI01000010_11271806_11312993	ovel_protein_similar_to_human_general_control_of_amino-acid_synthesis_1-like_1_(yeast)_(GCN1)_[Danio_rerio]	2.0696	2.6508	2.9693	0	1.2784	1.8704	GO:0006417 regulation of translation;GO:0033674 positive regulation of kinase activity	--	GO:0019887 protein kinase regulator activity;GO:0043022 ribosome binding;GO:0019901 protein kinase binding	J: Translation, ribosomal structure and biogenesis	K10876	--	IPR000357: HEAT repeat;IPR004155: PBS lyase HEAT-like repeat;IPR011989: Armadillo-like helical;IPR016024: Armadillo-type fold;IPR021133: HEAT, type 2;IPR034085: TOG domain	Plasma membrane	--
CI01000004_14283392_14361256	ovel_protein_similar_to_human_EGF_LAG_seven-pass_G-type_receptor_1_cadherin_(CELSR1)_[Danio_rerio]	10.4927	8.8874	10.5227	10.1986	7.8488	11.2096	GO:0048856 anatomical structure development;GO:0007155 cell adhesion	GO:0016020 membrane;GO:0005604 basement membrane	--	W: Extracellular structures	K05635	ko04151: PI3K-Akt signaling pathway;ko04510: Focal adhesion;ko04512: ECM-receptor interaction;ko05020: Prion disease;ko05145: Toxoplasmosis;ko05146: Amoebiasis;ko05165: Human papillomavirus infection;ko05200: Pathways in cancer;ko05222: Small cell lung cancer	IPR000034: Laminin IV;IPR000742: EGF-like domain;IPR002049: Laminin-type EGF domain;IPR008211: Laminin, N-terminal	Plasma membrane	CS pos: 19-20. SHG-AM. Pr: 0.8594
CI01000147_00652801_00655258	ovel_protein_similar_to_human_claudin_[Danio_rerio]	2.4851	0.829	0.5328	6.4306	1.8267	0	--	GO:0005886 plasma membrane;GO:0016021 integral component of membrane;GO:0005923 bicellular tight junction	GO:0005198 structural molecule activity	--	K06087	ko04514: Cell adhesion molecules;ko04530: Tight junction;ko04670: Leukocyte transendothelial migration;ko05130: Pathogenic Escherichia coli infection;ko05160: Hepatitis C	IPR004031: PMP-22/EMP/MP20/Claudin superfamily;IPR006187: Claudin;IPR017974: Claudin, conserved site	Plasma membrane	--
CI01000304_09751291_09754997	ovel_protein_similar_to_human_claudin_[Danio_rerio]	1.1971	0.4468	0.9775	0	0	0.3325	--	GO:0005886 plasma membrane;GO:0016021 integral component of membrane;GO:0005923 bicellular tight junction	GO:0005198 structural molecule activity	--	K06087	ko04514: Cell adhesion molecules;ko04530: Tight junction;ko04670: Leukocyte transendothelial migration;ko05130: Pathogenic Escherichia coli infection;ko05160: Hepatitis C	IPR004031: PMP-22/EMP/MP20/Claudin superfamily;IPR006187: Claudin;IPR017974: Claudin, conserved site	Plasma membrane	--
CI01000000_06003835_06013643	ovel_protein_similar_to_human_chromosome_4_open_reading_frame_1_(C4orf1)_[Danio_rerio]	0.1019	0.1743	0.2557	0	0	0	GO:0006829 zinc ion transport	GO:0005634 nucleus;GO:0016021 integral component of membrane;GO:0005783 endoplasmic reticulum;GO:0031410 cytoplasmic vesicle	GO:0008324 cation transmembrane transporter activity	R: General function prediction only	K14696	--	IPR002524: Cation efflux protein;IPR027469: Cation efflux transmembrane domain superfamily;IPR040177: Zinc transporter 9	Plasma membrane	--
CI01180000_05773139_05777410	ovel_protein_similar_to_human_and_rodent_catechol-O-methyltransferase_(COMT)_[Danio_rerio]	2.2914	2.3175	2.0538	0.3121	0.1111	2.4907	GO:0032259 methylation	--	GO:0008171 O-methyltransferase activity	Q: Secondary metabolites biosynthesis, transport and catabolism	K00588	ko01100: Metabolic pathways	IPR002935: Class I-like SAM-dependent O-methyltransferase;IPR029063: S-adenosyl-L-methionine-dependent methyltransferase superfamily	Extracell	CS pos: 23-24. CQS-AL. Pr: 0.6802
CI01000018_00106624_00201928	ovel_protein_similar_to_H.sapiens_PRKRA,_protein_kinase,_interferon-inducible_double_stranded_RNA_dependent_activator_(PRKRA,_zgc:162619)_[Danio_rerio]	0.6831	0.4167	0.4247	0	0	0.5071	--	GO:0005874 microtubule	GO:0003723 RNA binding	U: Intracellular trafficking, secretion, and vesicular transport;K: Transcription	K17597	--	IPR014720: Double-stranded RNA-binding domain;IPR032478: Staufen, C-terminal;IPR044464: Staufen 2, second double-stranded RNA binding domain;IPR044473: Staufen 2, third double-stranded RNA binding domain;IPR044474: Staufen 2, fourth double-stranded RNA binding domain;IPR044476: Staufen 2, first double-stranded RNA binding domain	Nucleus	--
CI01000340_12814883_12824102	ovel_protein_similar_to_H.sapiens_PRKRA,_protein_kinase,_interferon-inducible_double_stranded_RNA_dependent_activator_(PRKRA,_zgc:162619)_[Danio_rerio]	0.3097	0.3966	0.3769	0	0	0.8376	--	--	GO:0003723 RNA binding	U: Intracellular trafficking, secretion, and vesicular transport;K: Transcription	K17597	--	IPR014720: Double-stranded RNA-binding domain;IPR032478: Staufen, C-terminal;IPR044475: Staufen 1, third double-stranded RNA binding domain	Cytoplasm	--
CI01000026_12728675_12752693	ovel_protein_similar_to_H.sapiens_PLXDC1,_plexin_domain_containing_1(PLXDC1)_[Danio_rerio]	0.0581	0.0993	0.0656	0	0	0.0749	--	GO:0016021 integral component of membrane	--	W: Extracellular structures	--	--	IPR002165: Plexin repeat;IPR016201: PSI domain;IPR031152: Plexin domain-containing protein	Cytoplasm	--
CI01000013_07375912_07390782	ovel_protein_similar_to_H.sapiens_MLYCD,_malonyl-CoA_decarboxylase_(MLYCD)_[Danio_rerio]	0.82	1.4223	0.9581	0.7606	0.6605	1.0129	GO:0006633 fatty acid biosynthetic process	--	GO:0050080 malonyl-CoA decarboxylase activity	G: Carbohydrate transport and metabolism	K01578	ko00410: beta-Alanine metabolism;ko00640: Propanoate metabolism;ko01100: Metabolic pathways;ko04146: Peroxisome;ko04152: AMPK signaling pathway;ko04936: Alcoholic liver disease	IPR007956: Malonyl-CoA decarboxylase, C-terminal;IPR035372: Malonyl-CoA decarboxylase, N-terminal;IPR038351: Malonyl-CoA decarboxylase, N-terminal domain superfamily;IPR038917: Malonyl-CoA decarboxylase;IPR042303: Malonyl-CoA decarboxylase, C-terminal catalytic domain superfamily	Mitochondrion	--
CI01180000_07508387_07529689	ovel_protein_similar_to_H.sapiens_IDE,_insulin-degrading_enzyme_(IDE,_zgc:162603)_[Danio_rerio]	1.6527	1.4767	1.5495	0	1.5893	1.0226	GO:0006508 proteolysis	--	GO:0046872 metal ion binding;GO:0004222 metalloendopeptidase activity	O: Posttranslational modification, protein turnover, chaperones	K01408	ko05010: Alzheimer disease	IPR001431: Peptidase M16, zinc-binding site;IPR007863: Peptidase M16, C-terminal;IPR011249: Metalloenzyme, LuxS/M16 peptidase-like;IPR011765: Peptidase M16, N-terminal;IPR032632: Peptidase M16, middle/third domain	Cytoplasm	--
CI01000303_00229261_00235693	ovel_protein_similar_to_H.sapiens_CRTAC1,_cartilage_acidic_protein_1_(CRTAC1)_[Danio_rerio]	0.9779	0.7917	0.9846	0.7672	0.493	1.3958	--	--	GO:0005509 calcium ion binding	--	K19511	--	IPR011519: ASPIC/UnbV;IPR013517: FG-GAP repeat;IPR028994: Integrin alpha, N-terminal	Extracell	CS pos: 21-22. SQA-QP. Pr: 0.8308
CI01000204_00420452_00430044	ovel_protein_similar_to_H.sapiens_CNNM2,_cyclin_M2_(CNNM2)_[Danio_rerio]	0.6204	0.4358	0.5125	0	0	0.5341	GO:0010960 magnesium ion homeostasis	GO:0016021 integral component of membrane	--	S: Function unknown	K16302	--	IPR002550: CNNM, transmembrane domain;IPR044751: Ion transporter-like, CBS domain;IPR045095: Ancient conserved domain protein family;IPR046342: CBS domain superfamily	Plasma membrane	CS pos: 23-24. GTC-SL. Pr: 0.2640
CI01000001_11265638_11283027	ovel_protein_containing_trypsin_domains_[Danio_rerio]	0.4322	0.3924	0.316	0	0	0.4533	GO:0006508 proteolysis;GO:0048856 anatomical structure development;GO:0001867 complement activation, lectin pathway	--	GO:0005509 calcium ion binding;GO:0004252 serine-type endopeptidase activity;GO:0030246 carbohydrate binding	E: Amino acid transport and metabolism	K03993	ko04610: Complement and coagulation cascades;ko05150: Staphylococcus aureus infection;ko05171: Coronavirus disease - COVID-19	IPR000436: Sushi/SCR/CCP domain;IPR000742: EGF-like domain;IPR000859: CUB domain;IPR001254: Serine proteases, trypsin domain;IPR001314: Peptidase S1A, chymotrypsin family;IPR001881: EGF-like calcium-binding domain;IPR009003: Peptidase S1, PA clan;IPR018097: EGF-like calcium-binding, conserved site;IPR024175: Peptidase S1A, complement C1r/C1S/mannan-binding;IPR033116: Serine proteases, trypsin fam…	Cytoplasm_Nucleus	--
CI01000028_07124749_07145384	ovel_protein_containing_trypsin_domains_[Danio_rerio]	0.2831	0.3147	0.622	0.2221	0.2246	0.392	GO:0006508 proteolysis;GO:0007586 digestion	GO:0005615 extracellular space	GO:0046872 metal ion binding;GO:0004252 serine-type endopeptidase activity	E: Amino acid transport and metabolism	K01312	ko04080: Neuroactive ligand-receptor interaction;ko04972: Pancreatic secretion;ko04974: Protein digestion and absorption;ko05164: Influenza A	IPR001254: Serine proteases, trypsin domain;IPR001314: Peptidase S1A, chymotrypsin family;IPR009003: Peptidase S1, PA clan;IPR033116: Serine proteases, trypsin family, serine active site;IPR043504: Peptidase S1, PA clan, chymotrypsin-like fold	Cytoplasm	--
CI01000029_03746973_03752660	ovel_protein_containing_trypsin_domains_[Danio_rerio]	10.3211	9.7197	8.1887	8.2058	11.0672	7.9896	GO:0006508 proteolysis	--	GO:0004252 serine-type endopeptidase activity	--	K01315	ko04080: Neuroactive ligand-receptor interaction;ko04610: Complement and coagulation cascades;ko05150: Staphylococcus aureus infection;ko05164: Influenza A	IPR000001: Kringle;IPR001254: Serine proteases, trypsin domain;IPR001314: Peptidase S1A, chymotrypsin family;IPR009003: Peptidase S1, PA clan;IPR013806: Kringle-like fold;IPR018056: Kringle, conserved site;IPR018114: Serine proteases, trypsin family, histidine active site;IPR038178: Kringle superfamily;IPR043504: Peptidase S1, PA clan, chymotrypsin-like fold	Cytoplasm	--
CI01000095_03409665_03426093	ovel_protein_containing_trypsin_domains_[Danio_rerio]	0.315	0.2491	0.1731	0.0817	0.1042	0.2128	GO:0006508 proteolysis;GO:0048856 anatomical structure development	--	GO:0005509 calcium ion binding;GO:0004252 serine-type endopeptidase activity;GO:0030246 carbohydrate binding	E: Amino acid transport and metabolism	K03992	ko04610: Complement and coagulation cascades;ko05150: Staphylococcus aureus infection;ko05171: Coronavirus disease - COVID-19	IPR000436: Sushi/SCR/CCP domain;IPR000742: EGF-like domain;IPR000859: CUB domain;IPR001254: Serine proteases, trypsin domain;IPR001314: Peptidase S1A, chymotrypsin family;IPR001881: EGF-like calcium-binding domain;IPR009003: Peptidase S1, PA clan;IPR018097: EGF-like calcium-binding, conserved site;IPR024175: Peptidase S1A, complement C1r/C1S/mannan-binding;IPR033116: Serine proteases, trypsin fam…	Nucleus	--
CI01000113_02348726_02354574	ovel_protein_containing_an_Acyl-CoA_dehydrogenase,_N-terminal_and_C-terminal_domain_[Danio_rerio]	0	0.0562	0	0	0	0	--	--	GO:0050660 flavin adenine dinucleotide binding;GO:0003995 acyl-CoA dehydrogenase activity	E: Amino acid transport and metabolism	K00252	ko00071: Fatty acid degradation;ko00310: Lysine degradation;ko00380: Tryptophan metabolism;ko01100: Metabolic pathways	IPR006089: Acyl-CoA dehydrogenase, conserved site;IPR006091: Acyl-CoA oxidase/dehydrogenase, middle domain;IPR009075: Acyl-CoA dehydrogenase/oxidase C-terminal;IPR009100: Acyl-CoA dehydrogenase/oxidase, N-terminal and middle domain superfamily;IPR013786: Acyl-CoA dehydrogenase/oxidase, N-terminal;IPR036250: Acyl-CoA dehydrogenase-like, C-terminal;IPR037069: Acyl-CoA dehydrogenase/oxidase, N-termi…	Cytoskeleton	--
CI01000340_03601425_03606062	ovel_protein_containing_a_homocysteine_S-methyltransferase_domain_[Danio_rerio]	0.7134	0.5123	0.4591	0	0	0.2046	GO:0032259 methylation;GO:0009086 methionine biosynthetic process	--	GO:0008270 zinc ion binding;GO:0047150 betaine-homocysteine S-methyltransferase activity	E: Amino acid transport and metabolism	K00547	ko00270: Cysteine and methionine metabolism;ko01100: Metabolic pathways	IPR003726: Homocysteine-binding domain;IPR036589: Homocysteine-binding domain superfamily	Cytoplasm	--
CI01000000_05690714_05699205	ovel_protein_[Danio_rerio]	0.5604	0.8759	0.9518	0	0	0.4727	GO:0006468 protein phosphorylation	--	GO:0005524 ATP binding;GO:0004672 protein kinase activity	R: General function prediction only	K08876	--	IPR000719: Protein kinase domain;IPR011009: Protein kinase-like domain superfamily;IPR011989: Armadillo-like helical;IPR016024: Armadillo-type fold;IPR021133: HEAT, type 2	Nucleus	--
CI01000001_05942155_05943721	ovel_protein_[Danio_rerio]	0	0.7712	0.6466	0	0	3.8571	--	GO:0016021 integral component of membrane	--	--	K12569	ko05410: Hypertrophic cardiomyopathy;ko05412: Arrhythmogenic right ventricular cardiomyopathy;ko05414: Dilated cardiomyopathy	IPR003887: LEM domain;IPR011015: LEM/LEM-like domain superfamily	Cytoplasm	--
CI01000001_12825387_12869026	ovel_protein_[Danio_rerio]	6.2167	2.2918	1.7152	0	0	0	GO:0008286 insulin receptor signaling pathway	GO:0005634 nucleus;GO:0000785 chromatin	GO:0031492 nucleosomal DNA binding;GO:0005158 insulin receptor binding	R: General function prediction only	K11797	--	IPR001487: Bromodomain;IPR001680: WD40 repeat;IPR015943: WD40/YVTN repeat-like-containing domain superfamily;IPR018359: Bromodomain, conserved site;IPR019775: WD40 repeat, conserved site;IPR036322: WD40-repeat-containing domain superfamily;IPR036427: Bromodomain-like superfamily	Nucleus	--
CI01000010_01274112_01288620	ovel_protein_[Danio_rerio]	1.457	1.7045	2.135	3.1986	3.1764	1.263	--	GO:0005886 plasma membrane;GO:0016021 integral component of membrane	--	T: Signal transduction mechanisms	K01875	ko00970: Aminoacyl-tRNA biosynthesis	IPR009011: Mannose-6-phosphate receptor binding domain superfamily;IPR009030: Growth factor receptor cysteine-rich domain superfamily;IPR039181: EIG121-like;IPR044865: MRH domain	Cytoplasm	--
CI01000037_03811261_03823037	ovel_protein_[Danio_rerio]	0.8764	0.8091	0.8055	0	0.0935	1.0337	GO:0046496 nicotinamide nucleotide metabolic process	--	GO:0005524 ATP binding;GO:0052855 ADP-dependent NAD(P)H-hydrate dehydratase activity;GO:0047453 ATP-dependent NAD(P)H-hydrate dehydratase activity	G: Carbohydrate transport and metabolism	K17757	--	IPR000631: ATP/ADP-dependent (S)-NAD(P)H-hydrate dehydratase;IPR029056: Ribokinase-like;IPR044822: Myb/SANT-like DNA-binding domain 4	Nucleus	--
CI01000046_00749734_00763064	ovel_protein_[Danio_rerio]	0.2347	0.3537	0.271	0	0	0.1876	GO:0098609 cell-cell adhesion	GO:0005886 plasma membrane;GO:0016021 integral component of membrane	--	--	K06490	ko04064: NF-kappa B signaling pathway;ko04514: Cell adhesion molecules;ko04650: Natural killer cell mediated cytotoxicity;ko04668: TNF signaling pathway;ko04670: Leukocyte transendothelial migration;ko04933: AGE-RAGE signaling pathway in diabetic complications;ko05143: African trypanosomiasis;ko05144: Malaria;ko05150: Staphylococcus aureus infection;ko05164: Influenza A;ko05166: Human T-cell leuk…	IPR003987: Intercellular adhesion molecule/vascular cell adhesion molecule, N-terminal;IPR007110: Immunoglobulin-like domain;IPR013098: Immunoglobulin I-set;IPR013768: Intercellular adhesion molecule, N-terminal;IPR013783: Immunoglobulin-like fold;IPR036179: Immunoglobulin-like domain superfamily	Plasma membrane	--
CI01000068_00937975_00948500	ovel_protein_[Danio_rerio]	0.689	0.5476	0.4624	0	0	0	--	--	GO:0046872 metal ion binding;GO:0003950 NAD+ ADP-ribosyltransferase activity	--	K15259	--	IPR000571: Zinc finger, CCCH-type;IPR004170: WWE domain;IPR012317: Poly(ADP-ribose) polymerase, catalytic domain;IPR037197: WWE domain superfamily	Nucleus	--
CI01000113_00489480_00490623	ovel_protein_[Danio_rerio]	10.5033	6.2029	8.9303	7.2372	10.4082	7.0621	--	GO:0016020 membrane	--	--	K06527	ko04064: NF-kappa B signaling pathway;ko04514: Cell adhesion molecules;ko04668: TNF signaling pathway;ko04670: Leukocyte transendothelial migration;ko04933: AGE-RAGE signaling pathway in diabetic complications;ko05143: African trypanosomiasis;ko05144: Malaria;ko05417: Lipid and atherosclerosis;ko05418: Fluid shear stress and atherosclerosis	IPR003599: Immunoglobulin subtype;IPR003987: Intercellular adhesion molecule/vascular cell adhesion molecule, N-terminal;IPR007110: Immunoglobulin-like domain;IPR013098: Immunoglobulin I-set;IPR013768: Intercellular adhesion molecule, N-terminal;IPR013783: Immunoglobulin-like fold;IPR036179: Immunoglobulin-like domain superfamily	Nucleus	--
CI01000113_00645261_00649236	ovel_protein_[Danio_rerio]	0.7383	0.2438	1.33	0.6842	0.6148	0.4496	GO:0098609 cell-cell adhesion	GO:0005886 plasma membrane;GO:0016021 integral component of membrane	--	--	K06490	ko04064: NF-kappa B signaling pathway;ko04514: Cell adhesion molecules;ko04650: Natural killer cell mediated cytotoxicity;ko04668: TNF signaling pathway;ko04670: Leukocyte transendothelial migration;ko04933: AGE-RAGE signaling pathway in diabetic complications;ko05143: African trypanosomiasis;ko05144: Malaria;ko05150: Staphylococcus aureus infection;ko05164: Influenza A;ko05166: Human T-cell leuk…	IPR003599: Immunoglobulin subtype;IPR003987: Intercellular adhesion molecule/vascular cell adhesion molecule, N-terminal;IPR007110: Immunoglobulin-like domain;IPR013098: Immunoglobulin I-set;IPR013768: Intercellular adhesion molecule, N-terminal;IPR013783: Immunoglobulin-like fold;IPR036179: Immunoglobulin-like domain superfamily	Plasma membrane	--
CI01000152_00729276_00760593	ovel_protein_[Danio_rerio]	0.3874	0.465	0.359	0	0.1826	0.8089	GO:0001525 angiogenesis;GO:0007411 axon guidance;GO:0009887 animal organ morphogenesis;GO:0035767 endothelial cell chemotaxis;GO:0120035 regulation of plasma membrane bounded cell projection organization;GO:0032101 regulation of response to external stimulus;GO:0048010 vascular endothelial growth factor receptor signaling pathway	GO:0016021 integral component of membrane	GO:0046872 metal ion binding;GO:0008201 heparin binding;GO:0017154 semaphorin receptor activity;GO:0019838 growth factor binding;GO:0005021 vascular endothelial growth factor-activated receptor activity	--	K06724	ko04360: Axon guidance;ko05166: Human T-cell leukemia virus 1 infection;ko05171: Coronavirus disease - COVID-19	IPR000421: Coagulation factor 5/8 C-terminal domain;IPR000859: CUB domain;IPR000998: MAM domain;IPR008979: Galactose-binding-like domain superfamily;IPR013320: Concanavalin A-like lectin/glucanase domain superfamily;IPR014648: Neuropilin;IPR022579: Neuropilin, C-terminal;IPR035914: Spermadhesin, CUB domain superfamily	Peroxisome	CS pos: 18-19. ARA-VT. Pr: 0.8272
CI01000154_01377187_01377961	ovel_protein_[Danio_rerio]	0.048	0.0329	0.0905	0	0	0.1094	GO:0032259 methylation;GO:0006364 rRNA processing	GO:0005730 nucleolus	GO:0008168 methyltransferase activity	--	K14850	--	--	Nucleus	--
CI01000299_03478949_03486009	ovel_protein_[Danio_rerio]	0.981	1.2211	0.5969	0	0	0.5092	GO:0032259 methylation	--	GO:0008168 methyltransferase activity	R: General function prediction only	K22438	--	IPR013216: Methyltransferase type 11;IPR029063: S-adenosyl-L-methionine-dependent methyltransferase superfamily	Cytoplasm_Nucleus	--
CI01000325_06655754_06657537	ovel_protein_[Danio_rerio]	1.4142	3.1584	2.1932	0	0	2.9305	GO:0006637 acyl-CoA metabolic process	GO:0005737 cytoplasm	GO:0016790 thiolester hydrolase activity	--	K01068	ko00062: Fatty acid elongation;ko01040: Biosynthesis of unsaturated fatty acids;ko01100: Metabolic pathways;ko04913: Ovarian steroidogenesis	IPR006862: Acyl-CoA thioester hydrolase/bile acid-CoA amino acid N-acetyltransferase;IPR014940: BAAT/Acyl-CoA thioester hydrolase C-terminal;IPR016662: Acyl-CoA thioesterase, long chain;IPR029058: Alpha/Beta hydrolase fold;IPR042490: Acyl-CoA thioester hydrolase/BAAT, N-terminal	Mitochondrion	--
CI01000467_00022076_00049864	ovel_protein_[Danio_rerio]	4.631	5.1686	4.8345	0.5042	2.3569	4.6877	--	GO:0016021 integral component of membrane	GO:0046872 metal ion binding;GO:0038023 signaling receptor activity	--	K20909	ko04621: NOD-like receptor signaling pathway	IPR002035: von Willebrand factor, type A;IPR003599: Immunoglobulin subtype;IPR007110: Immunoglobulin-like domain;IPR013151: Immunoglobulin;IPR013783: Immunoglobulin-like fold;IPR036179: Immunoglobulin-like domain superfamily;IPR036465: von Willebrand factor A-like domain superfamily	Extracell	CS pos: 24-25. SSV-IM. Pr: 0.2009
CI01073613_00000047_00001456	ovel_protein_[Danio_rerio]	1.2399	0	1.3425	0	0	1.1775	GO:0098609 cell-cell adhesion	GO:0005886 plasma membrane;GO:0016021 integral component of membrane	--	T: Signal transduction mechanisms	K06490	ko04064: NF-kappa B signaling pathway;ko04514: Cell adhesion molecules;ko04650: Natural killer cell mediated cytotoxicity;ko04668: TNF signaling pathway;ko04670: Leukocyte transendothelial migration;ko04933: AGE-RAGE signaling pathway in diabetic complications;ko05143: African trypanosomiasis;ko05144: Malaria;ko05150: Staphylococcus aureus infection;ko05164: Influenza A;ko05166: Human T-cell leuk…	IPR003599: Immunoglobulin subtype;IPR007110: Immunoglobulin-like domain;IPR013783: Immunoglobulin-like fold;IPR036179: Immunoglobulin-like domain superfamily	Cytoplasm_Nucleus	--
CI01180000_09855476_09861772	ovel_protein_[Danio_rerio]	0.8552	1.8894	0.8952	0	0	1.4829	GO:0009395 phospholipid catabolic process;GO:0046464 acylglycerol catabolic process;GO:0052651 monoacylglycerol catabolic process;GO:0006660 phosphatidylserine catabolic process	GO:0016021 integral component of membrane;GO:0016020 membrane;GO:0005789 endoplasmic reticulum membrane	GO:0047372 acylglycerol lipase activity;GO:0004620 phospholipase activity;GO:0008474 palmitoyl-(protein) hydrolase activity;GO:0004622 lysophospholipase activity	R: General function prediction only	K13705	--	--	Extracell	--
CI01000306_02654091_02663519	ovel_protein_(zgc:85809)_[Danio_rerio]	0.6569	0.5614	0.534	0	0	0.7175	GO:0006508 proteolysis	GO:0005615 extracellular space	GO:0008270 zinc ion binding;GO:0008237 metallopeptidase activity;GO:0004177 aminopeptidase activity	O: Posttranslational modification, protein turnover, chaperones;V: Defense mechanisms;E: Amino acid transport and metabolism;I: Lipid transport and metabolism	K01260	--	IPR001930: Peptidase M1, alanine aminopeptidase/leukotriene A4 hydrolase;IPR014782: Peptidase M1, membrane alanine aminopeptidase;IPR015211: Peptidase M1, leukotriene A4 hydrolase/aminopeptidase C-terminal;IPR016024: Armadillo-type fold;IPR027268: Peptidase M4/M1, CTD superfamily;IPR034015: Aminopeptidase, leukotriene A4 hydrolase-like;IPR038502: Peptidase M1, LTA-4 hydrolase/aminopeptidase, C-te…	Nucleus	--
CI01048267_00000459_00000691	ovel_flavin_monooxygenase_protein_[Danio_rerio]	0.3193	1.0344	0.6676	0	0	0.9318	--	GO:0016020 membrane;GO:0043231 intracellular membrane-bounded organelle	GO:0050661 NADP binding;GO:0050660 flavin adenine dinucleotide binding;GO:0004499 N,N-dimethylaniline monooxygenase activity	Q: Secondary metabolites biosynthesis, transport and catabolism	K00485	ko00430: Taurine and hypotaurine metabolism;ko00982: Drug metabolism - cytochrome P450;ko01100: Metabolic pathways	IPR020946: Flavin monooxygenase-like;IPR036188: FAD/NAD(P)-binding domain superfamily	Cytoplasm	--
CI01000046_06850660_06870302	ovel_ABC_transporter_domain_containing_protein_[Danio_rerio]	0.9502	0.4971	0.5018	0	0.7647	0	--	GO:0005886 plasma membrane;GO:0016021 integral component of membrane	GO:0005524 ATP binding	Q: Secondary metabolites biosynthesis, transport and catabolism	K05665	ko01523: Antifolate resistance;ko02010: ABC transporters;ko04071: Sphingolipid signaling pathway;ko04977: Vitamin digestion and absorption;ko05206: MicroRNAs in cancer	IPR003439: ABC transporter-like, ATP-binding domain;IPR003593: AAA+ ATPase domain;IPR005292: Multi drug resistance-associated protein;IPR011527: ABC transporter type 1, transmembrane domain;IPR017871: ABC transporter-like, conserved site;IPR027417: P-loop containing nucleoside triphosphate hydrolase;IPR036640: ABC transporter type 1, transmembrane domain superfamily	Plasma membrane	--
CI01000325_03393960_03421422	oundabout-like_protein_4_[Danio_rerio]	1.6911	0.9578	0.8413	1.3287	0.0349	1.0081	--	--	--	--	K22029	--	IPR003598: Immunoglobulin subtype 2;IPR003599: Immunoglobulin subtype;IPR007110: Immunoglobulin-like domain;IPR013098: Immunoglobulin I-set;IPR013783: Immunoglobulin-like fold;IPR036179: Immunoglobulin-like domain superfamily	Nucleus	--
CI01000230_00157051_00169077	oundabout_homolog_1_precursor_[Danio_rerio]	0.9369	1.184	0.912	0	0	1.0574	--	--	--	T: Signal transduction mechanisms	K06772	--	IPR003598: Immunoglobulin subtype 2;IPR003599: Immunoglobulin subtype;IPR007110: Immunoglobulin-like domain;IPR013098: Immunoglobulin I-set;IPR013783: Immunoglobulin-like fold;IPR036179: Immunoglobulin-like domain superfamily	Cytoplasm	--
CI01000310_03715435_03742324	on-muscle_cofilin_1_[Danio_rerio]	2.2324	1.9352	1.9192	0	0	1.9562	GO:0051014 actin filament severing;GO:0030042 actin filament depolymerization;GO:0030043 actin filament fragmentation	GO:0005737 cytoplasm;GO:0005634 nucleus;GO:0015629 actin cytoskeleton;GO:0016363 nuclear matrix	GO:0051015 actin filament binding	V: Defense mechanisms	K17920	ko04144: Endocytosis	IPR001683: Phox homology;IPR002108: Actin-depolymerising factor homology domain;IPR017904: ADF/Cofilin;IPR019370: E2F-associated phosphoprotein;IPR027267: AH/BAR domain superfamily;IPR029006: ADF-H/Gelsolin-like domain superfamily;IPR036871: PX domain superfamily	Nucleus	--
CI01000120_00488974_00500193	on-muscle_caldesmon_[Danio_rerio]	0.8237	0.9197	0.9022	0	0	1.3317	GO:0007165 signal transduction	--	GO:0003779 actin binding	--	K12327	ko04270: Vascular smooth muscle contraction	IPR006018: Caldesmon/lymphocyte specific protein	Nucleus	--
CI01000001_02141590_02142836	onclathrin_coat_protein_zeta2-COP_[Danio_rerio]	0.8139	2.6147	1.5182	0	0	0.7973	GO:0006886 intracellular protein transport;GO:0006890 retrograde vesicle-mediated transport, Golgi to ER	GO:0030126 COPI vesicle coat;GO:0000139 Golgi membrane	--	U: Intracellular trafficking, secretion, and vesicular transport	K20472	--	IPR000804: Clathrin adaptor complex, small chain;IPR011012: Longin-like domain superfamily;IPR022775: AP complex, mu/sigma subunit;IPR039652: Coatomer subunit zeta	Cytoplasm	--
CI01000001_08511118_08515391	olichyl-diphosphooligosaccharide-protein_glycosyltransferase_[Danio_rerio]	9.3177	11.0527	11.0679	0.6189	1.4363	9.8393	GO:0018279 protein N-linked glycosylation via asparagine	GO:0016021 integral component of membrane;GO:0005789 endoplasmic reticulum membrane	--	O: Posttranslational modification, protein turnover, chaperones	K12670	ko00510: N-Glycan biosynthesis;ko00513: Various types of N-glycan biosynthesis;ko01100: Metabolic pathways;ko04141: Protein processing in endoplasmic reticulum	IPR005013: Dolichyl-diphosphooligosaccharide--protein glycosyltransferase 48kDa subunit	Mitochondrion	--
CI01000010_05426981_05432228	nttip2_protein_[Danio_rerio]	0.7964	0.8969	1.0656	0	0.0686	0.8897	--	GO:0005634 nucleus	GO:0016740 transferase activity	S: Function unknown	K14557	ko03008: Ribosome biogenesis in eukaryotes	IPR014810: Fcf2 pre-rRNA processing, C-terminal;IPR039883: Fcf2/DNTTIP2	Nucleus	--
CI01000075_00059491_00078552	ntron-binding_protein_aquarius_[Danio_rerio]	1.0092	1.084	1.0062	0.1746	0	1.3601	GO:0000184 nuclear-transcribed mRNA catabolic process, nonsense-mediated decay	GO:0005737 cytoplasm	GO:0003723 RNA binding;GO:0005524 ATP binding;GO:0008270 zinc ion binding;GO:0016787 hydrolase activity;GO:0003724 RNA helicase activity;GO:0003677 DNA binding	A: RNA processing and modification	K14326	ko03013: Nucleocytoplasmic transport;ko03015: mRNA surveillance pathway	IPR006935: Helicase/UvrB, N-terminal;IPR018999: RNA helicase UPF1, Cys/His rich zinc-binding domain;IPR027417: P-loop containing nucleoside triphosphate hydrolase;IPR041677: DNA2/NAM7 helicase, helicase domain;IPR041679: DNA2/NAM7 helicase-like, C-terminal;IPR045055: DNA2/NAM7-like helicase	Cytoplasm	--
CI01000030_02094695_02098284	ntraflagellar_transport_27_homolog_[Danio_rerio]	5.5826	7.8456	7.9614	1.522	1.0444	6.296	--	--	GO:0005525 GTP binding;GO:0003924 GTPase activity	U: Intracellular trafficking, secretion, and vesicular transport	K07905	ko04144: Endocytosis;ko04152: AMPK signaling pathway;ko04962: Vasopressin-regulated water reabsorption;ko05164: Influenza A	IPR001806: Small GTPase;IPR005225: Small GTP-binding protein domain;IPR027417: P-loop containing nucleoside triphosphate hydrolase	Cytoskeleton	--
CI01000000_14143399_14175045	ntersectin-1_[Danio_rerio]	0.9153	0.6003	0.7654	0	0.3113	0.5308	GO:0007015 actin filament organization	GO:0005737 cytoplasm;GO:0005925 focal adhesion;GO:0016020 membrane	--	T: Signal transduction mechanisms	K23708	--	IPR001452: SH3 domain;IPR003127: SoHo domain;IPR036028: SH3-like domain superfamily	Nucleus	--
CI01000000_17425385_17467265	ntersectin-1_[Danio_rerio]	0.4176	0.3796	0.4929	0	0	0.3843	--	--	GO:0005509 calcium ion binding	U: Intracellular trafficking, secretion, and vesicular transport	K20068	--	IPR000261: EH domain;IPR002048: EF-hand domain;IPR011992: EF-hand domain pair;IPR018247: EF-Hand 1, calcium-binding site	Nucleus	--
CI01000010_09291025_09309487	ntersectin_2a_[Danio_rerio]	0	0	0.6357	0	0.7822	0	--	GO:0005737 cytoplasm;GO:0005856 cytoskeleton	GO:0046872 metal ion binding;GO:0005085 guanyl-nucleotide exchange factor activity	T: Signal transduction mechanisms	K05720	ko04810: Regulation of actin cytoskeleton	IPR000219: Dbl homology (DH) domain;IPR000306: FYVE zinc finger;IPR001849: Pleckstrin homology domain;IPR011011: Zinc finger, FYVE/PHD-type;IPR011993: PH-like domain superfamily;IPR013083: Zinc finger, RING/FYVE/PHD-type;IPR017455: Zinc finger, FYVE-related;IPR035899: Dbl homology (DH) domain superfamily;IPR035939: FGD1, N-terminal PH domain;IPR035941: FGD1-4, C-terminal PH domain	Nucleus	--
CI01000059_04856861_04864485	ntersectin_2a_[Danio_rerio]	2.7308	2.5566	3.6947	0	0	4.2734	GO:0032456 endocytic recycling;GO:0030036 actin cytoskeleton organization	GO:0005886 plasma membrane;GO:0010008 endosome membrane	GO:0005525 GTP binding;GO:0005509 calcium ion binding;GO:0005524 ATP binding	U: Intracellular trafficking, secretion, and vesicular transport;T: Signal transduction mechanisms	K12469	ko04144: Endocytosis	IPR000261: EH domain;IPR002048: EF-hand domain;IPR011992: EF-hand domain pair;IPR018247: EF-Hand 1, calcium-binding site;IPR027417: P-loop containing nucleoside triphosphate hydrolase;IPR030381: Dynamin-type guanine nucleotide-binding (G) domain;IPR031692: EH domain-containing protein, N-terminal;IPR040990: Domain of unknown function DUF5600;IPR045063: Dynamin, N-terminal	Nucleus	--
CI01000174_00359594_00362813	ntermediate_filament_protein-like_[Danio_rerio]	1.0033	2.7029	1.8827	0	0	3.6492	--	GO:0005882 intermediate filament	GO:0005198 structural molecule activity	--	K07604	ko04915: Estrogen signaling pathway;ko05150: Staphylococcus aureus infection	IPR002957: Keratin, type I;IPR018039: Intermediate filament protein, conserved site;IPR039008: Intermediate filament, rod domain	Nucleus	--
CI01037534_00001013_00001371	nterleukin-6_receptor_subunit_beta_precursor_[Danio_rerio]	0	0.4954	0.6542	2.6382	1.8863	0.538	--	GO:0016021 integral component of membrane	--	--	K05060	ko04060: Cytokine-cytokine receptor interaction;ko04061: Viral protein interaction with cytokine and cytokine receptor;ko04550: Signaling pathways regulating pluripotency of stem cells;ko04630: JAK-STAT signaling pathway;ko04659: Th17 cell differentiation;ko05167: Kaposi sarcoma-associated herpesvirus infection;ko05171: Coronavirus disease - COVID-19;ko05200: Pathways in cancer;ko05203: Viral car…	IPR010457: Immunoglobulin C2-set-like, ligand-binding;IPR013783: Immunoglobulin-like fold;IPR036179: Immunoglobulin-like domain superfamily	Extracell	--
CI01000024_04432800_04445021	nterleukin_enhancer-binding_factor_2_homolog_[Danio_rerio]	0.5862	0.5411	0.4544	0.8149	0.8247	0.8497	GO:0051607 defense response to virus	GO:0005737 cytoplasm;GO:0005634 nucleus	GO:0003677 DNA binding;GO:0003725 double-stranded RNA binding	R: General function prediction only	K13090	--	IPR006561: DZF domain;IPR014720: Double-stranded RNA-binding domain;IPR043519: Nucleotidyltransferase superfamily	Nucleus	--
CI01000113_02300492_02320320	nterleukin_enhancer-binding_factor_2_homolog_[Danio_rerio]	2.103	2.6402	2.2555	0	0	3.821	GO:0051607 defense response to virus	GO:0005737 cytoplasm;GO:0005634 nucleus	GO:0003677 DNA binding;GO:0003725 double-stranded RNA binding	R: General function prediction only	K13090	--	IPR006561: DZF domain;IPR014720: Double-stranded RNA-binding domain;IPR043519: Nucleotidyltransferase superfamily	Nucleus	--
CI01000009_14296451_14314340	nterleukin_enhancer_binding_factor_3a_[Danio_rerio]	0.2242	0.2624	0.3037	0.2892	0.3916	0.3549	GO:0006396 RNA processing	--	GO:0003723 RNA binding;GO:0004000 adenosine deaminase activity	A: RNA processing and modification	K13194	--	IPR002466: Adenosine deaminase/editase;IPR014720: Double-stranded RNA-binding domain;IPR044458: ADAR2, first double-stranded RNA binding domain;IPR044459: ADAR2, second double-stranded RNA binding domain	Nucleus	--
CI01000015_07715829_07723627	nterleukin_enhancer_binding_factor_3a_[Danio_rerio]	0.2871	0	0	0.2516	0	0.3429	GO:0006396 RNA processing	--	GO:0003723 RNA binding;GO:0004000 adenosine deaminase activity	A: RNA processing and modification	K13194	--	IPR002466: Adenosine deaminase/editase;IPR014720: Double-stranded RNA-binding domain;IPR044458: ADAR2, first double-stranded RNA binding domain;IPR044459: ADAR2, second double-stranded RNA binding domain	Nucleus	--
CI01000054_04453321_04456780	nterleukin_enhancer_binding_factor_3a_[Danio_rerio]	2.6754	3.3322	3.0095	5.2435	1.3914	1.8329	--	--	--	K: Transcription	K13089	--	IPR006561: DZF domain;IPR043519: Nucleotidyltransferase superfamily	Mitochondrion	--
CI01000046_01865451_01881353	nterleukin_4_receptor_precursor_[Danio_rerio]	0.6304	0.5286	0.6293	1.1244	1.0551	0.6409	GO:0002532 production of molecular mediator involved in inflammatory response	GO:0016021 integral component of membrane	GO:0004896 cytokine receptor activity	--	K05071	ko04060: Cytokine-cytokine receptor interaction;ko04151: PI3K-Akt signaling pathway;ko04630: JAK-STAT signaling pathway;ko04640: Hematopoietic cell lineage;ko04658: Th1 and Th2 cell differentiation;ko04659: Th17 cell differentiation;ko05200: Pathways in cancer;ko05321: Inflammatory bowel disease	IPR013783: Immunoglobulin-like fold;IPR015319: Interleukin-4 receptor alpha, N-terminal;IPR036116: Fibronectin type III superfamily	Cytoplasm	--
CI01000304_03408538_03449725	nterleukin_11_receptor,_alpha_precursor_[Danio_rerio]	1.0026	0.4607	0.4024	0	0.0503	0.2896	--	GO:0016020 membrane	GO:0004896 cytokine receptor activity	--	K05059	ko04060: Cytokine-cytokine receptor interaction;ko04630: JAK-STAT signaling pathway	IPR003530: Long hematopoietin receptor, soluble alpha chain, conserved site;IPR003961: Fibronectin type III;IPR013783: Immunoglobulin-like fold;IPR036116: Fibronectin type III superfamily	Plasma membrane	--
CI01000054_08378811_08396034	nterior_gradient_protein_2_homolog_precursor_[Danio_rerio]	0.0889	0.1439	0.1807	0	0	0.1378	--	GO:0005634 nucleus	--	--	K17552	--	IPR003617: Transcription elongation factor, TFIIS/CRSP70, N-terminal, sub-type;IPR017923: Transcription factor IIS, N-terminal;IPR035441: TFIIS/LEDGF domain superfamily	Peroxisome	--
CI01000335_00626576_00630188	nterferon-related_developmental_regulator_2_[Danio_rerio]	0.3134	0.3268	0.4654	0	0	0.4758	--	--	--	Z: Cytoskeleton	K13855	ko04970: Salivary secretion;ko04971: Gastric acid secretion;ko04972: Pancreatic secretion;ko04976: Bile secretion	IPR006921: Interferon-related developmental regulator, C-terminal;IPR007701: Interferon-related developmental regulator, N-terminal;IPR011989: Armadillo-like helical;IPR016024: Armadillo-type fold;IPR039777: Interferon-related developmental regulator	Cytoplasm	--
CI01000009_02327693_02335035	nterferon-induced_GTP-binding_protein_MxC_[Danio_rerio]	0	0.1488	0	0	0	0.3698	--	GO:0005739 mitochondrion	--	--	K14754	ko03250: Viral life cycle - HIV-1;ko05160: Hepatitis C;ko05162: Measles;ko05164: Influenza A;ko05165: Human papillomavirus infection;ko05171: Coronavirus disease - COVID-19	IPR003130: Dynamin GTPase effector;IPR029062: Class I glutamine amidotransferase-like	Cytoplasm	--
CI01000306_00367856_00370281	nterferon_regulatory_factor_2-binding_protein_1_[Danio_rerio]	1.0762	0.8057	0.8341	0	0	0.8545	--	GO:0005634 nucleus	--	O: Posttranslational modification, protein turnover, chaperones	K22383	--	IPR022750: Interferon regulatory factor 2-binding protein 1 & 2, zinc finger;IPR044882: Interferon regulatory factor 2-binding protein 1/2, C3HC4-type RING finger superfamily	Mitochondrion	--
CI01000306_09559074_09602026	nter-alpha_(globulin)_inhibitor_H2_precursor_[Danio_rerio]	11.2594	11.2756	12.0152	1.0547	2.9511	14.0519	--	--	--	--	K24513	--	IPR002035: von Willebrand factor, type A;IPR013694: VIT domain;IPR036465: von Willebrand factor A-like domain superfamily	Plasma membrane	CS pos: 21-22. NLA-AN. Pr: 0.4153
CI01000116_00302998_00308114	ntelectin_1_precursor_[Danio_rerio]	12.217	8.5929	5.8965	14.0036	23.7974	15.6176	--	--	--	--	K17527	--	IPR002181: Fibrinogen, alpha/beta/gamma chain, C-terminal globular domain;IPR014716: Fibrinogen, alpha/beta/gamma chain, C-terminal globular, subdomain 1;IPR036056: Fibrinogen-like, C-terminal	Extracell	CS pos: 20-21. ILG-AV. Pr: 0.8341
CI01107229_00000681_00002581	ntelectin_1_precursor_[Danio_rerio]	0.3485	0.3354	0.5059	0.2386	0.3525	0.2172	--	--	--	--	K17527	--	IPR002181: Fibrinogen, alpha/beta/gamma chain, C-terminal globular domain;IPR014716: Fibrinogen, alpha/beta/gamma chain, C-terminal globular, subdomain 1;IPR036056: Fibrinogen-like, C-terminal	Mitochondrion	--
CI01081955_00000140_00000726	ntegrin-linked_protein_kinase_[Danio_rerio]	15.0452	7.1322	8.0618	1.0157	1.8144	11.466	GO:0006468 protein phosphorylation	GO:0005925 focal adhesion;GO:0030027 lamellipodium;GO:0030017 sarcomere	GO:0005524 ATP binding;GO:0004672 protein kinase activity	T: Signal transduction mechanisms	K06272	ko03320: PPAR signaling pathway;ko04360: Axon guidance;ko04510: Focal adhesion;ko05100: Bacterial invasion of epithelial cells;ko05131: Shigellosis;ko05213: Endometrial cancer	IPR036770: Ankyrin repeat-containing domain superfamily	Cytoplasm	--
CI01000001_00483853_00488761	ntegrin,_alpha_11a_precursor_[Danio_rerio]	1.6557	2.1262	1.6784	0	0	1.1573	--	GO:0016020 membrane;GO:0005604 basement membrane	--	W: Extracellular structures	K24507	--	IPR002035: von Willebrand factor, type A;IPR003961: Fibronectin type III;IPR013783: Immunoglobulin-like fold;IPR036116: Fibronectin type III superfamily;IPR036465: von Willebrand factor A-like domain superfamily	Nucleus	--
CI01000033_01677995_01745060	nsulin_receptor_tyrosine_kinase_substrate_[Danio_rerio]	0.218	0.3619	0.388	0	0	0	--	--	--	--	K05627	ko04520: Adherens junction;ko04810: Regulation of actin cytoskeleton;ko05130: Pathogenic Escherichia coli infection;ko05135: Yersinia infection	IPR013606: IMD/I-BAR domain;IPR027267: AH/BAR domain superfamily;IPR027681: I-BAR domain containing protein IRSp53/IRTKS/Pinkbar	Extracell	--
CI01000013_11771727_11775044	nositol_oxygenase_[Danio_rerio]	0	0.3388	0.3385	0	0	0	GO:0019310 inositol catabolic process	GO:0005737 cytoplasm	GO:0005506 iron ion binding;GO:0050113 inositol oxygenase activity	R: General function prediction only	K00469	ko00053: Ascorbate and aldarate metabolism;ko00562: Inositol phosphate metabolism;ko01100: Metabolic pathways;ko01250: Biosynthesis of nucleotide sugars	IPR007828: Inositol oxygenase	Cytoplasm	--
CI01000004_02906581_02908320	nositol_monophosphatase_3_[Danio_rerio]	0.8372	1.0831	1.0458	0	0	1.0626	GO:0046855 inositol phosphate dephosphorylation;GO:0046854 phosphatidylinositol phosphorylation	--	--	T: Signal transduction mechanisms	K15759	ko00920: Sulfur metabolism;ko01100: Metabolic pathways;ko04070: Phosphatidylinositol signaling system	IPR000760: Inositol monophosphatase-like	Endoplasmic reticulum	--
CI01000012_09404096_09407478	norganic_pyrophosphatase_2,_mitochondrial_[Danio_rerio]	8.0239	9.8487	9.8912	0.2467	0.2387	9.2243	GO:0006796 phosphate-containing compound metabolic process	GO:0005829 cytosol	GO:0000287 magnesium ion binding;GO:0004427 inorganic diphosphatase activity	C: Energy production and conversion	K01507	ko00190: Oxidative phosphorylation	IPR008162: Inorganic pyrophosphatase;IPR036649: Inorganic pyrophosphatase superfamily	Cytoplasm	--
CI01011243_00000147_00000644	norganic_pyrophosphatase_2,_mitochondrial_[Danio_rerio]	0	0	0	0	0	0.1669	GO:0006796 phosphate-containing compound metabolic process	GO:0005737 cytoplasm	GO:0000287 magnesium ion binding;GO:0004427 inorganic diphosphatase activity	C: Energy production and conversion	K01507	ko00190: Oxidative phosphorylation	IPR008162: Inorganic pyrophosphatase;IPR036649: Inorganic pyrophosphatase superfamily	Extracell	--
CI01000304_02220391_02227729	nolase-phosphatase_E1_[Danio_rerio]	2.0263	1.4395	1.6988	0	0	1.7347	GO:0019509 L-methionine salvage from methylthioadenosine;GO:0019284 L-methionine salvage from S-adenosylmethionine	GO:0005737 cytoplasm;GO:0005634 nucleus	GO:0000287 magnesium ion binding;GO:0043715 2,3-diketo-5-methylthiopentyl-1-phosphate enolase activity;GO:0043716 2-hydroxy-3-keto-5-methylthiopentenyl-1-phosphate phosphatase activity;GO:0043874 acireductone synthase activity	E: Amino acid transport and metabolism	K09880	ko00270: Cysteine and methionine metabolism;ko01100: Metabolic pathways	IPR006439: HAD hydrolase, subfamily IA;IPR023214: HAD superfamily;IPR023943: Enolase-phosphatase E1;IPR027511: Enolase-phosphatase E1, eukaryotes;IPR036412: HAD-like superfamily	Cytoplasm	--
CI01000129_00693094_00699399	nolase-like_protein_ENO4_[Danio_rerio]	26.6419	50.5417	32.8104	6.9006	5.5199	33.1225	GO:0006096 glycolytic process	GO:0000015 phosphopyruvate hydratase complex	GO:0000287 magnesium ion binding;GO:0004634 phosphopyruvate hydratase activity	G: Carbohydrate transport and metabolism	K01689	ko00010: Glycolysis / Gluconeogenesis;ko01100: Metabolic pathways;ko01200: Carbon metabolism;ko01230: Biosynthesis of amino acids;ko03018: RNA degradation;ko04066: HIF-1 signaling pathway	IPR000941: Enolase;IPR020809: Enolase, conserved site;IPR020810: Enolase, C-terminal TIM barrel domain;IPR020811: Enolase, N-terminal;IPR029017: Enolase-like, N-terminal;IPR036849: Enolase-like, C-terminal domain superfamily	Cytoplasm	--
CI01000340_09751682_09758397	nolase-like_protein_ENO4_[Danio_rerio]	3.4791	1.5714	2.4026	0.5988	0.3586	1.6117	GO:0006096 glycolytic process	GO:0000015 phosphopyruvate hydratase complex	GO:0000287 magnesium ion binding;GO:0004634 phosphopyruvate hydratase activity	G: Carbohydrate transport and metabolism	K01689	ko00010: Glycolysis / Gluconeogenesis;ko01100: Metabolic pathways;ko01200: Carbon metabolism;ko01230: Biosynthesis of amino acids;ko03018: RNA degradation;ko04066: HIF-1 signaling pathway	IPR000941: Enolase;IPR020809: Enolase, conserved site;IPR020810: Enolase, C-terminal TIM barrel domain;IPR020811: Enolase, N-terminal;IPR029017: Enolase-like, N-terminal;IPR036849: Enolase-like, C-terminal domain superfamily	Mitochondrion	--
CI01000001_07577777_07584809	nolase_3_[Danio_rerio]	11.9463	9.3067	8.5338	0	0	14.2955	GO:0006096 glycolytic process	GO:0000015 phosphopyruvate hydratase complex	GO:0000287 magnesium ion binding;GO:0004634 phosphopyruvate hydratase activity	G: Carbohydrate transport and metabolism	K01689	ko00010: Glycolysis / Gluconeogenesis;ko01100: Metabolic pathways;ko01200: Carbon metabolism;ko01230: Biosynthesis of amino acids;ko03018: RNA degradation;ko04066: HIF-1 signaling pathway	IPR000941: Enolase;IPR020810: Enolase, C-terminal TIM barrel domain;IPR020811: Enolase, N-terminal;IPR029017: Enolase-like, N-terminal;IPR036849: Enolase-like, C-terminal domain superfamily	Mitochondrion	--
CI01000319_04581466_04584558	nolase_3_[Danio_rerio]	0.2723	1.2809	0.5617	0	0	0.8097	GO:0006096 glycolytic process	GO:0000015 phosphopyruvate hydratase complex	GO:0000287 magnesium ion binding;GO:0004634 phosphopyruvate hydratase activity	G: Carbohydrate transport and metabolism	K01689	ko00010: Glycolysis / Gluconeogenesis;ko01100: Metabolic pathways;ko01200: Carbon metabolism;ko01230: Biosynthesis of amino acids;ko03018: RNA degradation;ko04066: HIF-1 signaling pathway	IPR000941: Enolase;IPR020809: Enolase, conserved site;IPR020810: Enolase, C-terminal TIM barrel domain;IPR036849: Enolase-like, C-terminal domain superfamily	Cytoplasm	--
CI01000043_04297368_04337304	noctamin-10_[Danio_rerio]	0	0.6979	0	0	0	0.6135	GO:0034605 cellular response to heat;GO:1902476 chloride transmembrane transport;GO:0035774 positive regulation of insulin secretion involved in cellular response to glucose stimulus	GO:0005886 plasma membrane;GO:0016021 integral component of membrane	GO:0046983 protein dimerization activity	S: Function unknown	K19496	--	IPR007632: Anoctamin;IPR032394: Anoctamin, dimerisation domain	Plasma membrane	--
CI01002562_00000078_00000729	nnexin_A1c_[Danio_rerio]	5.1365	6.0579	7.3574	1.5409	1.0364	9.5342	GO:0050819 negative regulation of coagulation	--	GO:0005509 calcium ion binding;GO:0005544 calcium-dependent phospholipid binding	U: Intracellular trafficking, secretion, and vesicular transport	K16646	--	IPR001464: Annexin;IPR018252: Annexin repeat, conserved site;IPR018502: Annexin repeat;IPR037104: Annexin superfamily	Cytoplasm	--
CI01000004_01923895_01931254	nnexin_6,_partial_[Danio_rerio]	0.3939	0.2883	0.4114	0	0	0.4404	--	--	GO:0005509 calcium ion binding;GO:0005544 calcium-dependent phospholipid binding	U: Intracellular trafficking, secretion, and vesicular transport	K17099	--	IPR001464: Annexin;IPR018252: Annexin repeat, conserved site;IPR018502: Annexin repeat;IPR037104: Annexin superfamily	Cytoplasm	--
CI01000039_06017701_06028281	nnexin_6,_partial_[Danio_rerio]	0.1818	0.0814	0	0	0	0	--	--	GO:0005509 calcium ion binding;GO:0005544 calcium-dependent phospholipid binding;GO:0004859 phospholipase inhibitor activity	U: Intracellular trafficking, secretion, and vesicular transport	K17089	--	IPR001464: Annexin;IPR018252: Annexin repeat, conserved site;IPR018502: Annexin repeat;IPR037104: Annexin superfamily	Cytoplasm	--
CI01000327_00230933_00241220	nnexin_6,_partial_[Danio_rerio]	3.4853	3.6411	3.2782	1.6759	2.2587	4.4553	--	--	GO:0005509 calcium ion binding;GO:0005544 calcium-dependent phospholipid binding	U: Intracellular trafficking, secretion, and vesicular transport	K17099	--	IPR001464: Annexin;IPR018252: Annexin repeat, conserved site;IPR018502: Annexin repeat;IPR037104: Annexin superfamily	Mitochondrion	--
CI01000375_00179393_00187228	nnexin_6,_partial_[Danio_rerio]	8.999	10.0378	8.5818	5.5129	2.9667	13.3738	--	--	GO:0005509 calcium ion binding;GO:0005544 calcium-dependent phospholipid binding	U: Intracellular trafficking, secretion, and vesicular transport	K17095	ko05014: Amyotrophic lateral sclerosis	IPR001464: Annexin;IPR018252: Annexin repeat, conserved site;IPR018502: Annexin repeat;IPR037104: Annexin superfamily	Cytoplasm_Nucleus	--
CI01000339_03080476_03083283	nnexin_[Danio_rerio]	7.14	7.4392	7.4047	1.437	2.5041	14.3528	--	GO:0005737 cytoplasm;GO:0005634 nucleus;GO:0016323 basolateral plasma membrane;GO:0016328 lateral plasma membrane;GO:0005929 cilium	GO:0005509 calcium ion binding;GO:0005544 calcium-dependent phospholipid binding;GO:0019834 phospholipase A2 inhibitor activity	U: Intracellular trafficking, secretion, and vesicular transport	K17091	--	IPR001464: Annexin;IPR002388: Annexin A1;IPR018252: Annexin repeat, conserved site;IPR018502: Annexin repeat;IPR037104: Annexin superfamily	Cytoplasm	--
CI01000000_14854324_14856747	nkyrin_repeat_domain-containing_protein_54_[Danio_rerio]	0.5317	0.8769	0.5061	0	0	0.7979	--	GO:0000502 proteasome complex	--	O: Posttranslational modification, protein turnover, chaperones	K06694	--	IPR002110: Ankyrin repeat;IPR036770: Ankyrin repeat-containing domain superfamily	Cytoplasm	--
CI01000180_00986039_00998257	nkyrin_repeat_domain-containing_protein_54_[Danio_rerio]	0.5182	0.3306	0.5138	0	0	0.4281	GO:0006355 regulation of transcription, DNA-templated	--	--	D: Cell cycle control, cell division, chromosome partitioning	K17554	--	IPR001452: SH3 domain;IPR002110: Ankyrin repeat;IPR028320: RelA-associated inhibitor;IPR036028: SH3-like domain superfamily;IPR036770: Ankyrin repeat-containing domain superfamily	Nucleus	--
CI01000300_03773519_03831065	nkyrin_repeat_domain-containing_protein_1_[Danio_rerio]	0.2551	0.2843	0.1479	0	0	0.1795	GO:0007165 signal transduction;GO:0051179 localization	GO:0005856 cytoskeleton;GO:0016020 membrane	--	M: Cell wall/membrane/envelope biogenesis	K10380	ko04624: Toll and Imd signaling pathway;ko05205: Proteoglycans in cancer	IPR000488: Death domain;IPR000906: ZU5 domain;IPR002110: Ankyrin repeat;IPR011029: Death-like domain superfamily;IPR036770: Ankyrin repeat-containing domain superfamily;IPR040745: Ankyrin, UPA domain	Cytoplasm	--
CI01000345_00783992_00787216	nkyrin_2b,_neuronal_[Danio_rerio]	0	0.3528	0.5713	0	0	0.2899	--	GO:0016021 integral component of membrane	--	R: General function prediction only	K17937	--	IPR002110: Ankyrin repeat;IPR036770: Ankyrin repeat-containing domain superfamily	Cytoplasm	--
CI01000013_03121085_03147061	nhancer_of_mRNA-decapping_protein_4_[Danio_rerio]	0.3094	0.5283	0.4096	0	0	0.3958	GO:0031087 deadenylation-independent decapping of nuclear-transcribed mRNA	GO:0000932 P-body	--	R: General function prediction only	K12616	ko03018: RNA degradation	IPR001680: WD40 repeat;IPR015943: WD40/YVTN repeat-like-containing domain superfamily;IPR032401: Enhancer of mRNA-decapping protein 4, WD40 repeat region;IPR036322: WD40-repeat-containing domain superfamily;IPR044938: Enhancer of mRNA-decapping protein 4, conserved C-terminal domain;IPR045152: Enhancer of mRNA-decapping protein 4-like	Nucleus	--
CI01000047_02829408_02858055	ngiotensin-converting_enzyme_2_precursor_[Danio_rerio]	0.3932	0.3279	0.3132	0.9626	0.7876	0.3193	GO:0006508 proteolysis	GO:0016021 integral component of membrane	GO:0046872 metal ion binding;GO:0008237 metallopeptidase activity;GO:0004180 carboxypeptidase activity;GO:0008241 peptidyl-dipeptidase activity	E: Amino acid transport and metabolism	K01283	ko04614: Renin-angiotensin system;ko04924: Renin secretion;ko05142: Chagas disease;ko05171: Coronavirus disease - COVID-19;ko05410: Hypertrophic cardiomyopathy;ko05415: Diabetic cardiomyopathy	IPR001548: Peptidase M2, peptidyl-dipeptidase A	Peroxisome	CS pos: 16-17. SAA-LK. Pr: 0.6071
CI01000018_00968089_00972654	NGDNANRE_RecName:_Full=Neuroguidin;_AltName:_Full=EIF4E-binding_protein	0.28	0.2745	0.2182	0	0	0.2846	--	--	--	A: RNA processing and modification	K14765	--	IPR007146: Sas10/Utp3/C1D	Cytoplasm_Nucleus	--
CI01000059_08286190_08290114	ndothelial_differentiation-related_factor_1_homolog_[Danio_rerio]	0.0551	0.2232	0	0	0	0.3604	--	GO:0005634 nucleus	GO:0003677 DNA binding	K: Transcription	K03627	--	IPR001387: Cro/C1-type helix-turn-helix domain;IPR010982: Lambda repressor-like, DNA-binding domain superfamily;IPR013729: Multiprotein bridging factor 1, N-terminal	Mitochondrion	--
CI01000080_02335056_02338218	ndothelial_differentiation-related_factor_1_homolog_[Danio_rerio]	0.5247	0.7969	0.8239	0	0	0.8752	--	--	GO:0003677 DNA binding	K: Transcription	K03627	--	IPR001387: Cro/C1-type helix-turn-helix domain;IPR010982: Lambda repressor-like, DNA-binding domain superfamily;IPR013729: Multiprotein bridging factor 1, N-terminal	Cytoplasm	--
CI01000027_08429132_08434558	ndoplasmic_reticulum_resident_protein_44_[Danio_rerio]	5.7042	5.5311	5.4752	1.0521	1.4668	6.8098	--	GO:0005788 endoplasmic reticulum lumen	GO:0003756 protein disulfide isomerase activity	O: Posttranslational modification, protein turnover, chaperones	K08056	ko04141: Protein processing in endoplasmic reticulum;ko04612: Antigen processing and presentation;ko05163: Human cytomegalovirus infection;ko05168: Herpes simplex virus 1 infection;ko05169: Epstein-Barr virus infection;ko05170: Human immunodeficiency virus 1 infection	IPR005788: Disulphide isomerase;IPR005792: Protein disulphide isomerase;IPR013766: Thioredoxin domain;IPR017937: Thioredoxin, conserved site;IPR036249: Thioredoxin-like superfamily;IPR041868: Protein disulfide-isomerase A3, first redox inactive TRX-like domain b	Cytoplasm	--
CI01000029_02904113_02950205	ndoplasmic_reticulum_mannosyl-oligosaccharide_1,2-alpha-mannosidase_[Danio_rerio]	0.5398	0.5452	0.5308	0.1607	0.3564	0.105	GO:0005975 carbohydrate metabolic process	GO:0016021 integral component of membrane	GO:0005509 calcium ion binding;GO:0004571 mannosyl-oligosaccharide 1,2-alpha-mannosidase activity	G: Carbohydrate transport and metabolism	K01230	ko00510: N-Glycan biosynthesis;ko00513: Various types of N-glycan biosynthesis;ko01100: Metabolic pathways;ko04141: Protein processing in endoplasmic reticulum	IPR001382: Glycoside hydrolase family 47;IPR012341: Six-hairpin glycosidase-like superfamily;IPR036026: Seven-hairpin glycosidases	Plasma membrane	--
CI01000340_08950990_08963235	ndoplasmic_reticulum_lectin_1_precursor_[Danio_rerio]	0.3976	0.3392	0.2975	0	0	0.2299	GO:0030433 ubiquitin-dependent ERAD pathway;GO:0030968 endoplasmic reticulum unfolded protein response	GO:0005788 endoplasmic reticulum lumen	--	R: General function prediction only	K10088	ko04141: Protein processing in endoplasmic reticulum	IPR009011: Mannose-6-phosphate receptor binding domain superfamily;IPR012913: Protein OS9-like domain;IPR044865: MRH domain;IPR045149: Protein OS-9-like	Cytoplasm	--
CI01000004_04894515_04904347	ndophilin-A3_[Danio_rerio]	0.6806	0.7029	0.6929	0	0	0.928	GO:0006915 apoptotic process	GO:0000139 Golgi membrane;GO:0005741 mitochondrial outer membrane	--	T: Signal transduction mechanisms	K11248	ko04140: Autophagy - animal;ko04144: Endocytosis	IPR001452: SH3 domain;IPR004148: BAR domain;IPR027267: AH/BAR domain superfamily;IPR036028: SH3-like domain superfamily	Nucleus	--
CI01000330_04050106_04053610	ndonuclease_VIII-like_1_[Danio_rerio]	0.7213	1.1392	1.1851	0	0	0.843	GO:0006284 base-excision repair	--	GO:0008270 zinc ion binding;GO:0003684 damaged DNA binding;GO:0140078 class I DNA-(apurinic or apyrimidinic site) endonuclease activity;GO:0004519 endonuclease activity;GO:0019104 DNA N-glycosylase activity	--	K10567	ko03410: Base excision repair	IPR010979: Ribosomal protein S13-like, H2TH;IPR012319: Formamidopyrimidine-DNA glycosylase, catalytic domain;IPR035937: MutM-like, N-terminal	Nucleus	--
CI01000223_00440611_00441315	NDK6ANRE_RecName:_Full=Nucleoside_diphosphate_kinase_6;_Short=NDK_6;_Short=NDP_kinase_6	17.965	39.5094	33.6771	2.1549	0.9849	62.3207	GO:0006183 GTP biosynthetic process;GO:0006241 CTP biosynthetic process;GO:0006165 nucleoside diphosphate phosphorylation;GO:0006228 UTP biosynthetic process	--	GO:0005524 ATP binding;GO:0004550 nucleoside diphosphate kinase activity	F: Nucleotide transport and metabolism	K00940	ko00230: Purine metabolism;ko00240: Pyrimidine metabolism;ko00983: Drug metabolism - other enzymes;ko01100: Metabolic pathways;ko01232: Nucleotide metabolism;ko01240: Biosynthesis of cofactors	IPR001564: Nucleoside diphosphate kinase;IPR023005: Nucleoside diphosphate kinase, active site;IPR034907: Nucleoside diphosphate kinase-like domain;IPR036850: Nucleoside diphosphate kinase-like domain superfamily	Cytoplasm	--
CI01000333_00605712_00609860	NDK6ANRE_RecName:_Full=Nucleoside_diphosphate_kinase_6;_Short=NDK_6;_Short=NDP_kinase_6	27.474	24.84	15.4487	18.5493	3.2517	16.2793	GO:0006183 GTP biosynthetic process;GO:0006241 CTP biosynthetic process;GO:0006165 nucleoside diphosphate phosphorylation;GO:0006228 UTP biosynthetic process	--	GO:0005524 ATP binding;GO:0004550 nucleoside diphosphate kinase activity	F: Nucleotide transport and metabolism	K00940	ko00230: Purine metabolism;ko00240: Pyrimidine metabolism;ko00983: Drug metabolism - other enzymes;ko01100: Metabolic pathways;ko01232: Nucleotide metabolism;ko01240: Biosynthesis of cofactors	IPR001564: Nucleoside diphosphate kinase;IPR023005: Nucleoside diphosphate kinase, active site;IPR034907: Nucleoside diphosphate kinase-like domain;IPR036850: Nucleoside diphosphate kinase-like domain superfamily	Cytoplasm	--
CI01064905_00000552_00001709	najc2_protein_[Danio_rerio]	0.7313	0.6943	0.9699	0	0	0.9253	GO:0006325 chromatin organization;GO:0051083 'de novo' cotranslational protein folding;GO:0006450 regulation of translational fidelity	GO:0005829 cytosol	GO:0043022 ribosome binding;GO:0030544 Hsp70 protein binding	O: Posttranslational modification, protein turnover, chaperones	K09522	--	IPR001005: SANT/Myb domain;IPR009057: Homeobox-like domain superfamily;IPR017884: SANT domain;IPR017930: Myb domain;IPR044634: J-protein Zuotin/DnaJC2	Cytoplasm	--
CI01000047_00124354_00130228	naJ_(Hsp40)_homolog,_subfamily_A,_member_3B_[Danio_rerio]	0	0.0794	0.0403	0	0	0.1781	--	--	--	O: Posttranslational modification, protein turnover, chaperones	K09529	--	IPR001623: DnaJ domain;IPR018253: DnaJ domain, conserved site;IPR036869: Chaperone J-domain superfamily	Cytoplasm	--
CI01000116_00235777_00257851	NA-directed_RNA_polymerase_III_subunit_RPC1_[Danio_rerio]	0.5269	0.5942	0.4951	0	0	0.4508	GO:0006351 transcription, DNA-templated	GO:0000428 DNA-directed RNA polymerase complex;GO:0031981 nuclear lumen	GO:0008270 zinc ion binding;GO:0003677 DNA binding;GO:0003899 DNA-directed 5'-3' RNA polymerase activity	K: Transcription	K02999	ko03020: RNA polymerase	IPR000722: RNA polymerase, alpha subunit;IPR006592: RNA polymerase, N-terminal;IPR007066: RNA polymerase Rpb1, domain 3;IPR007080: RNA polymerase Rpb1, domain 1;IPR007081: RNA polymerase Rpb1, domain 5;IPR007083: RNA polymerase Rpb1, domain 4;IPR038120: RNA polymerase Rpb1, funnel domain superfamily;IPR042102: RNA polymerase Rpb1, domain 3 superfamily;IPR044893: RNA polymerase Rpb1, clamp domain …	Cytoplasm	--
CI01000000_15875749_15884489	NA-directed_RNA_polymerase_II_subunit_RPB7_[Danio_rerio]	17.4424	32.1829	29.6029	3.971	5.6167	18.9041	GO:0006749 glutathione metabolic process;GO:0006414 translational elongation	GO:0005737 cytoplasm;GO:0005634 nucleus	GO:0003746 translation elongation factor activity	O: Posttranslational modification, protein turnover, chaperones	K03233	ko05134: Legionellosis	IPR001662: Elongation factor 1B gamma, C-terminal;IPR004045: Glutathione S-transferase, N-terminal;IPR004046: Glutathione S-transferase, C-terminal;IPR010987: Glutathione S-transferase, C-terminal-like;IPR012340: Nucleic acid-binding, OB-fold;IPR036249: Thioredoxin-like superfamily;IPR036282: Glutathione S-transferase, C-terminal domain superfamily;IPR036433: Elongation factor EF1B gamma, C-termi…	Nucleus	--
CI01096239_00000510_00001140	NA-directed_RNA_polymerase_II_subunit_RPB7_[Danio_rerio]	0.5033	0.6916	0.5706	0	0	0.5263	GO:0000291 nuclear-transcribed mRNA catabolic process, exonucleolytic;GO:0060213 positive regulation of nuclear-transcribed mRNA poly(A) tail shortening;GO:0045948 positive regulation of translational initiation;GO:0006366 transcription by RNA polymerase II;GO:0006367 transcription initiation from RNA polymerase II promoter	GO:0005634 nucleus;GO:0000932 P-body;GO:0005665 RNA polymerase II, core complex	GO:0003697 single-stranded DNA binding;GO:0003727 single-stranded RNA binding;GO:0031369 translation initiation factor binding	K: Transcription	K03015	ko03020: RNA polymerase;ko05016: Huntington disease	IPR003029: S1 domain;IPR005576: RNA polymerase Rpb7-like , N-terminal;IPR012340: Nucleic acid-binding, OB-fold;IPR036898: RNA polymerase Rpb7-like, N-terminal domain superfamily;IPR045113: RNA polymerase subunit Rpb7-like	Cytoplasm	--
CI01000012_10240747_10243942	NA-directed_RNA_polymerase_II_subunit_RPB3_[Danio_rerio]	0.5651	0.786	0.878	0	0	0.9645	--	GO:0005634 nucleus;GO:0000428 DNA-directed RNA polymerase complex	GO:0003677 DNA binding;GO:0046983 protein dimerization activity;GO:0001054 RNA polymerase I activity;GO:0001056 RNA polymerase III activity	K: Transcription	K03027	ko03020: RNA polymerase;ko04623: Cytosolic DNA-sensing pathway	IPR001514: DNA-directed RNA polymerase, 30-40kDa subunit, conserved site;IPR011262: DNA-directed RNA polymerase, insert domain;IPR011263: DNA-directed RNA polymerase, RpoA/D/Rpb3-type;IPR022842: DNA-directed RNA polymerase subunit Rpo3/Rpb3/RPAC1;IPR033901: DNA-directed RNA polymerases I and III subunit AC40;IPR036603: RNA polymerase, RBP11-like subunit;IPR036643: DNA-directed RNA polymerase, ins…	Cytoplasm	--
CI01000300_07035516_07042051	NA-directed_RNA_polymerase_I_subunit_RPA49_[Danio_rerio]	0.8491	0.9637	1.2659	0	0	0.8452	GO:0006351 transcription, DNA-templated	GO:0000428 DNA-directed RNA polymerase complex;GO:0005730 nucleolus	GO:0003677 DNA binding	K: Transcription	K03005	ko03020: RNA polymerase	IPR009668: RNA polymerase I associated factor, A49-like	Nucleus	--
CI01000300_05956128_05961938	nactive_Ufm1-specific_protease_1_[Danio_rerio]	0.3722	0.6696	0.4435	0	0	0.5214	--	--	--	S: Function unknown	K01376	--	IPR012462: Peptidase C78, ubiquitin fold modifier-specific peptidase 1/ 2	Cytoplasm	--
CI01000059_04144039_04155667	NA_ligase_4_[Danio_rerio]	0.3704	0.4219	0.4851	0	0	0.663	GO:0006260 DNA replication;GO:0006281 DNA repair;GO:0006310 DNA recombination;GO:0071897 DNA biosynthetic process	GO:0005634 nucleus	GO:0005524 ATP binding;GO:0008270 zinc ion binding;GO:0003677 DNA binding;GO:0003910 DNA ligase (ATP) activity	L: Replication, recombination and repair	K10776	ko03410: Base excision repair	IPR000977: DNA ligase, ATP-dependent;IPR001510: Zinc finger, PARP-type;IPR012308: DNA ligase, ATP-dependent, N-terminal;IPR012309: DNA ligase, ATP-dependent, C-terminal;IPR012310: DNA ligase, ATP-dependent, central;IPR012340: Nucleic acid-binding, OB-fold;IPR016059: DNA ligase, ATP-dependent, conserved site;IPR036599: DNA ligase, ATP-dependent, N-terminal domain superfamily;IPR036957: Zinc finger…	Nucleus	--
CI01000013_04916607_04940299	NA_damage-binding_protein_1_[Danio_rerio]	0.613	0.7255	0.5744	0	0	0.6698	--	GO:0005634 nucleus	GO:0003676 nucleic acid binding	A: RNA processing and modification	K12830	ko03040: Spliceosome	IPR004871: Cleavage/polyadenylation specificity factor, A subunit, C-terminal;IPR015943: WD40/YVTN repeat-like-containing domain superfamily;IPR018846: Cleavage/polyadenylation specificity factor, A subunit, N-terminal;IPR036322: WD40-repeat-containing domain superfamily	Plasma membrane	--
CI01000320_00207493_00228007	NA_damage-binding_protein_1_[Danio_rerio]	0.4954	0.491	0.5287	0	0	0.4024	--	GO:0005634 nucleus	GO:0003676 nucleic acid binding	A: RNA processing and modification	K14401	ko03015: mRNA surveillance pathway	IPR004871: Cleavage/polyadenylation specificity factor, A subunit, C-terminal;IPR015943: WD40/YVTN repeat-like-containing domain superfamily;IPR018846: Cleavage/polyadenylation specificity factor, A subunit, N-terminal	Plasma membrane	--
CI01000010_01046137_01048306	NA_(cytosine-5-)-methyltransferase_3_[Danio_rerio]	0.9655	1.3194	1.179	0	0	0.5218	GO:0007049 cell cycle;GO:0051301 cell division;GO:0031110 regulation of microtubule polymerization or depolymerization	GO:0005737 cytoplasm;GO:0005815 microtubule organizing center;GO:0005874 microtubule;GO:0000922 spindle pole	GO:0051010 microtubule plus-end binding	Z: Cytoskeleton;D: Cell cycle control, cell division, chromosome partitioning	K10436	--	IPR001715: Calponin homology domain;IPR004953: EB1, C-terminal;IPR027328: Microtubule-associated protein RP/EB;IPR036133: EB1, C-terminal domain superfamily;IPR036872: CH domain superfamily	Cytoplasm	--
CI01000021_03617827_03624592	NA_(cytosine-5-)-methyltransferase_3_[Danio_rerio]	2.9649	3.731	3.8681	1.0803	1.4744	4.4954	GO:0007049 cell cycle;GO:0051301 cell division;GO:0031110 regulation of microtubule polymerization or depolymerization	GO:0005737 cytoplasm;GO:0005815 microtubule organizing center;GO:0005874 microtubule;GO:0000922 spindle pole	GO:0051010 microtubule plus-end binding	Z: Cytoskeleton;D: Cell cycle control, cell division, chromosome partitioning	K10436	--	IPR001715: Calponin homology domain;IPR004953: EB1, C-terminal;IPR027328: Microtubule-associated protein RP/EB;IPR036133: EB1, C-terminal domain superfamily;IPR036872: CH domain superfamily	Cytoplasm	--
CI01000068_00655253_00658127	NA_(cytosine-5-)-methyltransferase_3_[Danio_rerio]	0.5542	0.7001	0.695	0	0	0.8283	GO:0007049 cell cycle;GO:0051301 cell division	GO:0005737 cytoplasm;GO:0005874 microtubule	GO:0008017 microtubule binding	Z: Cytoskeleton;D: Cell cycle control, cell division, chromosome partitioning	K10436	--	IPR001715: Calponin homology domain;IPR004953: EB1, C-terminal;IPR027328: Microtubule-associated protein RP/EB;IPR036133: EB1, C-terminal domain superfamily;IPR036872: CH domain superfamily	Cytoplasm	--
CI01000082_04681028_04690500	NA_(cytosine-5-)-methyltransferase_3_[Danio_rerio]	1.4184	1.5193	1.2987	0	0.2508	3.2021	--	--	--	Z: Cytoskeleton;D: Cell cycle control, cell division, chromosome partitioning	K10436	--	IPR001715: Calponin homology domain;IPR004953: EB1, C-terminal;IPR027328: Microtubule-associated protein RP/EB;IPR036133: EB1, C-terminal domain superfamily;IPR036872: CH domain superfamily	Cytoplasm	--
CI01000019_01734247_01739663	NA/RNA-binding_protein_KIN17_[Danio_rerio]	0	0.2548	0.1905	0	0	0.1725	--	--	--	A: RNA processing and modification	K13102	--	IPR014722: Ribosomal protein L2, domain 2;IPR019447: DNA/RNA-binding protein Kin17, WH-like domain;IPR036236: Zinc finger C2H2 superfamily;IPR037321: KIN17-like protein;IPR038254: DNA/RNA-binding protein KIN17, WH-like domain superfamily;IPR041330: KN17, SH3-like C-terminal domain;IPR041995: Kin17, KOW domain	Nucleus	--
CI01000135_00164301_00167634	MT12BANRE_RecName:_Full=Monocarboxylate_transporter_12-B;_Short=MCT_12-B;_AltName:_Full=Solute_carrier_family_16_member_12-B	8.1751	5.7577	6.7979	26.052	8.8201	2.3794	--	GO:0005887 integral component of plasma membrane	GO:0015349 thyroid hormone transmembrane transporter activity;GO:0015173 aromatic amino acid transmembrane transporter activity	G: Carbohydrate transport and metabolism	K08187	ko04919: Thyroid hormone signaling pathway;ko04974: Protein digestion and absorption	IPR011701: Major facilitator superfamily;IPR020846: Major facilitator superfamily domain;IPR036259: MFS transporter superfamily	Plasma membrane	--
CI01000327_02548308_02565352	mportin-5_[Danio_rerio]	0.8405	1.0585	1.2858	0	0.363	0.9198	GO:0006606 protein import into nucleus	GO:0005737 cytoplasm;GO:0005634 nucleus	GO:0031267 small GTPase binding	U: Intracellular trafficking, secretion, and vesicular transport;Y: Nuclear structure	K20221	ko03013: Nucleocytoplasmic transport	IPR000357: HEAT repeat;IPR001494: Importin-beta, N-terminal domain;IPR011989: Armadillo-like helical;IPR016024: Armadillo-type fold;IPR034085: TOG domain;IPR040122: Importin beta family	Cytoplasm	--
CI01000010_01440666_01533420	mportin-11_isoform_2_[Danio_rerio]	0.113	0.2173	0.162	0	0	0.1753	GO:0006886 intracellular protein transport	GO:0005737 cytoplasm	GO:0031267 small GTPase binding	U: Intracellular trafficking, secretion, and vesicular transport;Y: Nuclear structure	K25201	ko03013: Nucleocytoplasmic transport	IPR011989: Armadillo-like helical;IPR016024: Armadillo-type fold	Cytoplasm	--
CI01000001_05575469_05577709	mopamil-binding_protein-like_[Danio_rerio]	3.6968	2.9675	2.0862	0.3561	0	0.446	GO:0016125 sterol metabolic process	GO:0016021 integral component of membrane;GO:0005789 endoplasmic reticulum membrane	GO:0047750 cholestenol delta-isomerase activity	I: Lipid transport and metabolism	K01824	ko00100: Steroid biosynthesis;ko01100: Metabolic pathways	IPR007905: Emopamil-binding protein;IPR033118: EXPERA domain	Plasma membrane	--
CI01000009_03244366_03259106	mmunoglobulin-like_domain_containing_receptor_1b_precursor_[Danio_rerio]	0	0	0	1.7975	0	0	--	GO:0016021 integral component of membrane;GO:0005923 bicellular tight junction	--	--	--	--	IPR003599: Immunoglobulin subtype;IPR007110: Immunoglobulin-like domain;IPR008664: LISCH7;IPR013783: Immunoglobulin-like fold;IPR036179: Immunoglobulin-like domain superfamily	Cytoplasm	--
CI01000039_07128589_07132310	mmunoglobulin-binding_protein_1_[Danio_rerio]	0.289	0.2949	0.3067	0	0	0.4817	GO:0009966 regulation of signal transduction	--	--	T: Signal transduction mechanisms	K17606	ko04136: Autophagy - other;ko04140: Autophagy - animal	IPR007304: TAP46-like protein;IPR038511: TAP42/TAP46-like superfamily	Cytoplasm	--
CI01083751_00000037_00000350	mmunoglobulin_zeta_heavy_chain_[Danio_rerio]	0	0.2019	0	0	0	0	--	--	--	--	K06856	ko04020: Calcium signaling pathway;ko04064: NF-kappa B signaling pathway;ko04072: Phospholipase D signaling pathway;ko04145: Phagosome;ko04151: PI3K-Akt signaling pathway;ko04613: Neutrophil extracellular trap formation;ko04640: Hematopoietic cell lineage;ko04650: Natural killer cell mediated cytotoxicity;ko04662: B cell receptor signaling pathway;ko04664: Fc epsilon RI signaling pathway;ko04666:…	IPR007110: Immunoglobulin-like domain;IPR013106: Immunoglobulin V-set domain;IPR013783: Immunoglobulin-like fold;IPR036179: Immunoglobulin-like domain superfamily	Extracell	--
CI01000288_00040271_00040733	mmunoglobulin_mu_heavy_chain_[Danio_rerio]	5.6235	2.6256	6.0976	0.6869	3.7495	6.7999	--	--	--	--	K06856	ko04020: Calcium signaling pathway;ko04064: NF-kappa B signaling pathway;ko04072: Phospholipase D signaling pathway;ko04145: Phagosome;ko04151: PI3K-Akt signaling pathway;ko04613: Neutrophil extracellular trap formation;ko04640: Hematopoietic cell lineage;ko04650: Natural killer cell mediated cytotoxicity;ko04662: B cell receptor signaling pathway;ko04664: Fc epsilon RI signaling pathway;ko04666:…	IPR007110: Immunoglobulin-like domain;IPR013106: Immunoglobulin V-set domain;IPR013783: Immunoglobulin-like fold;IPR036179: Immunoglobulin-like domain superfamily	Extracell	CS pos: 20-21. VYC-VE. Pr: 0.6930
CI01000288_00050351_00060483	mmunoglobulin_mu_heavy_chain_[Danio_rerio]	0.7774	0.6259	0.5943	0	0	0.9809	--	--	--	--	K17341	--	IPR007110: Immunoglobulin-like domain;IPR013106: Immunoglobulin V-set domain;IPR013783: Immunoglobulin-like fold;IPR036179: Immunoglobulin-like domain superfamily	Plasma membrane	--
CI01000398_00017770_00018224	mmunoglobulin_mu_heavy_chain_[Danio_rerio]	0	1.3592	0	0	0	0	--	--	--	--	K06856	ko04020: Calcium signaling pathway;ko04064: NF-kappa B signaling pathway;ko04072: Phospholipase D signaling pathway;ko04145: Phagosome;ko04151: PI3K-Akt signaling pathway;ko04613: Neutrophil extracellular trap formation;ko04640: Hematopoietic cell lineage;ko04650: Natural killer cell mediated cytotoxicity;ko04662: B cell receptor signaling pathway;ko04664: Fc epsilon RI signaling pathway;ko04666:…	IPR007110: Immunoglobulin-like domain;IPR013106: Immunoglobulin V-set domain;IPR013783: Immunoglobulin-like fold;IPR036179: Immunoglobulin-like domain superfamily	Extracell	CS pos: 23-24. CWC-QT. Pr: 0.7227
CI01000549_00006650_00007099	mmunoglobulin_mu_heavy_chain_[Danio_rerio]	0.05	0.665	0.0962	0	0	0.209	--	--	--	--	K06856	ko04020: Calcium signaling pathway;ko04064: NF-kappa B signaling pathway;ko04072: Phospholipase D signaling pathway;ko04145: Phagosome;ko04151: PI3K-Akt signaling pathway;ko04613: Neutrophil extracellular trap formation;ko04640: Hematopoietic cell lineage;ko04650: Natural killer cell mediated cytotoxicity;ko04662: B cell receptor signaling pathway;ko04664: Fc epsilon RI signaling pathway;ko04666:…	IPR003599: Immunoglobulin subtype;IPR007110: Immunoglobulin-like domain;IPR013106: Immunoglobulin V-set domain;IPR013783: Immunoglobulin-like fold;IPR036179: Immunoglobulin-like domain superfamily	Extracell	CS pos: 18-19. IDS-QV. Pr: 0.7578
CI01000549_00010605_00015982	mmunoglobulin_mu_heavy_chain_[Danio_rerio]	2.8198	1.2989	3.546	1.3922	0.7164	22.864	--	--	--	--	K06856	ko04020: Calcium signaling pathway;ko04064: NF-kappa B signaling pathway;ko04072: Phospholipase D signaling pathway;ko04145: Phagosome;ko04151: PI3K-Akt signaling pathway;ko04613: Neutrophil extracellular trap formation;ko04640: Hematopoietic cell lineage;ko04650: Natural killer cell mediated cytotoxicity;ko04662: B cell receptor signaling pathway;ko04664: Fc epsilon RI signaling pathway;ko04666:…	IPR003599: Immunoglobulin subtype;IPR007110: Immunoglobulin-like domain;IPR013106: Immunoglobulin V-set domain;IPR013783: Immunoglobulin-like fold;IPR036179: Immunoglobulin-like domain superfamily	Extracell	CS pos: 22-23. ISG-DE. Pr: 0.8689
CI01119064_00000599_00000907	mmunoglobulin_mu_heavy_chain_[Danio_rerio]	8.7048	13.1618	6.7079	0	0	9.8596	--	--	--	--	K17341	--	IPR003597: Immunoglobulin C1-set;IPR007110: Immunoglobulin-like domain;IPR013783: Immunoglobulin-like fold;IPR036179: Immunoglobulin-like domain superfamily	Extracell	--
CI01000264_00213177_00216420	mmunoglobulin_M_heavy_chain_constant_region_[Danio_rerio]	0.1392	0.3044	0.1719	0	0	0.1169	--	--	--	--	K09624	--	IPR003006: Immunoglobulin/major histocompatibility complex, conserved site;IPR003597: Immunoglobulin C1-set;IPR007110: Immunoglobulin-like domain;IPR013783: Immunoglobulin-like fold;IPR036179: Immunoglobulin-like domain superfamily	Cytoplasm	--
CI01000321_03015961_03021973	mmunoglobulin_light_chain_[Danio_rerio]	13.1991	16.6945	15.1877	3.9222	0	20.6611	--	--	--	--	K06554	ko05340: Primary immunodeficiency	IPR003597: Immunoglobulin C1-set;IPR007110: Immunoglobulin-like domain;IPR013783: Immunoglobulin-like fold;IPR036179: Immunoglobulin-like domain superfamily	Cytoplasm	--
CI01000329_00658011_00658330	mmunoglobulin_light_chain_[Danio_rerio]	2.9588	10.2983	1.4462	0	0	2.5148	--	--	--	--	K06554	ko05340: Primary immunodeficiency	IPR003597: Immunoglobulin C1-set;IPR007110: Immunoglobulin-like domain;IPR013783: Immunoglobulin-like fold;IPR036179: Immunoglobulin-like domain superfamily	Extracell	--
CI01000702_00000841_00001157	mmunoglobulin_light_chain_[Danio_rerio]	0.7551	5.1393	3.802	0	0	5.134	--	--	--	--	K06554	ko05340: Primary immunodeficiency	IPR003006: Immunoglobulin/major histocompatibility complex, conserved site;IPR003597: Immunoglobulin C1-set;IPR007110: Immunoglobulin-like domain;IPR013783: Immunoglobulin-like fold;IPR036179: Immunoglobulin-like domain superfamily	Extracell	--
CI01070825_00000059_00000375	mmunoglobulin_light_chain_[Danio_rerio]	2.2295	3.5195	3.1508	0	0	2.9679	--	--	--	--	K06554	ko05340: Primary immunodeficiency	IPR003006: Immunoglobulin/major histocompatibility complex, conserved site;IPR003597: Immunoglobulin C1-set;IPR007110: Immunoglobulin-like domain;IPR013783: Immunoglobulin-like fold;IPR036179: Immunoglobulin-like domain superfamily	Extracell	--
CI01000069_04942590_04973602	mmunoglobulin_heavy_chain_variable_region_[Danio_rerio]	36.9484	75.8214	46.4204	3.229	2.0374	44.0997	--	GO:0016021 integral component of membrane	--	--	K06856	ko04020: Calcium signaling pathway;ko04064: NF-kappa B signaling pathway;ko04072: Phospholipase D signaling pathway;ko04145: Phagosome;ko04151: PI3K-Akt signaling pathway;ko04613: Neutrophil extracellular trap formation;ko04640: Hematopoietic cell lineage;ko04650: Natural killer cell mediated cytotoxicity;ko04662: B cell receptor signaling pathway;ko04664: Fc epsilon RI signaling pathway;ko04666:…	IPR003006: Immunoglobulin/major histocompatibility complex, conserved site;IPR003597: Immunoglobulin C1-set;IPR007110: Immunoglobulin-like domain;IPR013106: Immunoglobulin V-set domain;IPR013783: Immunoglobulin-like fold;IPR036179: Immunoglobulin-like domain superfamily	Extracell	CS pos: 18-19. IHS-YE. Pr: 0.8201
CI01000095_01699194_01700598	mmune-related,_lectin-like_receptor_1_[Danio_rerio]	17.7746	13.6394	6.4736	3.1357	3.2564	7.0656	--	--	--	--	K22244	ko05226: Gastric cancer	IPR001304: C-type lectin-like;IPR002353: Type-2 ice-structuring protein;IPR016186: C-type lectin-like/link domain superfamily;IPR016187: C-type lectin fold;IPR018378: C-type lectin, conserved site	Extracell	CS pos: 20-21. VQG-QK. Pr: 0.9929
CI01180000_09046542_09058939	mmonium_transporter_Rh_type_C-like_2_[Danio_rerio]	0.3712	0.1375	0.2262	0.4614	0.5358	0.2817	--	GO:0005887 integral component of plasma membrane	GO:0008519 ammonium transmembrane transporter activity	U: Intracellular trafficking, secretion, and vesicular transport;R: General function prediction only	K06580	--	IPR002229: Blood group Rhesus C/E/D polypeptide;IPR024041: Ammonium transporter AmtB-like domain;IPR029020: Ammonium/urea transporter	Plasma membrane	--
CI01000304_04007023_04008270	mmediate_early_response_3-interacting_protein_1_precursor_[Danio_rerio]	0	0.1567	0.1947	0	0	0.0986	GO:0015031 protein transport	GO:0016021 integral component of membrane	--	S: Function unknown	K22939	--	IPR013880: Yos1-like	Extracell	--
CI01000009_05411199_05413237	MK67IANRE_RecName:_Full=MKI67_FHA_domain-interacting_nucleolar_phosphoprotein;_AltName:_Full=Nucleolar_phosphoprotein_NOPP34-like_protein	0.1397	0.0913	0.1875	0	0	0.1569	--	GO:0005730 nucleolus	GO:0003723 RNA binding	R: General function prediction only	K14838	--	IPR000504: RNA recognition motif domain;IPR012677: Nucleotide-binding alpha-beta plait domain superfamily;IPR021043: MKI67 FHA domain-interacting nucleolar phosphoprotein, FHA Ki67 binding;IPR035979: RNA-binding domain superfamily	Nucleus	--
CI01000178_00864677_00875818	minopeptidase_B_[Danio_rerio]	0.9851	1.2561	0.9075	0	0	0.4803	GO:0006508 proteolysis;GO:0019885 antigen processing and presentation of endogenous peptide antigen via MHC class I;GO:0008217 regulation of blood pressure	GO:0005789 endoplasmic reticulum membrane	GO:0008270 zinc ion binding;GO:0070006 metalloaminopeptidase activity	O: Posttranslational modification, protein turnover, chaperones;E: Amino acid transport and metabolism	K09604	--	IPR001930: Peptidase M1, alanine aminopeptidase/leukotriene A4 hydrolase;IPR014782: Peptidase M1, membrane alanine aminopeptidase;IPR024571: ERAP1-like C-terminal domain;IPR027268: Peptidase M4/M1, CTD superfamily;IPR034016: Aminopeptidase N-type;IPR042097: Aminopeptidase N-like , N-terminal domain superfamliy;IPR045357: Aminopeptidase N-like , N-terminal domain	Extracell	CS pos: 24-25. GMT-VN. Pr: 0.4641
CI01000052_01034400_01042227	minomethyltransferase,_mitochondrial_[Danio_rerio]	2.2919	4.5289	2.5542	0.4654	0.4164	2.9303	GO:0032259 methylation	--	GO:0008168 methyltransferase activity	E: Amino acid transport and metabolism	K00605	ko00260: Glycine, serine and threonine metabolism;ko00630: Glyoxylate and dicarboxylate metabolism;ko00670: One carbon pool by folate;ko01100: Metabolic pathways;ko01200: Carbon metabolism	IPR006222: Aminomethyltransferase, folate-binding domain;IPR027266: GTP-binding protein TrmE/Aminomethyltransferase GcvT, domain 1;IPR028896: Aminomethyltransferase-like	Cytoplasm	--
CI01000211_00247591_00253733	minomethyltransferase,_mitochondrial_[Danio_rerio]	19.6961	30.0861	28.3114	2.0377	4.5542	42.0543	--	--	GO:0016491 oxidoreductase activity	E: Amino acid transport and metabolism	K00315	ko00260: Glycine, serine and threonine metabolism;ko01100: Metabolic pathways	IPR006076: FAD dependent oxidoreductase;IPR006222: Aminomethyltransferase, folate-binding domain;IPR013977: Glycine cleavage T-protein, C-terminal barrel domain;IPR027266: GTP-binding protein TrmE/Aminomethyltransferase GcvT, domain 1;IPR028896: Aminomethyltransferase-like;IPR029043: Glycine cleavage T-protein/YgfZ, C-terminal;IPR032503: FAD dependent oxidoreductase, central domain;IPR036188: FAD…	Cytoplasm	--
CI01000113_00254945_00255661	mbryonic_1_beta-globin_family_member_[Danio_rerio]	242.211	261.321	241.542	28.0411	16.8277	241.374	--	GO:0005833 hemoglobin complex	GO:0020037 heme binding;GO:0005506 iron ion binding;GO:0019825 oxygen binding;GO:0005344 oxygen carrier activity	C: Energy production and conversion	K13822	ko05143: African trypanosomiasis;ko05144: Malaria	IPR000971: Globin;IPR002338: Hemoglobin, alpha-type;IPR002339: Hemoglobin, pi;IPR009050: Globin-like superfamily;IPR012292: Globin/Protoglobin	Cytoplasm	--
CI01000113_00283931_00284691	mbryonic_1_beta-globin_family_member_[Danio_rerio]	57.7882	62.4559	29.1944	60.8098	7.8747	67.6282	--	GO:0005833 hemoglobin complex	GO:0020037 heme binding;GO:0005506 iron ion binding;GO:0019825 oxygen binding;GO:0005344 oxygen carrier activity	C: Energy production and conversion	K13822	ko05143: African trypanosomiasis;ko05144: Malaria	IPR000971: Globin;IPR002338: Hemoglobin, alpha-type;IPR002339: Hemoglobin, pi;IPR009050: Globin-like superfamily;IPR012292: Globin/Protoglobin	Cytoplasm	--
CI01000113_00324040_00324756	mbryonic_1_beta-globin_family_member_[Danio_rerio]	119.276	209.471	216.621	38.8103	34.7556	211.891	--	GO:0005833 hemoglobin complex	GO:0020037 heme binding;GO:0005506 iron ion binding;GO:0019825 oxygen binding;GO:0005344 oxygen carrier activity	C: Energy production and conversion	K13822	ko05143: African trypanosomiasis;ko05144: Malaria	IPR000971: Globin;IPR002338: Hemoglobin, alpha-type;IPR002339: Hemoglobin, pi;IPR009050: Globin-like superfamily;IPR012292: Globin/Protoglobin	Cytoplasm	--
CI01000113_00332256_00333023	mbryonic_1_beta-globin_family_member_[Danio_rerio]	0.8808	2.6509	0.3136	0	0	5.6522	--	GO:0005833 hemoglobin complex	GO:0020037 heme binding;GO:0005506 iron ion binding;GO:0019825 oxygen binding;GO:0005344 oxygen carrier activity	C: Energy production and conversion	K13822	ko05143: African trypanosomiasis;ko05144: Malaria	IPR000971: Globin;IPR002338: Hemoglobin, alpha-type;IPR002339: Hemoglobin, pi;IPR009050: Globin-like superfamily;IPR012292: Globin/Protoglobin	Cytoplasm	--
CI01000030_02911153_02916952	mbigin_precursor_[Danio_rerio]	2.5371	1.8027	1.8041	5.0922	1.0452	1.2709	GO:0007155 cell adhesion;GO:0007411 axon guidance	GO:0016021 integral component of membrane;GO:0005789 endoplasmic reticulum membrane;GO:0016323 basolateral plasma membrane;GO:0016328 lateral plasma membrane	--	--	K06535	--	IPR003598: Immunoglobulin subtype 2;IPR003599: Immunoglobulin subtype;IPR007110: Immunoglobulin-like domain;IPR013098: Immunoglobulin I-set;IPR013783: Immunoglobulin-like fold;IPR036179: Immunoglobulin-like domain superfamily	Plasma membrane	--
CI01000068_00816340_00821508	lpha-galactosidase_A_[Danio_rerio]	3.4271	5.1551	4.1374	0.2348	0.4813	2.7866	GO:0006629 lipid metabolic process;GO:0005975 carbohydrate metabolic process	GO:0005764 lysosome	GO:0004553 hydrolase activity, hydrolyzing O-glycosyl compounds	G: Carbohydrate transport and metabolism	K01204	ko00603: Glycosphingolipid biosynthesis - globo and isoglobo series;ko01100: Metabolic pathways;ko04142: Lysosome	IPR000111: Glycoside hydrolase family 27/36, conserved site;IPR002241: Glycoside hydrolase, family 27;IPR013780: Glycosyl hydrolase, all-beta;IPR013785: Aldolase-type TIM barrel;IPR017853: Glycoside hydrolase superfamily;IPR035373: Alpha galactosidase A, C-terminal beta-sandwich domain	Plasma membrane	--
CI01000000_03584834_03629968	lpha-catulin_[Danio_rerio]	10.5539	11.6323	12.144	0.2739	0.7094	9.8565	GO:0007015 actin filament organization;GO:0090136 epithelial cell-cell adhesion	GO:0015629 actin cytoskeleton;GO:0005886 plasma membrane;GO:0005829 cytosol;GO:0005912 adherens junction	GO:0005198 structural molecule activity;GO:0051015 actin filament binding;GO:0045296 cadherin binding;GO:0008013 beta-catenin binding	W: Extracellular structures	K05691	ko04390: Hippo signaling pathway;ko04520: Adherens junction;ko04670: Leukocyte transendothelial migration;ko05100: Bacterial invasion of epithelial cells;ko05200: Pathways in cancer;ko05213: Endometrial cancer;ko05226: Gastric cancer;ko05412: Arrhythmogenic right ventricular cardiomyopathy	IPR001033: Alpha-catenin;IPR006077: Vinculin/alpha-catenin;IPR036723: Alpha-catenin/vinculin-like superfamily	Nucleus	--
CI01000041_00424049_00434384	lpha-aminoadipic_semialdehyde_dehydrogenase_[Danio_rerio]	15.0722	19.0834	15.1258	17.5629	10.8484	22.4526	GO:0006915 apoptotic process;GO:0006081 cellular aldehyde metabolic process;GO:0007250 activation of NF-kappaB-inducing kinase activity;GO:0046330 positive regulation of JNK cascade	--	GO:0008270 zinc ion binding;GO:0016620 oxidoreductase activity, acting on the aldehyde or oxo group of donors, NAD or NADP as acceptor	C: Energy production and conversion	K00128	ko00010: Glycolysis / Gluconeogenesis;ko00053: Ascorbate and aldarate metabolism;ko00071: Fatty acid degradation;ko00280: Valine, leucine and isoleucine degradation;ko00310: Lysine degradation;ko00330: Arginine and proline metabolism;ko00340: Histidine metabolism;ko00380: Tryptophan metabolism;ko00410: beta-Alanine metabolism;ko00561: Glycerolipid metabolism;ko00620: Pyruvate metabolism;ko00770: …	IPR012394: Aldehyde dehydrogenase NAD(P)-dependent;IPR015590: Aldehyde dehydrogenase domain;IPR016160: Aldehyde dehydrogenase, cysteine active site;IPR016161: Aldehyde/histidinol dehydrogenase;IPR016162: Aldehyde dehydrogenase, N-terminal;IPR016163: Aldehyde dehydrogenase, C-terminal;IPR029510: Aldehyde dehydrogenase, glutamic acid active site	Cytoplasm	--
CI01000049_07441504_07445621	lpha-2-macroglobulin_receptor-associated_protein_[Danio_rerio]	0.545	1.3932	0.8989	0	0	1.2615	--	GO:0005783 endoplasmic reticulum	GO:0008201 heparin binding;GO:0050750 low-density lipoprotein particle receptor binding;GO:0048019 receptor antagonist activity	U: Intracellular trafficking, secretion, and vesicular transport;O: Posttranslational modification, protein turnover, chaperones;T: Signal transduction mechanisms;V: Defense mechanisms;I: Lipid transport and metabolism	K22290	ko04979: Cholesterol metabolism	IPR009066: Alpha-2-macroglobulin receptor-associated protein, domain 1;IPR010483: Alpha-2-macroglobulin RAP, C-terminal;IPR036744: RAP domain superfamily;IPR037999: Alpha-2-macroglobulin RAP, domain 3;IPR038001: Alpha-2-macroglobulin RAP, domain 2;IPR038003: Alpha-2-macroglobulin receptor-associated protein	Extracell	--
CI01000129_01035806_01036525	lpha-2,8-sialyltransferase_[Danio_rerio]	4.2987	1.8468	3.4841	16.1384	6.6717	3.1674	GO:0006486 protein glycosylation	GO:0005794 Golgi apparatus;GO:0016021 integral component of membrane	GO:0008373 sialyltransferase activity	G: Carbohydrate transport and metabolism	K06615	--	IPR001675: Glycosyl transferase family 29;IPR038578: GT29-like superfamiliy	Cytoplasm	--
CI01000004_03612407_03645686	lpha-2,3-sialyltransferase_[Danio_rerio]	0.2192	0.1831	0.1588	0	0	0.0995	GO:0006486 protein glycosylation	GO:0005794 Golgi apparatus;GO:0016021 integral component of membrane	GO:0008373 sialyltransferase activity	G: Carbohydrate transport and metabolism	K00781	ko00513: Various types of N-glycan biosynthesis;ko00514: Other types of O-glycan biosynthesis;ko00515: Mannose type O-glycan biosynthesis;ko00533: Glycosaminoglycan biosynthesis - keratan sulfate;ko00601: Glycosphingolipid biosynthesis - lacto and neolacto series;ko01100: Metabolic pathways	IPR001675: Glycosyl transferase family 29;IPR012163: Sialyltransferase;IPR038578: GT29-like superfamiliy	Extracell	--
CI01000029_07468989_07470230	lpha-1,6-mannosyl-glycoprotein_2-beta-N-acetylglucosaminyltransferase_[Danio_rerio]	1.2236	1.2654	1.1722	4.0599	3.7162	0.8171	GO:0006486 protein glycosylation;GO:0009312 oligosaccharide biosynthetic process	GO:0016021 integral component of membrane;GO:0000139 Golgi membrane;GO:0005795 Golgi stack	GO:0046872 metal ion binding;GO:0008455 alpha-1,6-mannosylglycoprotein 2-beta-N-acetylglucosaminyltransferase activity	G: Carbohydrate transport and metabolism	K00736	ko00510: N-Glycan biosynthesis;ko00513: Various types of N-glycan biosynthesis;ko01100: Metabolic pathways	IPR007754: N-acetylglucosaminyltransferase II;IPR029044: Nucleotide-diphospho-sugar transferases	Endoplasmic reticulum	--
CI01000059_02262610_02274923	lpha-1,2-mannosyltransferase_ALG9_[Danio_rerio]	0.2362	0.2673	0.3415	1.0947	1.0858	0.1684	GO:0006486 protein glycosylation	GO:0016021 integral component of membrane;GO:0005789 endoplasmic reticulum membrane	GO:0052926 dol-P-Man:Man(6)GlcNAc(2)-PP-Dol alpha-1,2-mannosyltransferase activity;GO:0052918 dol-P-Man:Man(8)GlcNAc(2)-PP-Dol alpha-1,2-mannosyltransferase activity	U: Intracellular trafficking, secretion, and vesicular transport;M: Cell wall/membrane/envelope biogenesis	K03846	ko00510: N-Glycan biosynthesis;ko00513: Various types of N-glycan biosynthesis;ko01100: Metabolic pathways	IPR005599: GPI mannosyltransferase	Plasma membrane	--
CI01000340_16196720_16199969	lpha/beta_hydrolase_domain-containing_protein_14A_[Danio_rerio]	1.8697	4.9057	2.5565	0.3526	0.6495	2.424	--	--	--	--	K13706	--	IPR000073: Alpha/beta hydrolase fold-1;IPR029058: Alpha/Beta hydrolase fold	Extracell	--
CI01000018_02104142_02113293	longation_factor_Tu,_mitochondrial_[Danio_rerio]	2.2619	3.3558	2.8185	1.3185	1.3244	3.9344	--	--	GO:0005525 GTP binding;GO:0003924 GTPase activity;GO:0003743 translation initiation factor activity;GO:0000049 tRNA binding	J: Translation, ribosomal structure and biogenesis	K03242	--	IPR000795: Translational (tr)-type GTP-binding domain;IPR004161: Translation elongation factor EFTu-like, domain 2;IPR009000: Translation protein, beta-barrel domain superfamily;IPR009001: Translation elongation factor EF1A/initiation factor IF2gamma, C-terminal;IPR015256: Initiation factor eIF2 gamma, C-terminal;IPR027417: P-loop containing nucleoside triphosphate hydrolase;IPR044127: Initiation…	Cytoplasm	--
CI01000054_01227110_01229796	longation_factor_Tu,_mitochondrial_[Danio_rerio]	156.978	282.06	300.969	6.8544	7.1265	289.649	--	--	GO:0005525 GTP binding;GO:0003924 GTPase activity;GO:0003746 translation elongation factor activity	J: Translation, ribosomal structure and biogenesis	K03231	ko03013: Nucleocytoplasmic transport;ko05134: Legionellosis;ko05140: Leishmaniasis	IPR000795: Translational (tr)-type GTP-binding domain;IPR004160: Translation elongation factor EFTu/EF1A, C-terminal;IPR004161: Translation elongation factor EFTu-like, domain 2;IPR009000: Translation protein, beta-barrel domain superfamily;IPR009001: Translation elongation factor EF1A/initiation factor IF2gamma, C-terminal;IPR027417: P-loop containing nucleoside triphosphate hydrolase	Cytoplasm	--
CI01159234_00001309_00002070	longation_factor_Tu,_mitochondrial_[Danio_rerio]	0	0.3446	0	0.5974	0	0.3413	--	--	GO:0005525 GTP binding;GO:0003924 GTPase activity;GO:0003746 translation elongation factor activity	J: Translation, ribosomal structure and biogenesis	K03231	ko03013: Nucleocytoplasmic transport;ko05134: Legionellosis;ko05140: Leishmaniasis	IPR000795: Translational (tr)-type GTP-binding domain;IPR027417: P-loop containing nucleoside triphosphate hydrolase	Cytoplasm	--
CI01000075_01364135_01365758	longation_factor_G,_mitochondrial_[Danio_rerio]	0.8012	9.1005	3.6199	0	0	4.9681	--	--	GO:0005525 GTP binding	J: Translation, ribosomal structure and biogenesis	K03234	ko04152: AMPK signaling pathway;ko04921: Oxytocin signaling pathway	IPR005517: Translation elongation factor EFG/EF2, domain IV;IPR009000: Translation protein, beta-barrel domain superfamily;IPR014721: Ribosomal protein S5 domain 2-type fold, subgroup;IPR020568: Ribosomal protein S5 domain 2-type fold;IPR035647: EF-G domain III/V-like;IPR041095: Elongation Factor G, domain II	Cytoplasm	--
CI01000092_05245643_05246756	longation_factor_G,_mitochondrial_[Danio_rerio]	0.1832	0.1075	0.0895	0	0	0.068	--	GO:0005739 mitochondrion	GO:0005525 GTP binding;GO:0003746 translation elongation factor activity	J: Translation, ribosomal structure and biogenesis	K02355	--	IPR000640: Elongation factor EFG, domain V-like;IPR005517: Translation elongation factor EFG/EF2, domain IV;IPR014721: Ribosomal protein S5 domain 2-type fold, subgroup;IPR020568: Ribosomal protein S5 domain 2-type fold;IPR035647: EF-G domain III/V-like	Cytoplasm	--
CI01000029_08007965_08016092	longation_factor_1-beta_[Danio_rerio]	3.8043	4.3647	3.7898	0	0	5.7535	--	GO:0005853 eukaryotic translation elongation factor 1 complex	GO:0003746 translation elongation factor activity	K: Transcription	K15410	--	IPR001326: Translation elongation factor EF1B, beta/delta chains, conserved site;IPR014038: Translation elongation factor EF1B, beta/delta subunit, guanine nucleotide exchange domain;IPR014717: Translation elongation factor EF1B/ribosomal protein S6;IPR018940: Elongation factor 1 beta central acidic region, eukaryote;IPR036219: Translation elongation factor eEF-1beta-like superfamily	Nucleus	--
CI01000063_02180702_02195010	longation_factor_1a_[Danio_rerio]	1.6795	2.0869	2.0406	0.6225	0.8639	1.8642	GO:0006886 intracellular protein transport	GO:0016021 integral component of membrane;GO:0005741 mitochondrial outer membrane	GO:0005525 GTP binding;GO:0003924 GTPase activity;GO:0035091 phosphatidylinositol binding	J: Translation, ribosomal structure and biogenesis	K03267	ko03015: mRNA surveillance pathway	IPR000795: Translational (tr)-type GTP-binding domain;IPR004160: Translation elongation factor EFTu/EF1A, C-terminal;IPR009000: Translation protein, beta-barrel domain superfamily;IPR009001: Translation elongation factor EF1A/initiation factor IF2gamma, C-terminal;IPR009818: Ataxin-2, C-terminal;IPR016095: Ribosomal protein L1, 3-layer alpha/beta-sandwich;IPR023674: Ribosomal protein L1-like;IPR0…	Cytoplasm	--
CI01000115_00590792_00603635	lkyldihydroxyacetonephosphate_synthase,_peroxisomal_[Danio_rerio]	1.9564	1.7715	1.8616	0	0	2.1412	--	--	GO:0071949 FAD binding;GO:0016491 oxidoreductase activity	C: Energy production and conversion	K00102	ko00620: Pyruvate metabolism;ko01100: Metabolic pathways	IPR004113: FAD-linked oxidase, C-terminal;IPR006094: FAD linked oxidase, N-terminal;IPR016164: FAD-linked oxidase-like, C-terminal;IPR016166: FAD-binding domain, PCMH-type;IPR016169: FAD-binding, type PCMH, subdomain 2;IPR016171: Vanillyl-alcohol oxidase, C-terminal subdomain 2;IPR036318: FAD-binding, type PCMH-like superfamily	Mitochondrion	--
CI01000190_00259998_00265222	lkyldihydroxyacetonephosphate_synthase,_peroxisomal_[Danio_rerio]	0.5477	0.4507	0.266	0	0	0.4229	--	--	GO:0008270 zinc ion binding;GO:0003676 nucleic acid binding;GO:0071949 FAD binding;GO:0016491 oxidoreductase activity	C: Energy production and conversion	K18204	--	IPR004113: FAD-linked oxidase, C-terminal;IPR006094: FAD linked oxidase, N-terminal;IPR016164: FAD-linked oxidase-like, C-terminal;IPR016166: FAD-binding domain, PCMH-type;IPR016167: FAD-binding, type PCMH, subdomain 1;IPR016169: FAD-binding, type PCMH, subdomain 2;IPR016171: Vanillyl-alcohol oxidase, C-terminal subdomain 2;IPR036318: FAD-binding, type PCMH-like superfamily	Mitochondrion	--
CI01000353_00609948_00648017	lkyldihydroxyacetonephosphate_synthase,_peroxisomal_[Danio_rerio]	0.7937	0.7405	0.8395	0.3798	0.282	0.5451	GO:0008610 lipid biosynthetic process	GO:0005777 peroxisome	GO:0071949 FAD binding;GO:0016491 oxidoreductase activity;GO:0008609 alkylglycerone-phosphate synthase activity	R: General function prediction only	K00803	ko00565: Ether lipid metabolism;ko01100: Metabolic pathways;ko04146: Peroxisome	IPR004113: FAD-linked oxidase, C-terminal;IPR006094: FAD linked oxidase, N-terminal;IPR016164: FAD-linked oxidase-like, C-terminal;IPR016166: FAD-binding domain, PCMH-type;IPR016167: FAD-binding, type PCMH, subdomain 1;IPR016169: FAD-binding, type PCMH, subdomain 2;IPR025650: Alkyldihydroxyacetonephosphate synthase;IPR036318: FAD-binding, type PCMH-like superfamily	Nucleus	--
CI01000145_01029758_01031643	lfactomedin-like_protein_3A_precursor_[Danio_rerio]	0.8923	0.5808	0.7796	0	0	0.4441	--	--	--	W: Extracellular structures	K25447	--	IPR003112: Olfactomedin-like domain	Extracell	CS pos: 17-18. VEA-QR. Pr: 0.9862
CI01000000_04576065_04586515	lectron_transfer_flavoprotein-ubiquinone_oxidoreductase,_mitochondrial_[Danio_rerio]	5.6213	5.7681	4.811	0	0	4.5986	--	GO:0016021 integral component of membrane;GO:0005743 mitochondrial inner membrane	GO:0046872 metal ion binding;GO:0051539 4 iron, 4 sulfur cluster binding;GO:0004174 electron-transferring-flavoprotein dehydrogenase activity	C: Energy production and conversion	K00311	--	IPR017896: 4Fe-4S ferredoxin-type, iron-sulphur binding domain;IPR023753: FAD/NAD(P)-binding domain;IPR036188: FAD/NAD(P)-binding domain superfamily;IPR040156: Electron transfer flavoprotein-ubiquinone oxidoreductase	Cytoplasm	--
CI01000086_00587995_00596565	lectron_transfer_flavoprotein_subunit_beta_[Danio_rerio]	4.9842	5.4336	4.6494	0	2.0344	5.2478	--	GO:0005759 mitochondrial matrix	GO:0009055 electron transfer activity	C: Energy production and conversion	K03521	--	IPR000049: Electron transfer flavoprotein, beta-subunit, conserved site;IPR012255: Electron transfer flavoprotein, beta subunit;IPR014729: Rossmann-like alpha/beta/alpha sandwich fold;IPR014730: Electron transfer flavoprotein, alpha/beta-subunit, N-terminal;IPR033948: Electron transfer flavoprotein, beta subunit, N-terminal	Cytoplasm	--
CI01083949_00001258_00001844	lectron_transfer_flavoprotein_subunit_beta_[Danio_rerio]	2.0834	3.7246	2.2131	0	0	2.9367	--	--	GO:0009055 electron transfer activity	C: Energy production and conversion	K03521	--	IPR012255: Electron transfer flavoprotein, beta subunit;IPR014729: Rossmann-like alpha/beta/alpha sandwich fold	Cytoplasm	--
CI01000330_02280397_02289394	lectron_transfer_flavoprotein_subunit_alpha,_mitochondrial_[Danio_rerio]	1.98	7.481	3.4963	0	0	7.3284	--	GO:0005759 mitochondrial matrix	GO:0009055 electron transfer activity;GO:0050660 flavin adenine dinucleotide binding	C: Energy production and conversion	K03522	--	IPR001308: Electron transfer flavoprotein alpha subunit/FixB;IPR014729: Rossmann-like alpha/beta/alpha sandwich fold;IPR014730: Electron transfer flavoprotein, alpha/beta-subunit, N-terminal;IPR014731: Electron transfer flavoprotein, alpha subunit, C-terminal;IPR029035: DHS-like NAD/FAD-binding domain superfamily;IPR033947: Electron transfer flavoprotein, alpha subunit, N-terminal	Cytoplasm_Nucleus	--
CI01180000_07431871_07436446	ldose_1-epimerase_[Danio_rerio]	2.112	2.5067	2.2952	0	0.8267	2.168	GO:0006012 galactose metabolic process	--	GO:0030246 carbohydrate binding;GO:0004034 aldose 1-epimerase activity	G: Carbohydrate transport and metabolism	K01785	ko00010: Glycolysis / Gluconeogenesis;ko00052: Galactose metabolism;ko01100: Metabolic pathways	IPR008183: Aldose 1-/Glucose-6-phosphate 1-epimerase;IPR011013: Galactose mutarotase-like domain superfamily;IPR014718: Glycoside hydrolase-type carbohydrate-binding;IPR015443: Aldose 1-epimerase;IPR018052: Aldose 1-epimerase, conserved site	Cytoplasm	--
CI01000304_00167148_00268194	ldehyde_dehydrogenase_family_16_member_A1_[Danio_rerio]	12.6739	16.0746	16.6815	1.9837	10.0434	10.8973	--	--	GO:0004029 aldehyde dehydrogenase (NAD) activity;GO:0043878 glyceraldehyde-3-phosphate dehydrogenase (NAD+) (non-phosphorylating) activity	C: Energy production and conversion	K14085	ko00010: Glycolysis / Gluconeogenesis;ko00053: Ascorbate and aldarate metabolism;ko00071: Fatty acid degradation;ko00260: Glycine, serine and threonine metabolism;ko00280: Valine, leucine and isoleucine degradation;ko00310: Lysine degradation;ko00330: Arginine and proline metabolism;ko00340: Histidine metabolism;ko00380: Tryptophan metabolism;ko00410: beta-Alanine metabolism;ko00561: Glycerolipid…	IPR015590: Aldehyde dehydrogenase domain;IPR016161: Aldehyde/histidinol dehydrogenase;IPR016162: Aldehyde dehydrogenase, N-terminal;IPR016163: Aldehyde dehydrogenase, C-terminal;IPR029510: Aldehyde dehydrogenase, glutamic acid active site;IPR044638: Aldehyde dehydrogenase family 7 member A1-like	Mitochondrion	--
CI01000026_05466253_05468223	lcohol_dehydrogenase_8b_[Danio_rerio]	16.3197	23.1626	12.2184	2.6096	6.4712	15.8051	--	GO:0031966 mitochondrial membrane;GO:0031514 motile cilium	GO:0008270 zinc ion binding;GO:0016616 oxidoreductase activity, acting on the CH-OH group of donors, NAD or NADP as acceptor	Q: Secondary metabolites biosynthesis, transport and catabolism	K00008	ko00040: Pentose and glucuronate interconversions;ko00051: Fructose and mannose metabolism;ko01100: Metabolic pathways	IPR002328: Alcohol dehydrogenase, zinc-type, conserved site;IPR011032: GroES-like superfamily;IPR013149: Alcohol dehydrogenase-like, C-terminal;IPR013154: Alcohol dehydrogenase, N-terminal;IPR020843: Polyketide synthase, enoylreductase domain;IPR036291: NAD(P)-binding domain superfamily;IPR045306: Sorbitol dehydrogenase-like	Cytoplasm	--
CI01000012_13653033_13672573	lastin_microfibril_interfacer_1b_precursor_[Danio_rerio]	1.2975	1.0929	0.8534	0	0	1.3746	GO:0048583 regulation of response to stimulus	--	--	--	K24247	--	IPR001073: C1q domain;IPR008983: Tumour necrosis factor-like domain superfamily;IPR011489: EMI domain	Extracell	--
CI01000004_06398828_06403391	lanine-glyoxylate_aminotransferase_a_[Danio_rerio]	8.7133	15.3025	10.3555	6.2658	7.6867	10.2905	--	--	GO:0008483 transaminase activity	R: General function prediction only	K00830	ko00250: Alanine, aspartate and glutamate metabolism;ko00260: Glycine, serine and threonine metabolism;ko00630: Glyoxylate and dicarboxylate metabolism;ko01100: Metabolic pathways;ko01200: Carbon metabolism;ko04146: Peroxisome	IPR000192: Aminotransferase class V domain;IPR015421: Pyridoxal phosphate-dependent transferase, major domain;IPR015422: Pyridoxal phosphate-dependent transferase, small domain;IPR015424: Pyridoxal phosphate-dependent transferase;IPR020578: Aminotransferase class-V, pyridoxal-phosphate binding site;IPR024169: Serine-pyruvate aminotransferase/2-aminoethylphosphonate-pyruvate transaminase	Endoplasmic reticulum	--
CI01000158_01262724_01264911	KISHAANRE_RecName:_Full=Protein_kish-A;_AltName:_Full=Transmembrane_protein_167;_AltName:_Full=Transmembrane_protein_167A;_Flags:_Precursor	1.4648	2.1872	2.7768	0	0.2002	0.7567	GO:0046907 intracellular transport;GO:0009306 protein secretion	GO:0016021 integral component of membrane;GO:0000139 Golgi membrane	--	S: Function unknown	--	--	IPR009653: Protein kish	Extracell	CS pos: 25-26. IRA-LA. Pr: 0.4081
CI01000040_01604128_01609619	kc1_protein_[Danio_rerio]	3.1764	2.4108	5.4986	0.9143	2.2502	2.6004	GO:0006396 RNA processing;GO:0001522 pseudouridine synthesis	GO:0005654 nucleoplasm	GO:0003723 RNA binding;GO:0009982 pseudouridine synthase activity	J: Translation, ribosomal structure and biogenesis	K11131	ko03008: Ribosome biogenesis in eukaryotes	IPR002501: Pseudouridine synthase II, N-terminal;IPR004802: tRNA pseudouridine synthase B family;IPR012960: Dyskerin-like;IPR020103: Pseudouridine synthase, catalytic domain superfamily;IPR032819: tRNA pseudouridylate synthase B, C-terminal	Cytoplasm	--
CI01000340_08020667_08025048	itrilase_homolog_1_[Danio_rerio]	0.4839	2.9076	0.9261	0	0	1.0343	GO:0006807 nitrogen compound metabolic process	--	GO:0016811 hydrolase activity, acting on carbon-nitrogen (but not peptide) bonds, in linear amides	E: Amino acid transport and metabolism	K13566	ko00250: Alanine, aspartate and glutamate metabolism;ko01100: Metabolic pathways	IPR003010: Carbon-nitrogen hydrolase;IPR036526: Carbon-nitrogen hydrolase superfamily;IPR045254: Nit1/2, carbon-nitrogen hydrolase domain	Cytoplasm	--
CI01000343_00707941_00712532	itrilase_homolog_1_[Danio_rerio]	2.454	0.2812	0	0	0	0.1789	GO:0006807 nitrogen compound metabolic process	--	GO:0016811 hydrolase activity, acting on carbon-nitrogen (but not peptide) bonds, in linear amides	E: Amino acid transport and metabolism	K11206	--	IPR003010: Carbon-nitrogen hydrolase;IPR036526: Carbon-nitrogen hydrolase superfamily	Cytoplasm_Nucleus	--
CI01000069_03935114_03939004	itric_oxide_synthase-interacting_protein_[Danio_rerio]	0.2104	0.3392	0.3966	0	0	0.6059	--	GO:0005737 cytoplasm;GO:0005634 nucleus	GO:0061630 ubiquitin protein ligase activity	S: Function unknown	K13125	--	IPR013083: Zinc finger, RING/FYVE/PHD-type;IPR016818: Nitric oxide synthase-interacting protein;IPR031790: Nitric oxide synthase-interacting protein, zinc-finger	Nucleus	--
CI01000028_02058075_02059853	Interferon_regulatory_factor_2-binding_protein_2-A_[Danio_rerio]	1.2206	0.9046	1.062	0.1453	0.3858	1.0285	--	GO:0005634 nucleus;GO:0016021 integral component of membrane;GO:0005576 extracellular region	GO:0005179 hormone activity;GO:0090482 vitamin transmembrane transporter activity	O: Posttranslational modification, protein turnover, chaperones	K22383	--	IPR002012: Gonadotropin-releasing hormone;IPR022750: Interferon regulatory factor 2-binding protein 1 & 2, zinc finger;IPR044882: Interferon regulatory factor 2-binding protein 1/2, C3HC4-type RING finger superfamily	Nucleus	--
CI01000047_03501347_03512538	interferon_regulatory_factor_1a_[Danio_rerio]	0.1734	0.2267	0.2143	0	0	0	GO:0048856 anatomical structure development;GO:0045893 positive regulation of transcription, DNA-templated;GO:0006357 regulation of transcription by RNA polymerase II	GO:0005634 nucleus	GO:0003700 DNA-binding transcription factor activity;GO:0000976 transcription regulatory region sequence-specific DNA binding	--	K05411	ko04620: Toll-like receptor signaling pathway;ko04621: NOD-like receptor signaling pathway;ko04622: RIG-I-like receptor signaling pathway;ko04623: Cytosolic DNA-sensing pathway;ko04936: Alcoholic liver disease;ko05131: Shigellosis;ko05133: Pertussis;ko05135: Yersinia infection;ko05160: Hepatitis C;ko05161: Hepatitis B;ko05162: Measles;ko05163: Human cytomegalovirus infection;ko05164: Influenza A;…	IPR001346: Interferon regulatory factor DNA-binding domain;IPR008984: SMAD/FHA domain superfamily;IPR017855: SMAD-like domain superfamily;IPR019471: Interferon regulatory factor-3;IPR019817: Interferon regulatory factor, conserved site;IPR036388: Winged helix-like DNA-binding domain superfamily;IPR036390: Winged helix DNA-binding domain superfamily	Mitochondrion	--
CI01000063_07429231_07440299	ing_finger_protein_40_[Danio_rerio]	0.1564	0.1789	0.1785	0	0	0.293	GO:0006325 chromatin organization;GO:0010390 histone monoubiquitination;GO:0031401 positive regulation of protein modification process	GO:0005634 nucleus	GO:0046872 metal ion binding;GO:0004842 ubiquitin-protein transferase activity	O: Posttranslational modification, protein turnover, chaperones	K10696	--	IPR001841: Zinc finger, RING-type;IPR013083: Zinc finger, RING/FYVE/PHD-type;IPR013956: E3 ubiquitin ligase Bre1;IPR017907: Zinc finger, RING-type, conserved site;IPR018957: Zinc finger, C3HC4 RING-type	Nucleus	--
CI01000005_03011542_03041267	ing_finger_protein_14_[Danio_rerio]	2.1493	1.6289	1.8365	0.3746	0.3804	0.7557	GO:0006511 ubiquitin-dependent protein catabolic process;GO:0048856 anatomical structure development;GO:0016567 protein ubiquitination	GO:0005737 cytoplasm	GO:0046872 metal ion binding;GO:0016740 transferase activity;GO:0031625 ubiquitin protein ligase binding	--	K11970	--	IPR001373: Cullin, N-terminal;IPR001841: Zinc finger, RING-type;IPR002867: IBR domain;IPR004939: APC10/DOC domain;IPR008979: Galactose-binding-like domain superfamily;IPR013083: Zinc finger, RING/FYVE/PHD-type;IPR016158: Cullin homology domain;IPR017907: Zinc finger, RING-type, conserved site;IPR019559: Cullin protein, neddylation domain;IPR036317: Cullin homology domain superfamily;IPR036388: Wi…	Nucleus	--
CI01000001_11802690_11807444	icotinamide_mononucleotide_adenylyltransferase_2_[Danio_rerio]	0.7843	0.8224	0.8971	0.4684	0.3559	1.5078	GO:0009435 NAD biosynthetic process	--	GO:0005524 ATP binding;GO:0000309 nicotinamide-nucleotide adenylyltransferase activity;GO:0004515 nicotinate-nucleotide adenylyltransferase activity	H: Coenzyme transport and metabolism	K06210	ko00760: Nicotinate and nicotinamide metabolism;ko01100: Metabolic pathways;ko01240: Biosynthesis of cofactors	IPR004821: Cytidyltransferase-like domain;IPR005248: Nicotinate/nicotinamide nucleotide adenylyltransferase;IPR014729: Rossmann-like alpha/beta/alpha sandwich fold;IPR045094: Nicotinamide/nicotinate mononucleotide adenylyltransferase, eukaryotic	Extracell	--
CI01037720_00000414_00003144	icastrin_precursor_[Danio_rerio]	2.1483	1.4814	1.7729	2.1558	1.607	0.629	GO:0016485 protein processing	GO:0016021 integral component of membrane	--	O: Posttranslational modification, protein turnover, chaperones;T: Signal transduction mechanisms	K06171	ko04330: Notch signaling pathway;ko05010: Alzheimer disease	IPR008710: Nicastrin;IPR041084: Nicastrin, small lobe	Nucleus	--
CI01000135_00288811_00291954	ibosome_production_factor_2_homolog_[Danio_rerio]	0.2043	0.4699	0.3349	0	0	0.5074	GO:0000470 maturation of LSU-rRNA;GO:0000027 ribosomal large subunit assembly	GO:0005730 nucleolus	GO:0019843 rRNA binding	J: Translation, ribosomal structure and biogenesis	K14847	--	IPR007109: Brix domain;IPR039770: Ribosome biogenesis protein Rpf2	Nucleus	--
CI01000319_02574905_02589130	ibosome_biogenesis_protein_bop1_[Danio_rerio]	0.6895	0.5353	0.791	0	0	0.5403	GO:0051726 regulation of cell cycle;GO:0000463 maturation of LSU-rRNA from tricistronic rRNA transcript (SSU-rRNA, 5.8S rRNA, LSU-rRNA);GO:0000466 maturation of 5.8S rRNA from tricistronic rRNA transcript (SSU-rRNA, 5.8S rRNA, LSU-rRNA)	GO:0005654 nucleoplasm;GO:0030687 preribosome, large subunit precursor;GO:0070545 PeBoW complex	GO:0043021 ribonucleoprotein complex binding	--	K14824	--	--	Nucleus	--
CI01000072_01973002_01985111	ibosome_biogenesis_protein_BMS1_homolog_[Danio_rerio]	0.5393	0.7254	0.6705	0	0.1762	0.9936	GO:0042254 ribosome biogenesis	GO:0005730 nucleolus	--	S: Function unknown	K14799	--	IPR007034: Ribosome biogenesis protein BMS1/TSR1, C-terminal;IPR012948: AARP2CN;IPR030387: Bms1/Tsr1-type G domain;IPR039761: Ribosome biogenesis protein Bms1/Tsr1	Nucleus	--
CI01000030_06211847_06212507	ibosome_binding_protein_1_isoform_1_[Danio_rerio]	1.8748	3.9021	3.2512	0.1547	0.398	2.6708	GO:0015031 protein transport	GO:0030176 integral component of endoplasmic reticulum membrane	--	--	K14000	ko04141: Protein processing in endoplasmic reticulum	IPR040248: Ribosome-binding protein 1	Cytoplasm_Nucleus	--
CI01000027_09294505_09295818	ibosomal_protein_S9_[Danio_rerio]	13.8434	23.3642	26.4157	0.2435	0	64.9935	GO:0006412 translation	GO:0015935 small ribosomal subunit	GO:0003735 structural constituent of ribosome;GO:0019843 rRNA binding	J: Translation, ribosomal structure and biogenesis	K02997	ko03010: Ribosome;ko05171: Coronavirus disease - COVID-19	IPR001912: Ribosomal protein S4/S9, N-terminal;IPR002942: RNA-binding S4 domain;IPR005710: Ribosomal protein S4/S9, eukaryotic/archaeal;IPR018079: Ribosomal protein S4, conserved site;IPR036986: RNA-binding S4 domain superfamily	Cytoplasm	--
CI01000013_07060006_07064836	ibosomal_protein_S6_kinase_alpha-1_[Danio_rerio]	0.2481	0.2346	0.2412	0	0	0.1035	GO:0006468 protein phosphorylation	--	GO:0005524 ATP binding;GO:0004707 MAP kinase activity	T: Signal transduction mechanisms	K04441	ko01522: Endocrine resistance;ko04010: MAPK signaling pathway;ko04013: MAPK signaling pathway - fly;ko04015: Rap1 signaling pathway;ko04068: FoxO signaling pathway;ko04071: Sphingolipid signaling pathway;ko04114: Oocyte meiosis;ko04212: Longevity regulating pathway - worm;ko04218: Cellular senescence;ko04261: Adrenergic signaling in cardiomyocytes;ko04361: Axon regeneration;ko04370: VEGF signalin…	IPR000719: Protein kinase domain;IPR011009: Protein kinase-like domain superfamily;IPR017441: Protein kinase, ATP binding site	Cytoplasm	--
CI01000095_04358210_04362581	ibosomal_protein_S5-like_[Danio_rerio]	15.563	31.5493	32.8154	12.6175	3.4754	33.5921	GO:0000028 ribosomal small subunit assembly;GO:0006412 translation	GO:0022627 cytosolic small ribosomal subunit;GO:0005840 ribosome	GO:0003735 structural constituent of ribosome;GO:0019843 rRNA binding;GO:0003729 mRNA binding	J: Translation, ribosomal structure and biogenesis	K02989	ko03010: Ribosome;ko05171: Coronavirus disease - COVID-19	IPR000235: Ribosomal protein S5/S7;IPR005716: Ribosomal protein S5/S7, eukaryotic/archaeal;IPR020606: Ribosomal protein S7, conserved site;IPR023798: Ribosomal protein S7 domain;IPR036823: Ribosomal protein S7 domain superfamily	Cytoplasm	--
CI01000001_10538498_10539667	ibosomal_protein_S26_[Danio_rerio]	43.5837	36.3257	40.7236	0	13.5506	38.3067	GO:0006412 translation	GO:0005840 ribosome	GO:0003735 structural constituent of ribosome	J: Translation, ribosomal structure and biogenesis	K02976	ko03010: Ribosome;ko05171: Coronavirus disease - COVID-19	IPR000892: Ribosomal protein S26e;IPR038551: Ribosomal protein S26e superfamily	Cytoplasm	--
CI01000340_14318434_14336130	ibosomal_protein_S26_[Danio_rerio]	34.5819	49.2343	47.9335	2.8597	0	27.7897	GO:0006412 translation	GO:0005840 ribosome	GO:0003735 structural constituent of ribosome	T: Signal transduction mechanisms	K15424	--	IPR000357: HEAT repeat;IPR000892: Ribosomal protein S26e;IPR011989: Armadillo-like helical;IPR016024: Armadillo-type fold;IPR021133: HEAT, type 2;IPR033461: Putative WW-binding domain and destruction box;IPR038551: Ribosomal protein S26e superfamily	Cytoplasm	--
CI01000004_03267663_03271388	ibosomal_protein_L5_[Danio_rerio]	6.9579	9.3059	9.5076	3.1871	3.0763	9.8479	GO:0006412 translation;GO:0006364 rRNA processing;GO:0000027 ribosomal large subunit assembly;GO:0050821 protein stabilization;GO:2000435 negative regulation of protein neddylation;GO:2000059 negative regulation of ubiquitin-dependent protein catabolic process;GO:0045727 positive regulation of translation;GO:1901796 regulation of signal transduction by p53 class mediator	GO:0022625 cytosolic large ribosomal subunit;GO:0005783 endoplasmic reticulum;GO:0005730 nucleolus;GO:0005654 nucleoplasm;GO:0045202 synapse	GO:0003735 structural constituent of ribosome;GO:0031625 ubiquitin protein ligase binding;GO:0003730 mRNA 3'-UTR binding;GO:0008097 5S rRNA binding;GO:0048027 mRNA 5'-UTR binding;GO:1990948 ubiquitin ligase inhibitor activity	J: Translation, ribosomal structure and biogenesis	K02932	ko03010: Ribosome;ko05171: Coronavirus disease - COVID-19	IPR005485: Ribosomal protein L5 eukaryotic/L18 archaeal	Nucleus	--
CI01000001_06981183_06981774	ibosomal_protein_L22-like_1_[Danio_rerio]	4.3643	6.0798	5.6591	0	0	18.4223	GO:0006412 translation	GO:0005840 ribosome	GO:0003735 structural constituent of ribosome	J: Translation, ribosomal structure and biogenesis	K02891	ko03010: Ribosome;ko05171: Coronavirus disease - COVID-19	IPR002671: Ribosomal protein L22e;IPR038526: Ribosomal protein L22e superfamily	Extracell	--
CI01000306_05452986_05453456	ibosomal_protein_L22-like_1_[Danio_rerio]	1.8084	4.3187	2.648	0	0	11.9623	GO:0002181 cytoplasmic translation;GO:0033077 T cell differentiation in thymus	GO:0005840 ribosome	GO:0003735 structural constituent of ribosome;GO:0003723 RNA binding	J: Translation, ribosomal structure and biogenesis	K02891	ko03010: Ribosome;ko05171: Coronavirus disease - COVID-19	IPR002671: Ribosomal protein L22e;IPR038526: Ribosomal protein L22e superfamily	Nucleus	--
CI01000046_04329752_04335164	ibose-phosphate_pyrophosphokinase_1_isoform_1_[Danio_rerio]	4.4923	2.8772	4.0062	0.3624	0.2561	2.5913	GO:0009165 nucleotide biosynthetic process	--	GO:0000287 magnesium ion binding;GO:0004749 ribose phosphate diphosphokinase activity	E: Amino acid transport and metabolism;F: Nucleotide transport and metabolism	K00948	ko00030: Pentose phosphate pathway;ko00230: Purine metabolism;ko01100: Metabolic pathways;ko01200: Carbon metabolism;ko01230: Biosynthesis of amino acids	IPR000836: Phosphoribosyltransferase domain;IPR005946: Ribose-phosphate pyrophosphokinase;IPR029057: Phosphoribosyltransferase-like;IPR029099: Ribose-phosphate pyrophosphokinase, N-terminal domain	Cytoplasm	--
CI01084692_00001181_00004782	ibonucleoprotein,_PTB-binding_1_[Danio_rerio]	1.5302	1.6364	1.3585	0	0.9592	2.2126	GO:0048511 rhythmic process	GO:0016607 nuclear speck	GO:0003723 RNA binding	A: RNA processing and modification	K13214	--	IPR000504: RNA recognition motif domain;IPR012677: Nucleotide-binding alpha-beta plait domain superfamily;IPR012975: NOPS;IPR034558: p54nrb, RNA recognition motif 2;IPR035979: RNA-binding domain superfamily	Nucleus	--
CI01000301_01497210_01498322	ibonuclease_H2,_large_subunit_[Danio_rerio]	0.5841	0.4022	0.6099	0	0	0.4224	--	--	GO:0003723 RNA binding;GO:0046872 metal ion binding;GO:0004523 RNA-DNA hybrid ribonuclease activity	L: Replication, recombination and repair	K10743	ko03030: DNA replication	IPR001352: Ribonuclease HII/HIII;IPR004649: Ribonuclease H2, subunit A;IPR012337: Ribonuclease H-like superfamily;IPR024567: Ribonuclease HII/HIII domain;IPR036397: Ribonuclease H superfamily	Cytoplasm	--
CI01000050_04291776_04301169	ho-related_GTP-binding_protein_RhoV_[Danio_rerio]	1.125	1.2562	1.5288	0	0	1.2707	--	--	GO:0005525 GTP binding;GO:0003924 GTPase activity	R: General function prediction only	K07897	ko04137: Mitophagy - animal;ko04140: Autophagy - animal;ko04144: Endocytosis;ko04145: Phagosome;ko05132: Salmonella infection;ko05146: Amoebiasis;ko05152: Tuberculosis	IPR001806: Small GTPase;IPR005225: Small GTP-binding protein domain;IPR027417: P-loop containing nucleoside triphosphate hydrolase	Cytoplasm	--
CI01000110_03605251_03608582	ho-related_GTP-binding_protein_RhoQ_[Danio_rerio]	9.5218	19.6891	15.0965	1.5548	0.8872	15.277	GO:0015031 protein transport;GO:0006913 nucleocytoplasmic transport	GO:0005634 nucleus	GO:0005525 GTP binding;GO:0003924 GTPase activity	U: Intracellular trafficking, secretion, and vesicular transport	K07936	ko03008: Ribosome biogenesis in eukaryotes;ko03013: Nucleocytoplasmic transport;ko03250: Viral life cycle - HIV-1;ko05166: Human T-cell leukemia virus 1 infection	IPR001806: Small GTPase;IPR002041: Ran GTPase;IPR005225: Small GTP-binding protein domain;IPR027417: P-loop containing nucleoside triphosphate hydrolase	Cytoplasm	--
CI01000339_02151932_02160350	ho-associated,_coiled-coil_containing_protein_kinase_2b_[Danio_rerio]	0.8755	1.2633	1.0424	0.0984	0	0.4708	GO:0006468 protein phosphorylation;GO:0035556 intracellular signal transduction	--	GO:0005524 ATP binding;GO:0000287 magnesium ion binding;GO:0004674 protein serine/threonine kinase activity	T: Signal transduction mechanisms	K04373	ko04010: MAPK signaling pathway;ko04114: Oocyte meiosis;ko04150: mTOR signaling pathway;ko04714: Thermogenesis;ko04720: Long-term potentiation;ko04722: Neurotrophin signaling pathway;ko04914: Progesterone-mediated oocyte maturation;ko04931: Insulin resistance;ko05135: Yersinia infection;ko05207: Chemical carcinogenesis - receptor activation	IPR000719: Protein kinase domain;IPR000961: AGC-kinase, C-terminal;IPR008271: Serine/threonine-protein kinase, active site;IPR011009: Protein kinase-like domain superfamily;IPR016239: Ribosomal protein S6 kinase II;IPR017441: Protein kinase, ATP binding site;IPR017892: Protein kinase, C-terminal;IPR041905: Ribosomal protein S6 kinase alpha-3, C-terminal catalytic domain;IPR041906: Ribosomal S6 ki…	Nucleus	--
CI01000340_09691816_09701552	ho_guanine_nucleotide_exchange_factor_11_[Danio_rerio]	0.3602	0.4643	0.3454	0	0	0.4579	GO:0050796 regulation of insulin secretion;GO:0034551 mitochondrial respiratory chain complex III assembly;GO:0070131 positive regulation of mitochondrial translation;GO:0002082 regulation of oxidative phosphorylation;GO:2001014 regulation of skeletal muscle cell differentiation	GO:0005739 mitochondrion;GO:0005759 mitochondrial matrix;GO:0005743 mitochondrial inner membrane;GO:0005758 mitochondrial intermembrane space;GO:0042645 mitochondrial nucleoid	--	T: Signal transduction mechanisms	K20691	--	IPR000219: Dbl homology (DH) domain;IPR035899: Dbl homology (DH) domain superfamily;IPR046827: Complex III assembly factor UQCC2/CBP6	Nucleus	--
CI01000009_10103558_10119209	ho_GTPase-activating_protein_1_[Danio_rerio]	9.623	14.9884	15.4309	0	0	24.133	--	--	--	K: Transcription;B: Chromatin structure and dynamics	K24997	--	IPR001251: CRAL-TRIO lipid binding domain;IPR002589: Macro domain;IPR035793: GDAP2, macro domain;IPR036865: CRAL-TRIO lipid binding domain superfamily;IPR043472: Macro domain-like	Cytoplasm	--
CI01000330_03316303_03332582	ho_GTPase-activating_protein_1_[Danio_rerio]	0	0	0.2138	0	0	0.2931	--	GO:0005737 cytoplasm	--	--	K18448	--	IPR001251: CRAL-TRIO lipid binding domain;IPR022181: Bcl2-/adenovirus E1B 19kDa-interacting protein 2;IPR036865: CRAL-TRIO lipid binding domain superfamily	Nucleus	--
CI01000051_01926867_01942055	hcr24_protein_[Danio_rerio]	0.3914	0.2705	0.1895	0.1674	0	0.0922	--	GO:0016021 integral component of membrane	GO:0050614 delta24-sterol reductase activity;GO:0071949 FAD binding	R: General function prediction only	K09828	ko00100: Steroid biosynthesis;ko01100: Metabolic pathways	IPR006094: FAD linked oxidase, N-terminal;IPR016166: FAD-binding domain, PCMH-type;IPR016169: FAD-binding, type PCMH, subdomain 2;IPR036318: FAD-binding, type PCMH-like superfamily;IPR040165: Delta(24)-sterol reductase	Endoplasmic reticulum	--
CI01000001_01555180_01558113	gmatinase,_mitochondrial_[Danio_rerio]	0.8309	0	0.7312	0.4138	0.3682	2.1336	GO:1901564 organonitrogen compound metabolic process	--	GO:0046872 metal ion binding;GO:0016813 hydrolase activity, acting on carbon-nitrogen (but not peptide) bonds, in linear amidines	E: Amino acid transport and metabolism	K01480	ko00330: Arginine and proline metabolism;ko01100: Metabolic pathways	IPR006035: Ureohydrolase;IPR020855: Ureohydrolase, manganese-binding site;IPR023696: Ureohydrolase domain superfamily	Mitochondrion	--
CI01000047_00072625_00078199	gmatinase,_mitochondrial_[Danio_rerio]	7.1117	3.3399	4.254	1.5923	0	5.9055	GO:0006525 arginine metabolic process;GO:0000050 urea cycle	--	GO:0046872 metal ion binding;GO:0004053 arginase activity	E: Amino acid transport and metabolism	K01476	ko00220: Arginine biosynthesis;ko00330: Arginine and proline metabolism;ko01100: Metabolic pathways;ko01230: Biosynthesis of amino acids;ko05146: Amoebiasis	IPR006035: Ureohydrolase;IPR014033: Arginase;IPR020855: Ureohydrolase, manganese-binding site;IPR023696: Ureohydrolase domain superfamily	Mitochondrion	--
CI01000184_00340384_00342554	-glucuronyl_C5-epimerase_[Danio_rerio]	0.196	0.4187	0.331	0	0	0	GO:0015012 heparan sulfate proteoglycan biosynthetic process;GO:0030210 heparin biosynthetic process	GO:0016021 integral component of membrane	GO:0047464 heparosan-N-sulfate-glucuronate 5-epimerase activity	G: Carbohydrate transport and metabolism	K01793	ko00534: Glycosaminoglycan biosynthesis - heparan sulfate / heparin;ko01100: Metabolic pathways	IPR010598: D-glucuronyl C5-epimerase, C-terminal;IPR039721: D-glucuronyl C5-epimerase	Golgi apparatus	--
CI01000306_06437636_06441233	gl_nine_homolog_3_[Danio_rerio]	0	0.6408	0.4598	0	0	0.4951	--	--	GO:0005506 iron ion binding;GO:0016705 oxidoreductase activity, acting on paired donors, with incorporation or reduction of molecular oxygen;GO:0051213 dioxygenase activity;GO:0031418 L-ascorbic acid binding	T: Signal transduction mechanisms	K09592	ko04066: HIF-1 signaling pathway;ko05200: Pathways in cancer;ko05211: Renal cell carcinoma	IPR002893: Zinc finger, MYND-type	Cytoplasm	--
CI01000299_04227918_04239792	fnb1_[Danio_rerio]	0.694	0	0.6747	0	0	0.7362	--	GO:0016021 integral component of membrane	--	T: Signal transduction mechanisms	K05463	ko04360: Axon guidance	IPR001799: Ephrin receptor-binding domain;IPR008972: Cupredoxin;IPR031328: Ephrin	Cytoplasm	--
CI01000047_02507950_02519956	eutral_ceramidase_[Danio_rerio]	0.5098	0.4216	0.3432	0	0	0.1465	GO:0046514 ceramide catabolic process	GO:0016021 integral component of membrane	GO:0102121 ceramidase activity;GO:0017040 N-acylsphingosine amidohydrolase activity	T: Signal transduction mechanisms	K12349	ko00600: Sphingolipid metabolism;ko01100: Metabolic pathways;ko04071: Sphingolipid signaling pathway	IPR006823: Neutral/alkaline nonlysosomal ceramidase;IPR031329: Neutral/alkaline non-lysosomal ceramidase, N-terminal;IPR031331: Neutral/alkaline non-lysosomal ceramidase, C-terminal;IPR038445: Neutral ceramidase, C-terminal domain superfamily	Plasma membrane	--
CI01000026_02476591_02498283	europilin-1_[Danio_rerio]	0.9602	0	0	0.3489	0	0	GO:0048856 anatomical structure development	GO:0016021 integral component of membrane	--	W: Extracellular structures;V: Defense mechanisms	K24831	--	IPR000742: EGF-like domain;IPR000998: MAM domain;IPR001007: VWFC domain;IPR001846: von Willebrand factor, type D domain;IPR002919: Trypsin Inhibitor-like, cysteine rich domain;IPR013320: Concanavalin A-like lectin/glucanase domain superfamily;IPR014853: Uncharacterised domain, cysteine-rich;IPR025615: TILa domain;IPR036084: Serine protease inhibitor-like superfamily	Plasma membrane	--
CI01000299_02761916_02788258	euronal_cell_adhesion_molecule_precursor_[Danio_rerio]	27.131	24.1251	20.9879	7.3193	7.2678	25.6484	GO:0007155 cell adhesion;GO:0008360 regulation of cell shape;GO:0006953 acute-phase response	GO:0005576 extracellular region	GO:0008201 heparin binding	--	K05717	ko04151: PI3K-Akt signaling pathway;ko04510: Focal adhesion;ko04512: ECM-receptor interaction;ko04810: Regulation of actin cytoskeleton;ko04933: AGE-RAGE signaling pathway in diabetic complications;ko05100: Bacterial invasion of epithelial cells;ko05135: Yersinia infection;ko05146: Amoebiasis;ko05165: Human papillomavirus infection;ko05200: Pathways in cancer;ko05205: Proteoglycans in cancer;ko05…	IPR000083: Fibronectin, type I;IPR000562: Fibronectin type II domain;IPR003961: Fibronectin type III;IPR013783: Immunoglobulin-like fold;IPR013806: Kringle-like fold;IPR036116: Fibronectin type III superfamily;IPR036943: Fibronectin type II domain superfamily	Extracell	CS pos: 21-22. VHC-MP. Pr: 0.8818
CI01000013_00505245_00505730	euromedin_Bb_[Danio_rerio]	0	0.074	0	0	0	0.1415	GO:0007218 neuropeptide signaling pathway	GO:0016021 integral component of membrane;GO:0005576 extracellular region	--	--	K05223	ko04080: Neuroactive ligand-receptor interaction	IPR000874: Bombesin/neuromedin-B/ranatensin peptide family	Extracell	CS pos: 29-30. STS-VS. Pr: 0.2159
CI01000054_11365718_11380961	eurogenic_locus_notch_homolog_protein_3_precursor_[Danio_rerio]	0.3387	0.1724	0.1107	0	0	0.1859	GO:0048856 anatomical structure development;GO:0007155 cell adhesion	GO:0005576 extracellular region	GO:0005509 calcium ion binding;GO:0008201 heparin binding	--	K04659	ko04145: Phagosome;ko04151: PI3K-Akt signaling pathway;ko04510: Focal adhesion;ko04512: ECM-receptor interaction;ko05144: Malaria;ko05165: Human papillomavirus infection	IPR000742: EGF-like domain;IPR001791: Laminin G domain;IPR001881: EGF-like calcium-binding domain;IPR003367: Thrombospondin, type 3-like repeat;IPR008859: Thrombospondin, C-terminal;IPR013320: Concanavalin A-like lectin/glucanase domain superfamily;IPR017897: Thrombospondin, type 3 repeat;IPR018097: EGF-like calcium-binding, conserved site;IPR024665: Thrombospondin/cartilage oligomeric matrix pro…	Extracell	CS pos: 23-24. SKS-SE. Pr: 0.4109
CI01000325_06971853_06973665	euroendocrine_protein_7B2_precursor_[Danio_rerio]	0.4799	0.3075	0.6901	0	0	1.6336	GO:0007218 neuropeptide signaling pathway	GO:0005576 extracellular region;GO:0030141 secretory granule	--	U: Intracellular trafficking, secretion, and vesicular transport;O: Posttranslational modification, protein turnover, chaperones	K25734	--	IPR007945: Neuroendocrine 7B2 precursor	Extracell	CS pos: 25-26. VSG-RS. Pr: 0.5850
CI01000139_00374723_00396949	eurexin_3a_precursor_[Danio_rerio]	1.7094	1.4441	1.2133	0	1.6758	2.4172	--	GO:0016021 integral component of membrane	--	R: General function prediction only	K08115	--	IPR001791: Laminin G domain;IPR013320: Concanavalin A-like lectin/glucanase domain superfamily;IPR039005: CSPG repeat	Cytoplasm	--
CI01000021_03640760_03747887	eurexin_2a_precursor_[Danio_rerio]	1.5285	1.7744	1.9591	1.1351	1.5628	1.5117	GO:0048856 anatomical structure development;GO:0045995 regulation of embryonic development;GO:0007155 cell adhesion;GO:0030155 regulation of cell adhesion;GO:0030334 regulation of cell migration	GO:0005576 extracellular region;GO:0016020 membrane;GO:0005604 basement membrane	GO:0005102 signaling receptor binding	W: Extracellular structures	K06240	ko04151: PI3K-Akt signaling pathway;ko04510: Focal adhesion;ko04512: ECM-receptor interaction;ko05145: Toxoplasmosis;ko05146: Amoebiasis;ko05165: Human papillomavirus infection;ko05200: Pathways in cancer;ko05222: Small cell lung cancer	IPR000034: Laminin IV;IPR000742: EGF-like domain;IPR001791: Laminin G domain;IPR002049: Laminin-type EGF domain;IPR008211: Laminin, N-terminal;IPR009254: Laminin alpha, domain I;IPR010307: Laminin domain II;IPR013320: Concanavalin A-like lectin/glucanase domain superfamily	Extracell	CS pos: 25-26. LTA-QE. Pr: 0.6123
CI01000095_04032655_04048960	eural_cell_adhesion_molecule_2_[Danio_rerio]	0.0805	0.0961	0.0868	0	0	0.0556	--	GO:0016021 integral component of membrane	--	T: Signal transduction mechanisms	K18273	--	IPR003598: Immunoglobulin subtype 2;IPR003599: Immunoglobulin subtype;IPR007110: Immunoglobulin-like domain;IPR013098: Immunoglobulin I-set;IPR013162: CD80-like, immunoglobulin C2-set;IPR013783: Immunoglobulin-like fold;IPR036179: Immunoglobulin-like domain superfamily	Cytoplasm	--
CI01000046_04594068_04600391	etinol_saturase-like_precursor_[Danio_rerio]	1.9711	3.1008	2.6495	0.8883	0.7463	1.6133	--	--	GO:0016491 oxidoreductase activity	H: Coenzyme transport and metabolism	K09516	ko00830: Retinol metabolism	IPR002937: Amine oxidase;IPR036188: FAD/NAD(P)-binding domain superfamily	Endoplasmic reticulum	--
CI01000213_00109669_00115634	etinol_dehydrogenase_8b_[Danio_rerio]	2.849	3.4107	3.1549	6.2619	1.9046	1.5702	--	--	GO:0016491 oxidoreductase activity	Q: Secondary metabolites biosynthesis, transport and catabolism	K15734	ko00830: Retinol metabolism;ko01100: Metabolic pathways;ko01240: Biosynthesis of cofactors	IPR002347: Short-chain dehydrogenase/reductase SDR;IPR020904: Short-chain dehydrogenase/reductase, conserved site;IPR036291: NAD(P)-binding domain superfamily	Endoplasmic reticulum	--
CI01105196_00000321_00004921	etinol_dehydrogenase_8b_[Danio_rerio]	1.2858	1.9637	1.0167	0.5121	0	0	--	--	--	Q: Secondary metabolites biosynthesis, transport and catabolism	K22970	ko00140: Steroid hormone biosynthesis	IPR002347: Short-chain dehydrogenase/reductase SDR;IPR036291: NAD(P)-binding domain superfamily	Cytoplasm	--
CI01000027_09147371_09202288	etinol_binding_protein_2b,_cellular_[Danio_rerio]	1.4861	1.484	1.519	0	1.3182	1.3191	GO:0006508 proteolysis;GO:0006958 complement activation, classical pathway;GO:0006470 protein dephosphorylation;GO:0048731 system development	GO:0005634 nucleus	GO:0005509 calcium ion binding;GO:0005524 ATP binding;GO:0004252 serine-type endopeptidase activity;GO:0003677 DNA binding;GO:0004725 protein tyrosine phosphatase activity;GO:0003678 DNA helicase activity	R: General function prediction only	K11643	ko05165: Human papillomavirus infection;ko05203: Viral carcinogenesis	IPR000242: Tyrosine-specific protein phosphatase, PTPase domain;IPR000330: SNF2, N-terminal;IPR000387: Tyrosine-specific protein phosphatases domain;IPR000953: Chromo/chromo shadow domain;IPR000980: SH2 domain;IPR001650: Helicase, C-terminal;IPR001965: Zinc finger, PHD-type;IPR002464: DNA/RNA helicase, ATP-dependent, DEAH-box type, conserved site;IPR003595: Protein-tyrosine phosphatase, catalytic…	Nucleus	--
CI01000054_01358110_01360645	etinol_binding_protein_1a,_cellular_[Danio_rerio]	70.9793	71.195	49.5988	5.49	18.4051	55.6066	--	--	GO:0008289 lipid binding	I: Lipid transport and metabolism	K08752	ko03320: PPAR signaling pathway	IPR000463: Cytosolic fatty-acid binding;IPR000566: Lipocalin/cytosolic fatty-acid binding domain;IPR012674: Calycin;IPR031259: Intracellular lipid binding protein	Cytoplasm	--
CI01043106_00000407_00001174	eticulon_6-a1(1775/2344)_[Danio_rerio]	0.5259	0.5838	0.7081	0	0	0.3485	--	GO:0016021 integral component of membrane;GO:0005789 endoplasmic reticulum membrane	--	U: Intracellular trafficking, secretion, and vesicular transport	K20723	ko05010: Alzheimer disease	IPR003388: Reticulon	Cytoplasm	--
CI01000325_01458776_01502995	eticulon_4_[Danio_rerio]	0.3688	0.5312	0.3695	0	0	0.5701	--	GO:0016021 integral component of membrane;GO:0005789 endoplasmic reticulum membrane	--	U: Intracellular trafficking, secretion, and vesicular transport	K20721	--	IPR003388: Reticulon	Plasma membrane	--
CI01000057_03887278_03892054	ET1-_and_DDB1-associated_protein_1_[Danio_rerio]	0.0887	0.0565	0.1145	0	0.0736	0.0776	--	--	GO:0003824 catalytic activity	R: General function prediction only	K13701	--	IPR000073: Alpha/beta hydrolase fold-1;IPR000639: Epoxide hydrolase-like;IPR029058: Alpha/Beta hydrolase fold	Cytoplasm_Nucleus	--
CI01180000_03127734_03141242	ephrocystin-3_[Danio_rerio]	0.3281	0.4059	0.3235	0	0	0.3777	--	GO:0005737 cytoplasm;GO:0005874 microtubule;GO:0005871 kinesin complex	--	Z: Cytoskeleton	K10407	ko05010: Alzheimer disease;ko05012: Parkinson disease;ko05014: Amyotrophic lateral sclerosis;ko05016: Huntington disease;ko05020: Prion disease;ko05022: Pathways of neurodegeneration - multiple diseases;ko05132: Salmonella infection	IPR002151: Kinesin light chain;IPR011990: Tetratricopeptide-like helical domain superfamily;IPR015792: Kinesin light chain repeat;IPR019734: Tetratricopeptide repeat	Cytoplasm	--
CI01000010_06588155_06615737	eo1_[Danio_rerio]	1.8849	1.6677	1.9275	1.6272	1.0139	2.629	GO:0048870 cell motility;GO:0007229 integrin-mediated signaling pathway;GO:0007160 cell-matrix adhesion;GO:0031581 hemidesmosome assembly	GO:0008305 integrin complex	--	T: Signal transduction mechanisms;W: Extracellular structures	K06525	ko04151: PI3K-Akt signaling pathway;ko04510: Focal adhesion;ko04512: ECM-receptor interaction;ko04810: Regulation of actin cytoskeleton;ko05165: Human papillomavirus infection;ko05410: Hypertrophic cardiomyopathy;ko05412: Arrhythmogenic right ventricular cardiomyopathy;ko05414: Dilated cardiomyopathy	IPR000742: EGF-like domain;IPR002369: Integrin beta subunit, VWA domain;IPR003644: Na-Ca exchanger/integrin-beta4;IPR003961: Fibronectin type III;IPR012896: Integrin beta subunit, tail;IPR013783: Immunoglobulin-like fold;IPR015812: Integrin beta subunit;IPR016201: PSI domain;IPR033760: Integrin beta N-terminal;IPR036116: Fibronectin type III superfamily;IPR036349: Integrin beta tail domain superf…	Plasma membrane	CS pos: 26-27. GHA-NE. Pr: 0.8109
CI01000325_03266785_03268323	elaxin_receptor_2_precursor_[Danio_rerio]	1.3893	2.465	1.7846	0.2398	0	2.3099	--	--	--	R: General function prediction only	K25431	--	IPR001611: Leucine-rich repeat;IPR003591: Leucine-rich repeat, typical subtype;IPR032675: Leucine-rich repeat domain superfamily	Extracell	CS pos: 22-23. ALS-CP. Pr: 0.7594
CI01000058_03136045_03137264	elaxin_receptor_1_[Danio_rerio]	2.4184	4.9504	3.5227	0.5667	0.531	9.5002	--	GO:0062023 collagen-containing extracellular matrix	GO:0005201 extracellular matrix structural constituent	R: General function prediction only	K08125	--	IPR000372: Leucine-rich repeat N-terminal domain;IPR001611: Leucine-rich repeat;IPR003591: Leucine-rich repeat, typical subtype;IPR032675: Leucine-rich repeat domain superfamily	Extracell	CS pos: 21-22. VCG-QR. Pr: 0.8641
CI01180000_09895403_09900928	EIF3AANRE_RecName:_Full=Eukaryotic_translation_initiation_factor_3_subunit_A;_Short=eIF3a;_AltName:_Full=Eukaryotic_translation_initiation_factor_3_subunit_10;_AltName:_Full=eIF-3-theta	7.216	10.4848	11.7964	0.6945	1.7498	10.5332	GO:0001732 formation of cytoplasmic translation initiation complex	GO:0005852 eukaryotic translation initiation factor 3 complex;GO:0016282 eukaryotic 43S preinitiation complex;GO:0033290 eukaryotic 48S preinitiation complex	GO:0003723 RNA binding;GO:0003743 translation initiation factor activity	J: Translation, ribosomal structure and biogenesis	K03254	--	IPR000717: Proteasome component (PCI) domain;IPR027512: Eukaryotic translation initiation factor 3 subunit A	Nucleus	--
CI01050230_00000430_00000934	egulator_of_nonsense_transcripts_1_[Danio_rerio]	0.2072	0.4043	0.4263	0	0	0.4262	GO:0000184 nuclear-transcribed mRNA catabolic process, nonsense-mediated decay	GO:0000932 P-body	GO:0003723 RNA binding;GO:0005524 ATP binding;GO:0008270 zinc ion binding;GO:0003724 RNA helicase activity;GO:0016887 ATPase activity	A: RNA processing and modification	K14326	ko03013: Nucleocytoplasmic transport;ko03015: mRNA surveillance pathway	IPR040812: RNA helicase UPF1, 1B domain	Cytoplasm	--
CI01000012_01544952_01581427	egulator_of_microtubule_dynamics_protein_1_[Danio_rerio]	0.1992	0.8063	0.3418	0	0	0.435	--	GO:0016021 integral component of membrane	--	--	K23293	--	--	Cytoplasm	--
CI01000024_03957940_03962240	egucalcin_[Danio_rerio]	8.7809	12.7617	9.4291	3.1536	4.6566	4.2689	--	GO:0005737 cytoplasm	GO:0005509 calcium ion binding;GO:0030234 enzyme regulator activity;GO:0004341 gluconolactonase activity	T: Signal transduction mechanisms;P: Inorganic ion transport and metabolism	K01053	ko00030: Pentose phosphate pathway;ko00053: Ascorbate and aldarate metabolism;ko01100: Metabolic pathways;ko01200: Carbon metabolism;ko01240: Biosynthesis of cofactors	IPR005511: Senescence marker protein-30 (SMP-30);IPR008367: Regucalcin;IPR011042: Six-bladed beta-propeller, TolB-like;IPR013658: SMP-30/Gluconolactonase/LRE-like region	Cytoskeleton	--
CI01000090_00998554_01000958	edox-regulatory_protein_FAM213A_[Danio_rerio]	4.8092	12.1243	7.1659	0.3779	0.6128	13.2185	--	GO:0005737 cytoplasm	GO:0016209 antioxidant activity	S: Function unknown	K14402	ko03015: mRNA surveillance pathway	IPR032801: Peroxiredoxin-like 2A/B/C	Mitochondrion	--
CI01000306_11376968_11380740	edox-regulatory_protein_FAM213A_[Danio_rerio]	2.7953	2.8236	2.4616	0	0	1.6278	--	--	--	S: Function unknown	K15717	ko00590: Arachidonic acid metabolism;ko01100: Metabolic pathways	IPR032801: Peroxiredoxin-like 2A/B/C;IPR036249: Thioredoxin-like superfamily	Cytoplasm	--
CI01180000_05287164_05287414	edox-regulatory_protein_FAM213A_[Danio_rerio]	0.9395	1.4942	0.9603	0	0	1.0296	--	GO:0005737 cytoplasm	GO:0016209 antioxidant activity	S: Function unknown	K14402	ko03015: mRNA surveillance pathway	IPR032801: Peroxiredoxin-like 2A/B/C	Cytoplasm	--
CI01000344_00258158_00263988	ECSITANRE_RecName:_Full=Evolutionarily_conserved_signaling_intermediate_in_Toll_pathway,_mitochondrial;_Flags:_Precursor	0.1266	0.1218	0.0959	0	0	0.1129	--	GO:0005634 nucleus;GO:0005739 mitochondrion	--	T: Signal transduction mechanisms	K04405	ko04010: MAPK signaling pathway	IPR010418: ECSIT;IPR029342: ECSIT, C-terminal domain;IPR046448: ECSIT, N-terminal	Cytoskeleton	--
CI01000306_01439864_01463150	ecQ-mediated_genome_instability_protein_1_[Danio_rerio]	0.2619	0.4447	0.2372	0	0	0.2372	GO:0006397 mRNA processing;GO:0006325 chromatin organization	GO:0005737 cytoplasm;GO:0005634 nucleus	GO:0003723 RNA binding;GO:0005525 GTP binding	S: Function unknown	K18404	--	IPR002999: Tudor domain;IPR009060: UBA-like superfamily;IPR010304: Survival motor neuron, Tudor domain;IPR013894: RecQ mediated genome instability protein 1, N-terminal;IPR015940: Ubiquitin-associated domain;IPR041915: Tudor domain-containing protein 3, UBA domain;IPR042470: RecQ mediated genome instability protein, N-terminal OB-fold superfamily	Nucleus	--
CI01000013_04186280_04202524	eceptor-interacting_serine/threonine-protein_kinase_4_[Danio_rerio]	0.399	0.4856	0.5181	0	0	0.4085	GO:0097190 apoptotic signaling pathway;GO:1901222 regulation of NIK/NF-kappaB signaling	GO:0005634 nucleus;GO:0016021 integral component of membrane	GO:0004930 G protein-coupled receptor activity	R: General function prediction only	--	--	IPR002110: Ankyrin repeat;IPR036770: Ankyrin repeat-containing domain superfamily;IPR042420: Ankycorbin	Cytoplasm	--
CI01000123_00438947_00441815	eceptor-interacting_serine/threonine-protein_kinase_1_[Danio_rerio]	0.4909	0.4831	0.4324	0	0	0.4223	GO:0045087 innate immune response;GO:0006468 protein phosphorylation;GO:0007165 signal transduction	GO:0005737 cytoplasm	GO:0005524 ATP binding;GO:0000287 magnesium ion binding;GO:0004674 protein serine/threonine kinase activity	T: Signal transduction mechanisms	K04733	ko04010: MAPK signaling pathway;ko04064: NF-kappa B signaling pathway;ko04620: Toll-like receptor signaling pathway;ko04621: NOD-like receptor signaling pathway;ko04624: Toll and Imd signaling pathway;ko04722: Neurotrophin signaling pathway;ko04936: Alcoholic liver disease;ko05130: Pathogenic Escherichia coli infection;ko05132: Salmonella infection;ko05133: Pertussis;ko05135: Yersinia infection;k…	IPR000719: Protein kinase domain;IPR001245: Serine-threonine/tyrosine-protein kinase, catalytic domain;IPR011009: Protein kinase-like domain superfamily;IPR011029: Death-like domain superfamily;IPR017441: Protein kinase, ATP binding site	Cytoskeleton	--
CI01000053_01403266_01462721	eceptor_tyrosine_kinase_Kdr_[Danio_rerio]	0.8376	0.4863	0.671	0.324	1.0792	0.7721	GO:0007155 cell adhesion	GO:0016021 integral component of membrane	--	T: Signal transduction mechanisms	K06491	ko04514: Cell adhesion molecules;ko05020: Prion disease	IPR003598: Immunoglobulin subtype 2;IPR003599: Immunoglobulin subtype;IPR003961: Fibronectin type III;IPR007110: Immunoglobulin-like domain;IPR009138: Neural cell adhesion;IPR013098: Immunoglobulin I-set;IPR013783: Immunoglobulin-like fold;IPR036116: Fibronectin type III superfamily;IPR036179: Immunoglobulin-like domain superfamily	Mitochondrion	--
CI01180000_00263000_00297934	eceptor_tyrosine_kinase_Kdr_[Danio_rerio]	0.4679	0.2952	0.3566	0	0	0.4475	--	GO:0005886 plasma membrane;GO:0016021 integral component of membrane	GO:0005524 ATP binding;GO:0004713 protein tyrosine kinase activity	--	K05117	--	IPR000719: Protein kinase domain;IPR001245: Serine-threonine/tyrosine-protein kinase, catalytic domain;IPR003598: Immunoglobulin subtype 2;IPR003599: Immunoglobulin subtype;IPR003961: Fibronectin type III;IPR007110: Immunoglobulin-like domain;IPR008266: Tyrosine-protein kinase, active site;IPR011009: Protein kinase-like domain superfamily;IPR013151: Immunoglobulin;IPR013783: Immunoglobulin-like f…	Mitochondrion	--
CI01000000_02639274_02651177	EAD_(Asp-Glu-Ala-Asp)_box_polypeptide_43_[Danio_rerio]	0.2033	0.3573	0.3471	0	0	0.4689	GO:0000398 mRNA splicing, via spliceosome	--	GO:0005524 ATP binding;GO:0008270 zinc ion binding;GO:0016787 hydrolase activity;GO:0003724 RNA helicase activity;GO:0003676 nucleic acid binding	A: RNA processing and modification	K13116	--	IPR001650: Helicase, C-terminal;IPR001878: Zinc finger, CCHC-type;IPR011545: DEAD/DEAH box helicase domain;IPR014001: Helicase superfamily 1/2, ATP-binding domain;IPR014014: RNA helicase, DEAD-box type, Q motif;IPR027417: P-loop containing nucleoside triphosphate hydrolase;IPR036875: Zinc finger, CCHC-type superfamily;IPR044113: DDX41, DEAD-box helicase domain	Cytoplasm	--
CI01000009_02601021_02609375	EAD_(Asp-Glu-Ala-Asp)_box_polypeptide_43_[Danio_rerio]	3.7116	3.5785	3.3404	0.2321	0	2.3383	--	--	GO:0005524 ATP binding;GO:0016787 hydrolase activity;GO:0003724 RNA helicase activity;GO:0003676 nucleic acid binding	A: RNA processing and modification	K11594	ko04622: RIG-I-like receptor signaling pathway;ko05161: Hepatitis B;ko05203: Viral carcinogenesis	IPR000629: ATP-dependent RNA helicase DEAD-box, conserved site;IPR001650: Helicase, C-terminal;IPR011545: DEAD/DEAH box helicase domain;IPR014001: Helicase superfamily 1/2, ATP-binding domain;IPR014014: RNA helicase, DEAD-box type, Q motif;IPR027417: P-loop containing nucleoside triphosphate hydrolase	Nucleus	--
CI01000340_18013773_18027276	EAD_(Asp-Glu-Ala-Asp)_box_polypeptide_43_[Danio_rerio]	3.2369	3.2663	3.1184	0.6732	1.1287	3.2201	GO:0000387 spliceosomal snRNP assembly;GO:0000398 mRNA splicing, via spliceosome	GO:0071013 catalytic step 2 spliceosome;GO:0005737 cytoplasm;GO:0005634 nucleus;GO:0005829 cytosol;GO:0005686 U2 snRNP;GO:0071004 U2-type prespliceosome;GO:0046540 U4/U6 x U5 tri-snRNP complex;GO:0034719 SMN-Sm protein complex;GO:0005685 U1 snRNP;GO:0005687 U4 snRNP;GO:0005682 U5 snRNP;GO:0071005 U2-type precatalytic spliceosome;GO:0034709 methylosome;GO:0071007 U2-type catalytic step 2 spliceoso…	GO:0003723 RNA binding	A: RNA processing and modification	K13181	--	IPR000629: ATP-dependent RNA helicase DEAD-box, conserved site;IPR001163: LSM domain, eukaryotic/archaea-type;IPR001650: Helicase, C-terminal;IPR010920: LSM domain superfamily;IPR011545: DEAD/DEAH box helicase domain;IPR014001: Helicase superfamily 1/2, ATP-binding domain;IPR014014: RNA helicase, DEAD-box type, Q motif;IPR027417: P-loop containing nucleoside triphosphate hydrolase	Nucleus	--
CI01000340_19440202_19448507	EAD_(Asp-Glu-Ala-Asp)_box_polypeptide_43_[Danio_rerio]	0	0.124	0	0	0	0.3124	--	--	GO:0005524 ATP binding;GO:0016787 hydrolase activity;GO:0003724 RNA helicase activity;GO:0003676 nucleic acid binding	A: RNA processing and modification	K11594	ko04622: RIG-I-like receptor signaling pathway;ko05161: Hepatitis B;ko05203: Viral carcinogenesis	IPR000629: ATP-dependent RNA helicase DEAD-box, conserved site;IPR001650: Helicase, C-terminal;IPR011545: DEAD/DEAH box helicase domain;IPR014001: Helicase superfamily 1/2, ATP-binding domain;IPR014014: RNA helicase, DEAD-box type, Q motif;IPR027417: P-loop containing nucleoside triphosphate hydrolase	Nucleus	--
CI01000005_07337613_07348597	dx51_protein_[Danio_rerio]	0.2065	0.2738	0.198	0	0	0.1845	--	--	GO:0003723 RNA binding;GO:0005524 ATP binding;GO:0016787 hydrolase activity;GO:0003724 RNA helicase activity	A: RNA processing and modification	K16911	--	IPR001650: Helicase, C-terminal;IPR011545: DEAD/DEAH box helicase domain;IPR012562: GUCT;IPR014001: Helicase superfamily 1/2, ATP-binding domain;IPR027417: P-loop containing nucleoside triphosphate hydrolase;IPR035979: RNA-binding domain superfamily	Cytoplasm	--
CI01000021_01494163_01497702	dx51_protein_[Danio_rerio]	0.4945	0.6272	0.6231	0	0	1.06	--	--	GO:0005524 ATP binding;GO:0016787 hydrolase activity;GO:0003724 RNA helicase activity;GO:0003676 nucleic acid binding	A: RNA processing and modification	K12858	ko03040: Spliceosome	IPR000629: ATP-dependent RNA helicase DEAD-box, conserved site;IPR001650: Helicase, C-terminal;IPR011545: DEAD/DEAH box helicase domain;IPR014001: Helicase superfamily 1/2, ATP-binding domain;IPR014014: RNA helicase, DEAD-box type, Q motif;IPR027417: P-loop containing nucleoside triphosphate hydrolase	Nucleus	--
CI01000034_00520790_00525323	dx51_protein_[Danio_rerio]	1.7587	1.5594	1.3887	0	0	1.5259	--	--	GO:0005524 ATP binding;GO:0016787 hydrolase activity;GO:0003724 RNA helicase activity;GO:0003676 nucleic acid binding	A: RNA processing and modification	K12823	ko03040: Spliceosome;ko05202: Transcriptional misregulation in cancer;ko05205: Proteoglycans in cancer	IPR000629: ATP-dependent RNA helicase DEAD-box, conserved site;IPR001650: Helicase, C-terminal;IPR011545: DEAD/DEAH box helicase domain;IPR014001: Helicase superfamily 1/2, ATP-binding domain;IPR014014: RNA helicase, DEAD-box type, Q motif;IPR027417: P-loop containing nucleoside triphosphate hydrolase	Nucleus	--
CI01000119_02700931_02705579	dx51_protein_[Danio_rerio]	6.0703	6.2965	6.8906	0.8446	0.7976	7.8483	--	--	GO:0005524 ATP binding;GO:0016787 hydrolase activity;GO:0003724 RNA helicase activity;GO:0003676 nucleic acid binding	A: RNA processing and modification	K13182	--	IPR001650: Helicase, C-terminal;IPR011545: DEAD/DEAH box helicase domain;IPR014001: Helicase superfamily 1/2, ATP-binding domain;IPR014014: RNA helicase, DEAD-box type, Q motif;IPR027417: P-loop containing nucleoside triphosphate hydrolase	Cytoplasm	--
CI01000028_03677140_03686568	dx42_protein_[Danio_rerio]	0	0.0978	0.0539	0	0	0	GO:0005991 trehalose metabolic process	--	GO:0005524 ATP binding;GO:0003724 RNA helicase activity;GO:0003676 nucleic acid binding;GO:0004555 alpha,alpha-trehalase activity	A: RNA processing and modification	K12614	ko03018: RNA degradation	IPR000629: ATP-dependent RNA helicase DEAD-box, conserved site;IPR001650: Helicase, C-terminal;IPR011545: DEAD/DEAH box helicase domain;IPR014001: Helicase superfamily 1/2, ATP-binding domain;IPR014014: RNA helicase, DEAD-box type, Q motif;IPR027417: P-loop containing nucleoside triphosphate hydrolase	Nucleus	--
CI01000222_00281427_00286079	dx42_protein_[Danio_rerio]	14.7262	13.1678	13.8523	2.1044	0.768	14.2019	--	--	GO:0005524 ATP binding;GO:0016787 hydrolase activity;GO:0003724 RNA helicase activity;GO:0003676 nucleic acid binding	A: RNA processing and modification	K13182	--	IPR001650: Helicase, C-terminal;IPR011545: DEAD/DEAH box helicase domain;IPR014001: Helicase superfamily 1/2, ATP-binding domain;IPR027417: P-loop containing nucleoside triphosphate hydrolase	Cytoplasm	--
CI01000306_00474870_00478789	dx42_protein_[Danio_rerio]	2.2638	2.7728	2.2696	0.6683	0.3567	2.6542	--	--	GO:0005524 ATP binding;GO:0016787 hydrolase activity;GO:0003724 RNA helicase activity;GO:0003743 translation initiation factor activity	J: Translation, ribosomal structure and biogenesis	K13025	ko03013: Nucleocytoplasmic transport;ko03015: mRNA surveillance pathway;ko03040: Spliceosome	IPR000629: ATP-dependent RNA helicase DEAD-box, conserved site;IPR001650: Helicase, C-terminal;IPR011545: DEAD/DEAH box helicase domain;IPR014001: Helicase superfamily 1/2, ATP-binding domain;IPR014014: RNA helicase, DEAD-box type, Q motif;IPR027417: P-loop containing nucleoside triphosphate hydrolase	Nucleus	--
CI01000013_10892125_10899628	duronate_2-sulfatase_[Danio_rerio]	0.7184	0.6204	0.6661	0	0	0.4659	--	--	GO:0008484 sulfuric ester hydrolase activity	R: General function prediction only	K01134	ko00600: Sphingolipid metabolism;ko01100: Metabolic pathways;ko04142: Lysosome	IPR000917: Sulfatase, N-terminal;IPR017850: Alkaline-phosphatase-like, core domain superfamily;IPR024607: Sulfatase, conserved site	Cytoplasm	--
CI01000009_00242093_00247335	drenodoxin-like_protein,_mitochondrial_precursor_[Danio_rerio]	2.8907	2.6711	2.4356	0	0.2967	2.0676	--	--	GO:0051537 2 iron, 2 sulfur cluster binding	C: Energy production and conversion	K22070	--	IPR001041: 2Fe-2S ferredoxin-type iron-sulfur binding domain;IPR001055: Adrenodoxin;IPR012675: Beta-grasp domain superfamily;IPR018298: Adrenodoxin, iron-sulphur binding site;IPR036010: 2Fe-2S ferredoxin-like superfamily	Mitochondrion	--
CI01000010_08878920_08926849	dorant_receptor_VR5.3_[Danio_rerio]	3.9012	2.9836	3.3588	8.0071	4.7015	0	GO:0007216 G protein-coupled glutamate receptor signaling pathway;GO:0051966 regulation of synaptic transmission, glutamatergic	GO:0005887 integral component of plasma membrane	GO:0001640 adenylate cyclase inhibiting G protein-coupled glutamate receptor activity	T: Signal transduction mechanisms;P: Inorganic ion transport and metabolism	K04608	ko04072: Phospholipase D signaling pathway;ko04080: Neuroactive ligand-receptor interaction;ko04724: Glutamatergic synapse	IPR000162: GPCR, family 3, metabotropic glutamate receptor;IPR000337: GPCR, family 3;IPR001828: Receptor, ligand binding region;IPR011500: GPCR, family 3, nine cysteines domain;IPR017978: GPCR family 3, C-terminal;IPR017979: GPCR, family 3, conserved site;IPR028082: Periplasmic binding protein-like I;IPR038550: GPCR, family 3, nine cysteines domain superfamily	Plasma membrane	--
CI01000006_06853100_06858970	dorant_receptor_[Danio_rerio]	0.4003	0.7745	0.595	0.9853	0.8812	0.3762	--	GO:0016021 integral component of membrane	GO:0004930 G protein-coupled receptor activity	--	K10522	ko04210: Apoptosis;ko04215: Apoptosis - multiple species	IPR000276: G protein-coupled receptor, rhodopsin-like;IPR009062: Smac/DIABLO-like superfamily;IPR015142: Smac/DIABLO protein;IPR017452: GPCR, rhodopsin-like, 7TM	Plasma membrane	--
CI01000000_04079738_04081018	-dopachrome_decarboxylase_[Danio_rerio]	36.9903	79.8783	28.6454	7.0117	1.4587	42.2561	--	--	--	V: Defense mechanisms	K07253	ko00350: Tyrosine metabolism;ko00360: Phenylalanine metabolism;ko01100: Metabolic pathways	IPR001398: Macrophage migration inhibitory factor;IPR014347: Tautomerase/MIF superfamily;IPR019829: Macrophage migration inhibitory factor, conserved site	Cytoplasm	--
CI01000006_10156167_10157125	-dopachrome_decarboxylase_[Danio_rerio]	7.8276	13.9208	10.3915	0.5053	0.6827	7.2972	--	--	--	V: Defense mechanisms	K10028	--	IPR001398: Macrophage migration inhibitory factor;IPR014347: Tautomerase/MIF superfamily	Cytoplasm	--
CI01000325_10127601_10139309	diponectin_a_[Danio_rerio]	5.0794	4.543	5.4513	1.9396	3.8647	6.7125	GO:0048583 regulation of response to stimulus	GO:0005576 extracellular region;GO:0071944 cell periphery	--	--	K24246	--	IPR001073: C1q domain;IPR008160: Collagen triple helix repeat;IPR008983: Tumour necrosis factor-like domain superfamily;IPR011489: EMI domain	Cytoplasm	--
CI01000006_03853517_03857679	denylosuccinate_synthetase_isozyme_1_[Danio_rerio]	0	0.2177	0	0	0	0	GO:0044208 'de novo' AMP biosynthetic process	GO:0005737 cytoplasm;GO:0016020 membrane	GO:0005525 GTP binding;GO:0000287 magnesium ion binding;GO:0008083 growth factor activity;GO:0004019 adenylosuccinate synthase activity	F: Nucleotide transport and metabolism	K01939	ko00230: Purine metabolism;ko00250: Alanine, aspartate and glutamate metabolism;ko01100: Metabolic pathways;ko01232: Nucleotide metabolism;ko01240: Biosynthesis of cofactors	IPR001114: Adenylosuccinate synthetase;IPR018220: Adenylosuccinate synthase, GTP-binding site;IPR027417: P-loop containing nucleoside triphosphate hydrolase;IPR033128: Adenylosuccinate synthase, active site;IPR042109: Adenylosuccinate synthetase, domain 1;IPR042110: Adenylosuccinate synthetase, domain 2;IPR042111: Adenylosuccinate synthetase, domain 3	Nucleus	--
CI01000054_05595391_05599507	denylate_kinase_8_[Danio_rerio]	8.8707	10.4609	9.6683	0.4259	0.2052	11.4762	GO:0016310 phosphorylation;GO:0046034 ATP metabolic process;GO:0006172 ADP biosynthetic process;GO:0046033 AMP metabolic process	GO:0005758 mitochondrial intermembrane space	GO:0005524 ATP binding;GO:0004017 adenylate kinase activity	F: Nucleotide transport and metabolism	K00939	ko00230: Purine metabolism;ko00730: Thiamine metabolism;ko01100: Metabolic pathways;ko01232: Nucleotide metabolism;ko01240: Biosynthesis of cofactors	IPR000850: Adenylate kinase/UMP-CMP kinase;IPR006259: Adenylate kinase subfamily;IPR027417: P-loop containing nucleoside triphosphate hydrolase;IPR033690: Adenylate kinase, conserved site	Cytoplasm	--
CI01000011_00202331_00204534	denylate_cyclase_activating_polypeptide_1b_isoform_1_[Danio_rerio]	1.8389	0.546	0	0	0	1.1743	GO:0010604 positive regulation of macromolecule metabolic process;GO:0032879 regulation of localization	GO:0005576 extracellular region	GO:0005179 hormone activity	--	K05264	ko04024: cAMP signaling pathway;ko04080: Neuroactive ligand-receptor interaction	IPR000532: Glucagon/GIP/secretin/VIP;IPR015550: Glucagon	Extracell	--
CI01000306_01109880_01112379	denylate_cyclase_activating_polypeptide_1b_isoform_1_[Danio_rerio]	0.671	0.4588	0	0	0	0.8777	GO:0010604 positive regulation of macromolecule metabolic process;GO:0032879 regulation of localization	GO:0005576 extracellular region	GO:0005179 hormone activity	--	K05264	ko04024: cAMP signaling pathway;ko04080: Neuroactive ligand-receptor interaction	IPR000532: Glucagon/GIP/secretin/VIP;IPR015550: Glucagon	Extracell	CS pos: 25-26. TLA-LP. Pr: 0.5826
CI01000052_01896445_01921839	denosylhomocysteinase_[Danio_rerio]	2.5411	2.2929	2.5765	0.8359	0.3563	1.5489	GO:0006730 one-carbon metabolic process	--	GO:0004013 adenosylhomocysteinase activity	H: Coenzyme transport and metabolism	K01251	ko00270: Cysteine and methionine metabolism;ko01100: Metabolic pathways	IPR000043: Adenosylhomocysteinase-like;IPR015878: S-adenosyl-L-homocysteine hydrolase, NAD binding domain;IPR020082: S-adenosyl-L-homocysteine hydrolase, conserved site;IPR036291: NAD(P)-binding domain superfamily;IPR042172: Adenosylhomocysteinase-like superfamily	Cytoplasm	--
CI01000066_01966833_01995697	denosylhomocysteinase_[Danio_rerio]	0.1732	0.4947	0.2229	0	0	0.2749	GO:0006730 one-carbon metabolic process	--	GO:0004013 adenosylhomocysteinase activity	H: Coenzyme transport and metabolism	K01251	ko00270: Cysteine and methionine metabolism;ko01100: Metabolic pathways	IPR000043: Adenosylhomocysteinase-like;IPR015878: S-adenosyl-L-homocysteine hydrolase, NAD binding domain;IPR020082: S-adenosyl-L-homocysteine hydrolase, conserved site;IPR036291: NAD(P)-binding domain superfamily;IPR042172: Adenosylhomocysteinase-like superfamily	Plasma membrane	--
CI01000001_09439380_09449840	denosine_deaminase-like_protein_[Danio_rerio]	2.1379	1.1656	1.7776	1.1905	0.142	1.3354	GO:0009168 purine ribonucleoside monophosphate biosynthetic process	GO:0005886 plasma membrane;GO:0070161 anchoring junction;GO:0060205 cytoplasmic vesicle lumen	GO:0004000 adenosine deaminase activity	F: Nucleotide transport and metabolism	K01488	ko00230: Purine metabolism;ko01100: Metabolic pathways;ko01232: Nucleotide metabolism;ko05340: Primary immunodeficiency	IPR001365: Adenosine deaminase domain;IPR006330: Adenosine/adenine deaminase;IPR006650: Adenosine/AMP deaminase active site;IPR032466: Metal-dependent hydrolase	Extracell	--
CI01000066_01834401_01839641	denosine_deaminase_CECR1-A_precursor_[Danio_rerio]	0.0854	0.0982	0	0	0	0.132	GO:0006154 adenosine catabolic process	GO:0005615 extracellular space	GO:0004000 adenosine deaminase activity	F: Nucleotide transport and metabolism	K19572	ko00230: Purine metabolism;ko01100: Metabolic pathways;ko01232: Nucleotide metabolism	IPR001365: Adenosine deaminase domain;IPR006330: Adenosine/adenine deaminase;IPR006331: Adenosine deaminase-related growth factor;IPR013659: Adenosine/AMP deaminase N-terminal;IPR032466: Metal-dependent hydrolase	Extracell	CS pos: 30-31. REC-NP. Pr: 0.2406
CI01000304_03193646_03207372	denosine_A1_receptor_[Danio_rerio]	16.9386	11.3929	14.1431	0	0	10.6284	--	GO:0005886 plasma membrane;GO:0016021 integral component of membrane;GO:0005768 endosome;GO:0009986 cell surface	GO:0070915 lysophosphatidic acid receptor activity	R: General function prediction only	K04289	ko04015: Rap1 signaling pathway;ko04072: Phospholipase D signaling pathway;ko04080: Neuroactive ligand-receptor interaction;ko04151: PI3K-Akt signaling pathway;ko04540: Gap junction;ko04810: Regulation of actin cytoskeleton;ko05130: Pathogenic Escherichia coli infection;ko05200: Pathways in cancer	IPR000276: G protein-coupled receptor, rhodopsin-like;IPR002277: Lysophosphatidic acid receptor EDG-2;IPR004065: Lysophosphatidic acid receptor;IPR017452: GPCR, rhodopsin-like, 7TM	Plasma membrane	--
CI01000029_07388885_07402311	denosine_3'-phospho_5'-phosphosulfate_transporter_2_[Danio_rerio]	0.1889	0.1815	0.2366	0.2872	0.3318	0.074	GO:0055085 transmembrane transport	GO:0016021 integral component of membrane	--	G: Carbohydrate transport and metabolism	K15276	--	IPR013657: UAA transporter	Plasma membrane	CS pos: 26-27. VRA-DA. Pr: 0.7167
CI01000004_15892502_15900203	DB1-_and_CUL4-associated_factor_5_[Danio_rerio]	2.1791	1.1855	1.6477	1.3065	1.8495	1.2498	--	--	--	R: General function prediction only	K11804	--	IPR001680: WD40 repeat;IPR015943: WD40/YVTN repeat-like-containing domain superfamily;IPR036322: WD40-repeat-containing domain superfamily;IPR045151: DDB1- and CUL4-associated factor 8-like	Cytoplasm	--
CI01000027_02242334_02250969	DB1-_and_CUL4-associated_factor_13_[Danio_rerio]	0.5391	0.5433	0.6058	0	0	0.6663	GO:0016567 protein ubiquitination;GO:0006364 rRNA processing	GO:0005730 nucleolus	--	A: RNA processing and modification	K11806	--	IPR001680: WD40 repeat;IPR007287: Sof1-like protein;IPR015943: WD40/YVTN repeat-like-containing domain superfamily;IPR036322: WD40-repeat-containing domain superfamily	Cytoplasm	--
CI01000186_00611336_00614260	daptin_ear-binding_coat-associated_protein_1_[Danio_rerio]	0.4531	0.449	0.6058	0	0	0.7776	GO:0006897 endocytosis	GO:0030665 clathrin-coated vesicle membrane	--	S: Function unknown	K20069	--	IPR011993: PH-like domain superfamily;IPR012466: NECAP, PHear domain	Cytoplasm	--
CI01000065_03544613_03551034	cyl-protein_thioesterase_1_[Danio_rerio]	1.2091	1.2184	1.0788	0	0	0.899	--	--	GO:0016787 hydrolase activity	I: Lipid transport and metabolism	K06999	--	IPR003140: Phospholipase/carboxylesterase/thioesterase;IPR029058: Alpha/Beta hydrolase fold	Cytoplasm	--
CI01000013_03897674_03902314	cylglycerol_kinase,_mitochondrial_precursor_[Danio_rerio]	0.3496	0.4512	0.3538	0	0	0.1772	GO:0016310 phosphorylation;GO:0046486 glycerolipid metabolic process	GO:0005743 mitochondrial inner membrane;GO:0005758 mitochondrial intermembrane space	GO:0003951 NAD+ kinase activity	T: Signal transduction mechanisms;I: Lipid transport and metabolism	K09881	ko00561: Glycerolipid metabolism;ko01100: Metabolic pathways	IPR001206: Diacylglycerol kinase, catalytic domain;IPR016064: NAD kinase/diacylglycerol kinase-like domain superfamily;IPR017438: Inorganic polyphosphate/ATP-NAD kinase, N-terminal;IPR045579: Acylglycerol kinase, C-terminal	Cytoplasm	--
CI01000353_01429207_01429677	cyl-CoA-binding_domain-containing_protein_6_[Danio_rerio]	39.8073	57.688	35.3395	0.894	4.1806	36.8576	--	--	GO:0000062 fatty-acyl-CoA binding	I: Lipid transport and metabolism	K08762	ko03320: PPAR signaling pathway	IPR000582: Acyl-CoA-binding protein, ACBP;IPR014352: FERM/acyl-CoA-binding protein superfamily;IPR022408: Acyl-CoA-binding protein, ACBP, conserved site;IPR035984: Acyl-CoA binding protein superfamily	Cytoplasm	--
CI01000070_00585685_00592670	cyl-CoA-binding_domain-containing_protein_4_[Danio_rerio]	0	0.3872	0.2862	0	0	0	GO:0030242 autophagy of peroxisome	GO:0016021 integral component of membrane	GO:0008289 lipid binding;GO:0000062 fatty-acyl-CoA binding	I: Lipid transport and metabolism	K06487	ko04145: Phagosome;ko04151: PI3K-Akt signaling pathway;ko04510: Focal adhesion;ko04512: ECM-receptor interaction;ko04514: Cell adhesion molecules;ko04810: Regulation of actin cytoskeleton;ko04919: Thyroid hormone signaling pathway;ko05163: Human cytomegalovirus infection;ko05165: Human papillomavirus infection;ko05200: Pathways in cancer;ko05205: Proteoglycans in cancer;ko05222: Small cell lung c…	IPR000582: Acyl-CoA-binding protein, ACBP;IPR014352: FERM/acyl-CoA-binding protein superfamily;IPR035984: Acyl-CoA binding protein superfamily	Peroxisome	--
CI01000018_04811791_04814940	cyl-CoA_thioesterase_9,_tandem_duplicate_2_[Danio_rerio]	0	0.0806	0	0	0	0.2222	--	--	GO:0052689 carboxylic ester hydrolase activity	I: Lipid transport and metabolism	K17361	--	IPR029069: HotDog domain superfamily;IPR033120: Hotdog acyl-CoA thioesterase (ACOT)-type domain	Cytoplasm	--
CI01000018_04817413_04821724	cyl-CoA_thioesterase_9,_tandem_duplicate_2_[Danio_rerio]	0.6914	0.7176	0.8478	0	0	1.1358	--	--	GO:0052689 carboxylic ester hydrolase activity	I: Lipid transport and metabolism	K17361	--	IPR029069: HotDog domain superfamily;IPR033120: Hotdog acyl-CoA thioesterase (ACOT)-type domain	Cytoplasm	--
CI01000024_04457561_04464979	cyl-CoA_dehydrogenase-like_[Danio_rerio]	0	0.2097	0.2264	0	0	0.1356	--	--	GO:0050660 flavin adenine dinucleotide binding;GO:0003995 acyl-CoA dehydrogenase activity	E: Amino acid transport and metabolism	K00252	ko00071: Fatty acid degradation;ko00310: Lysine degradation;ko00380: Tryptophan metabolism;ko01100: Metabolic pathways	IPR006089: Acyl-CoA dehydrogenase, conserved site;IPR006091: Acyl-CoA oxidase/dehydrogenase, middle domain;IPR009075: Acyl-CoA dehydrogenase/oxidase C-terminal;IPR009100: Acyl-CoA dehydrogenase/oxidase, N-terminal and middle domain superfamily;IPR013786: Acyl-CoA dehydrogenase/oxidase, N-terminal;IPR036250: Acyl-CoA dehydrogenase-like, C-terminal;IPR037069: Acyl-CoA dehydrogenase/oxidase, N-termi…	Mitochondrion	--
CI01000344_01687656_01690876	cyl-CoA_dehydrogenase_family_member_9,_mitochondrial_[Danio_rerio]	1.7657	2.9871	3.0942	3.2923	0.8863	2.0545	GO:0048856 anatomical structure development	--	GO:0050660 flavin adenine dinucleotide binding;GO:0016627 oxidoreductase activity, acting on the CH-CH group of donors	I: Lipid transport and metabolism	K09479	ko00071: Fatty acid degradation;ko01100: Metabolic pathways;ko01212: Fatty acid metabolism;ko04936: Alcoholic liver disease	IPR009075: Acyl-CoA dehydrogenase/oxidase C-terminal;IPR036250: Acyl-CoA dehydrogenase-like, C-terminal	Cytoplasm	--
CI01000028_06681287_06690095	cyl-CoA_dehydrogenase_family_member_11_[Danio_rerio]	9.3719	10.9294	8.8459	3.3277	2.3691	8.9367	GO:0042758 long-chain fatty acid catabolic process	GO:0005759 mitochondrial matrix	GO:0050660 flavin adenine dinucleotide binding;GO:0004466 long-chain-acyl-CoA dehydrogenase activity	E: Amino acid transport and metabolism;I: Lipid transport and metabolism	K00255	ko00071: Fatty acid degradation;ko01100: Metabolic pathways;ko01212: Fatty acid metabolism;ko03320: PPAR signaling pathway	IPR006089: Acyl-CoA dehydrogenase, conserved site;IPR006091: Acyl-CoA oxidase/dehydrogenase, middle domain;IPR009075: Acyl-CoA dehydrogenase/oxidase C-terminal;IPR009100: Acyl-CoA dehydrogenase/oxidase, N-terminal and middle domain superfamily;IPR013786: Acyl-CoA dehydrogenase/oxidase, N-terminal;IPR034179: Long-chain specific acyl-CoA dehydrogenase;IPR036250: Acyl-CoA dehydrogenase-like, C-termi…	Cytoplasm	--
CI01000158_01674288_01681153	cyl-CoA_dehydrogenase_family_member_11_[Danio_rerio]	5.0006	3.2671	2.5497	6.1117	6.1877	2.5933	--	--	GO:0050660 flavin adenine dinucleotide binding;GO:0003995 acyl-CoA dehydrogenase activity	I: Lipid transport and metabolism	K00248	ko00071: Fatty acid degradation;ko00280: Valine, leucine and isoleucine degradation;ko00410: beta-Alanine metabolism;ko00640: Propanoate metabolism;ko00650: Butanoate metabolism;ko01100: Metabolic pathways;ko01200: Carbon metabolism;ko01212: Fatty acid metabolism	IPR006089: Acyl-CoA dehydrogenase, conserved site;IPR006091: Acyl-CoA oxidase/dehydrogenase, middle domain;IPR009075: Acyl-CoA dehydrogenase/oxidase C-terminal;IPR009100: Acyl-CoA dehydrogenase/oxidase, N-terminal and middle domain superfamily;IPR013786: Acyl-CoA dehydrogenase/oxidase, N-terminal;IPR036250: Acyl-CoA dehydrogenase-like, C-terminal;IPR037069: Acyl-CoA dehydrogenase/oxidase, N-termi…	Mitochondrion	--
CI01000189_03335757_03343285	cyl-CoA_dehydrogenase_family_member_11_[Danio_rerio]	4.5446	5.4331	5.2225	7.6204	8.1784	5.851	GO:0006552 leucine catabolic process	--	GO:0050660 flavin adenine dinucleotide binding;GO:0004085 butyryl-CoA dehydrogenase activity;GO:0008470 isovaleryl-CoA dehydrogenase activity	E: Amino acid transport and metabolism;I: Lipid transport and metabolism	K00253	ko00280: Valine, leucine and isoleucine degradation;ko01100: Metabolic pathways	IPR006089: Acyl-CoA dehydrogenase, conserved site;IPR006091: Acyl-CoA oxidase/dehydrogenase, middle domain;IPR009075: Acyl-CoA dehydrogenase/oxidase C-terminal;IPR009100: Acyl-CoA dehydrogenase/oxidase, N-terminal and middle domain superfamily;IPR013786: Acyl-CoA dehydrogenase/oxidase, N-terminal;IPR034183: Isovaleryl-CoA dehydrogenase;IPR036250: Acyl-CoA dehydrogenase-like, C-terminal;IPR037069:…	Extracell	--
CI01000306_03814414_03823373	cyl-CoA_dehydrogenase_family_member_11_[Danio_rerio]	12.2297	15.0556	14.0094	15.1108	5.4045	10.5929	--	--	GO:0050660 flavin adenine dinucleotide binding;GO:0003995 acyl-CoA dehydrogenase activity	I: Lipid transport and metabolism	K15980	--	IPR006089: Acyl-CoA dehydrogenase, conserved site;IPR006091: Acyl-CoA oxidase/dehydrogenase, middle domain;IPR009075: Acyl-CoA dehydrogenase/oxidase C-terminal;IPR009100: Acyl-CoA dehydrogenase/oxidase, N-terminal and middle domain superfamily;IPR013786: Acyl-CoA dehydrogenase/oxidase, N-terminal;IPR036250: Acyl-CoA dehydrogenase-like, C-terminal;IPR037069: Acyl-CoA dehydrogenase/oxidase, N-termi…	Mitochondrion	--
CI01000327_04076770_04104992	cyl-CoA_dehydrogenase_family_member_11_[Danio_rerio]	0.3826	0.4092	0.3804	0.5191	0.314	0.2394	--	--	GO:0050660 flavin adenine dinucleotide binding;GO:0016627 oxidoreductase activity, acting on the CH-CH group of donors	R: General function prediction only	K11730	--	IPR002575: Aminoglycoside phosphotransferase;IPR009100: Acyl-CoA dehydrogenase/oxidase, N-terminal and middle domain superfamily;IPR011009: Protein kinase-like domain superfamily;IPR013786: Acyl-CoA dehydrogenase/oxidase, N-terminal;IPR037069: Acyl-CoA dehydrogenase/oxidase, N-terminal domain superfamily;IPR041726: Acyl-CoA dehydrogenase family member 10/11, N-terminal;IPR046373: Acyl-CoA oxidase…	Plasma membrane	--
CI01000005_00134161_00235512	cyl-CoA:lysophosphatidylglycerol_acyltransferase_1_[Danio_rerio]	0.4432	0.5358	0.7166	0	0.1745	0.967	--	GO:0016021 integral component of membrane	GO:0016746 transferase activity, transferring acyl groups	I: Lipid transport and metabolism	K19007	ko00561: Glycerolipid metabolism;ko00564: Glycerophospholipid metabolism;ko01100: Metabolic pathways;ko04072: Phospholipase D signaling pathway	IPR002123: Phospholipid/glycerol acyltransferase;IPR032098: Acyltransferase, C-terminal domain	Mitochondrion	--
CI01035305_00002189_00003749	CYGB2ANRE_RecName:_Full=Cytoglobin-2	1.7838	2.3126	1.3914	4.612	1.5312	0.7673	--	--	GO:0020037 heme binding;GO:0005506 iron ion binding;GO:0019825 oxygen binding;GO:0005344 oxygen carrier activity	C: Energy production and conversion	K21894	--	IPR000971: Globin;IPR009050: Globin-like superfamily;IPR012292: Globin/Protoglobin;IPR013314: Globin, lamprey/hagfish type	Cytoplasm	--
CI01000117_00444731_00465189	ctonucleotide_pyrophosphatase/phosphodiesterase_family_member_5_precursor_[Danio_rerio]	1.7239	1.2114	1.4392	0	0.4514	0.6397	GO:0006935 chemotaxis;GO:0006955 immune response;GO:0030334 regulation of cell migration;GO:0045765 regulation of angiogenesis	GO:0005576 extracellular region	GO:0046872 metal ion binding;GO:0003676 nucleic acid binding;GO:0030247 polysaccharide binding;GO:0005044 scavenger receptor activity;GO:0004622 lysophospholipase activity;GO:0004551 nucleotide diphosphatase activity;GO:0004528 phosphodiesterase I activity	R: General function prediction only	K01122	ko00565: Ether lipid metabolism;ko01100: Metabolic pathways	IPR001212: Somatomedin B domain;IPR001604: DNA/RNA non-specific endonuclease;IPR002591: Type I phosphodiesterase/nucleotide pyrophosphatase/phosphate transferase;IPR017850: Alkaline-phosphatase-like, core domain superfamily;IPR020436: Somatomedin B domain, chordata;IPR020821: Extracellular Endonuclease, subunit A;IPR036024: Somatomedin B-like domain superfamily;IPR044925: His-Me finger superfamil…	Cytoplasm	--
CI01000340_09994916_10004762	ctonucleoside_triphosphate_diphosphohydrolase_6_[Danio_rerio]	0.2703	0.8334	0.6072	0	0	0.266	--	GO:0016021 integral component of membrane	GO:0005524 ATP binding;GO:0016787 hydrolase activity	F: Nucleotide transport and metabolism	K01510	ko00230: Purine metabolism;ko00240: Pyrimidine metabolism;ko01100: Metabolic pathways;ko01232: Nucleotide metabolism;ko05169: Epstein-Barr virus infection	IPR000407: Nucleoside phosphatase GDA1/CD39	Plasma membrane	--
CI01000339_05264265_05270065	ctonucleoside_triphosphate_diphosphohydrolase_1_[Danio_rerio]	0.6926	0	0.4948	0	0	0.3292	--	GO:0016021 integral component of membrane	GO:0005524 ATP binding;GO:0016787 hydrolase activity	F: Nucleotide transport and metabolism	K01509	ko00230: Purine metabolism;ko01100: Metabolic pathways;ko01232: Nucleotide metabolism;ko04742: Taste transduction	IPR000407: Nucleoside phosphatase GDA1/CD39	Cytoplasm	--
CI01000325_05493231_05497044	ctivator_of_90_kDa_heat_shock_protein_ATPase_homolog_1_[Danio_rerio]	0	0.1081	0.0867	0	0	0.0951	--	--	GO:0051087 chaperone binding;GO:0051879 Hsp90 protein binding;GO:0001671 ATPase activator activity	S: Function unknown	K10478	--	IPR013538: Activator of Hsp90 ATPase homologue 1-like;IPR015310: Activator of Hsp90 ATPase, N-terminal;IPR023393: START-like domain superfamily;IPR036338: Activator of Hsp90 ATPase, Aha1;IPR039981: Activator of 90kDa heat shock protein ATPase-like	Cytoplasm	--
CI01000304_06480836_06483554	ctivated_RNA_polymerase_II_transcriptional_coactivator_p15_isoform_2_[Danio_rerio]	1.1931	1.0285	0.8995	0	0.3124	1.375	GO:0060261 positive regulation of transcription initiation from RNA polymerase II promoter	GO:0005634 nucleus	GO:0003677 DNA binding;GO:0003713 transcription coactivator activity	K: Transcription	--	--	IPR003173: Transcriptional coactivator p15 (PC4), C-terminal;IPR009044: ssDNA-binding transcriptional regulator;IPR045125: RNA polymerase II transcriptional coactivator Sub1/Tcp4-like	Mitochondrion	--
CI01000039_04824285_04826474	ctivated_RNA_polymerase_II_transcriptional_coactivator_p15_isoform_1_[Danio_rerio]	2.8243	2.549	2.9559	0	0	4.0455	GO:0060261 positive regulation of transcription initiation from RNA polymerase II promoter	GO:0005634 nucleus	GO:0003677 DNA binding;GO:0003713 transcription coactivator activity	K: Transcription	--	--	IPR003173: Transcriptional coactivator p15 (PC4), C-terminal;IPR009044: ssDNA-binding transcriptional regulator;IPR045125: RNA polymerase II transcriptional coactivator Sub1/Tcp4-like	Nucleus	--
CI01000301_01311781_01320619	ctin-related_protein_8_[Danio_rerio]	5.0026	9.0842	6.6652	0.6811	1.1819	9.7671	GO:0034314 Arp2/3 complex-mediated actin nucleation	GO:0005737 cytoplasm;GO:0005885 Arp2/3 protein complex	GO:0005524 ATP binding;GO:0003779 actin binding	Z: Cytoskeleton	K17260	ko04144: Endocytosis;ko04530: Tight junction;ko04666: Fc gamma R-mediated phagocytosis;ko04810: Regulation of actin cytoskeleton;ko05100: Bacterial invasion of epithelial cells;ko05130: Pathogenic Escherichia coli infection;ko05131: Shigellosis;ko05132: Salmonella infection;ko05135: Yersinia infection	IPR004000: Actin family;IPR020902: Actin/actin-like conserved site;IPR043129: ATPase, nucleotide binding domain	Cytoplasm	--
CI01000012_12745876_12748041	ctin-related_protein_5_[Danio_rerio]	136.054	187.528	118.82	40.23	42.6506	257.466	GO:0035050 embryonic heart tube development;GO:0048741 skeletal muscle fiber development	GO:0005869 dynactin complex	--	Z: Cytoskeleton	K10354	--	IPR004000: Actin family;IPR004001: Actin, conserved site;IPR020902: Actin/actin-like conserved site;IPR043129: ATPase, nucleotide binding domain	Cytoskeleton	--
CI01000300_00474917_00476427	ctin-related_protein_5_[Danio_rerio]	18.678	35.1379	21.0609	4.4146	9.9256	32.1239	--	GO:0005634 nucleus;GO:0015629 actin cytoskeleton;GO:0005884 actin filament;GO:0005856 cytoskeleton;GO:0097433 dense body;GO:0005925 focal adhesion;GO:0005886 plasma membrane	GO:0005524 ATP binding;GO:0098973 structural constituent of postsynaptic actin cytoskeleton	Z: Cytoskeleton	K05692	ko04015: Rap1 signaling pathway;ko04145: Phagosome;ko04210: Apoptosis;ko04390: Hippo signaling pathway;ko04391: Hippo signaling pathway - fly;ko04510: Focal adhesion;ko04520: Adherens junction;ko04530: Tight junction;ko04611: Platelet activation;ko04613: Neutrophil extracellular trap formation;ko04670: Leukocyte transendothelial migration;ko04714: Thermogenesis;ko04745: Phototransduction - fly;ko…	IPR004000: Actin family;IPR004001: Actin, conserved site;IPR020902: Actin/actin-like conserved site;IPR043129: ATPase, nucleotide binding domain	Cytoplasm	--
CI01000006_09326410_09330229	ctin-related_protein_2/3_complex_subunit_3_[Danio_rerio]	1.5486	2.2861	1.5444	0	0	3.0215	GO:0034314 Arp2/3 complex-mediated actin nucleation;GO:0030833 regulation of actin filament polymerization	GO:0005737 cytoplasm;GO:0005634 nucleus;GO:0005885 Arp2/3 protein complex;GO:0042995 cell projection;GO:0035861 site of double-strand break	GO:0003779 actin binding	Z: Cytoskeleton	K05756	ko04144: Endocytosis;ko04530: Tight junction;ko04666: Fc gamma R-mediated phagocytosis;ko04810: Regulation of actin cytoskeleton;ko05100: Bacterial invasion of epithelial cells;ko05130: Pathogenic Escherichia coli infection;ko05131: Shigellosis;ko05132: Salmonella infection;ko05135: Yersinia infection	IPR007204: Actin-related protein 2/3 complex subunit 3;IPR036753: Actin-related protein 2/3 complex subunit 3 superfamily	Cytoplasm	--
CI01000009_15654061_15662554	ctin-related_protein_2/3_complex_subunit_2_[Danio_rerio]	2.3298	3.6881	3.3804	0.4486	1.6442	2.7962	GO:0034314 Arp2/3 complex-mediated actin nucleation;GO:0030833 regulation of actin filament polymerization;GO:0030041 actin filament polymerization	GO:0005737 cytoplasm;GO:0005634 nucleus;GO:0005885 Arp2/3 protein complex;GO:0042995 cell projection;GO:0035861 site of double-strand break	GO:0003779 actin binding	Z: Cytoskeleton	K05758	ko04144: Endocytosis;ko04530: Tight junction;ko04666: Fc gamma R-mediated phagocytosis;ko04810: Regulation of actin cytoskeleton;ko05100: Bacterial invasion of epithelial cells;ko05130: Pathogenic Escherichia coli infection;ko05131: Shigellosis;ko05132: Salmonella infection;ko05135: Yersinia infection	IPR007188: Actin-related protein 2/3 complex subunit 2;IPR034666: Arp2/3 complex subunit 2/4	Cytoplasm	--
CI01058169_00000393_00004695	ctin-related_protein_2/3_complex_subunit_2_[Danio_rerio]	0.5747	1.172	0.8779	0	0	0.5916	GO:0034314 Arp2/3 complex-mediated actin nucleation;GO:0030833 regulation of actin filament polymerization;GO:0030041 actin filament polymerization	GO:0005737 cytoplasm;GO:0005885 Arp2/3 protein complex;GO:0042995 cell projection	GO:0003779 actin binding	Z: Cytoskeleton	K05758	ko04144: Endocytosis;ko04530: Tight junction;ko04666: Fc gamma R-mediated phagocytosis;ko04810: Regulation of actin cytoskeleton;ko05100: Bacterial invasion of epithelial cells;ko05130: Pathogenic Escherichia coli infection;ko05131: Shigellosis;ko05132: Salmonella infection;ko05135: Yersinia infection	IPR007188: Actin-related protein 2/3 complex subunit 2;IPR034666: Arp2/3 complex subunit 2/4	Cytoplasm	--
CI01000046_06970061_06977533	ctin-related_protein_2/3_complex_subunit_1B_[Danio_rerio]	0.3966	0.6647	0.6939	0	0	0.6602	GO:0034314 Arp2/3 complex-mediated actin nucleation;GO:0030833 regulation of actin filament polymerization	GO:0005885 Arp2/3 protein complex	GO:0003779 actin binding	Z: Cytoskeleton	K05757	ko04144: Endocytosis;ko04530: Tight junction;ko04666: Fc gamma R-mediated phagocytosis;ko04810: Regulation of actin cytoskeleton;ko05100: Bacterial invasion of epithelial cells;ko05130: Pathogenic Escherichia coli infection;ko05131: Shigellosis;ko05132: Salmonella infection;ko05135: Yersinia infection	IPR001680: WD40 repeat;IPR015943: WD40/YVTN repeat-like-containing domain superfamily;IPR017383: Actin-related protein 2/3 complex subunit 1;IPR036322: WD40-repeat-containing domain superfamily	Cytoplasm	--
CI01000046_03635227_03641081	ctin-related_protein_2/3_complex_subunit_1A_[Danio_rerio]	4.5936	5.8292	5.0389	0	0.136	4.572	GO:0034314 Arp2/3 complex-mediated actin nucleation;GO:0030833 regulation of actin filament polymerization	GO:0005737 cytoplasm;GO:0005634 nucleus;GO:0005885 Arp2/3 protein complex	GO:0003779 actin binding	Z: Cytoskeleton	K05757	ko04144: Endocytosis;ko04530: Tight junction;ko04666: Fc gamma R-mediated phagocytosis;ko04810: Regulation of actin cytoskeleton;ko05100: Bacterial invasion of epithelial cells;ko05130: Pathogenic Escherichia coli infection;ko05131: Shigellosis;ko05132: Salmonella infection;ko05135: Yersinia infection	IPR001680: WD40 repeat;IPR015943: WD40/YVTN repeat-like-containing domain superfamily;IPR017383: Actin-related protein 2/3 complex subunit 1;IPR036322: WD40-repeat-containing domain superfamily	Cytoplasm	--
CI01000046_03643306_03647935	ctin-related_protein_2/3_complex_subunit_1A_[Danio_rerio]	2.3113	2.904	1.525	0	1.9579	2.6996	GO:0034314 Arp2/3 complex-mediated actin nucleation;GO:0030833 regulation of actin filament polymerization	GO:0005737 cytoplasm;GO:0005634 nucleus;GO:0005885 Arp2/3 protein complex;GO:0035861 site of double-strand break	GO:0003779 actin binding	Z: Cytoskeleton	K05757	ko04144: Endocytosis;ko04530: Tight junction;ko04666: Fc gamma R-mediated phagocytosis;ko04810: Regulation of actin cytoskeleton;ko05100: Bacterial invasion of epithelial cells;ko05130: Pathogenic Escherichia coli infection;ko05131: Shigellosis;ko05132: Salmonella infection;ko05135: Yersinia infection	IPR001680: WD40 repeat;IPR015943: WD40/YVTN repeat-like-containing domain superfamily;IPR017383: Actin-related protein 2/3 complex subunit 1;IPR036322: WD40-repeat-containing domain superfamily	Cytoplasm	--
CI01000206_00146077_00161479	ctin-like_6B_[Danio_rerio]	8.3234	8.998	9.6505	0	0.8061	14.5303	GO:0034314 Arp2/3 complex-mediated actin nucleation;GO:0045944 positive regulation of transcription by RNA polymerase II	GO:0005737 cytoplasm;GO:0005634 nucleus;GO:0005885 Arp2/3 protein complex;GO:0042995 cell projection;GO:0035861 site of double-strand break	GO:0005524 ATP binding;GO:0003779 actin binding	Z: Cytoskeleton	K18584	ko04144: Endocytosis;ko04530: Tight junction;ko04666: Fc gamma R-mediated phagocytosis;ko04810: Regulation of actin cytoskeleton;ko05100: Bacterial invasion of epithelial cells;ko05130: Pathogenic Escherichia coli infection;ko05131: Shigellosis;ko05132: Salmonella infection;ko05135: Yersinia infection	IPR004000: Actin family;IPR020902: Actin/actin-like conserved site;IPR043129: ATPase, nucleotide binding domain	Endoplasmic reticulum	--
CI01000001_05902661_05905496	ctinin_alpha_3b_[Danio_rerio]	3.2465	4.0514	3.4414	0	3.1752	4.1428	GO:0030036 actin cytoskeleton organization	GO:0043232 intracellular non-membrane-bounded organelle	GO:0051015 actin filament binding	Z: Cytoskeleton	K04437	ko04010: MAPK signaling pathway;ko04510: Focal adhesion;ko05132: Salmonella infection;ko05205: Proteoglycans in cancer	IPR001589: Actinin-type actin-binding domain, conserved site;IPR001715: Calponin homology domain;IPR036872: CH domain superfamily;IPR044801: Filamin family	Mitochondrion	--
CI01000065_04723206_04763909	ctinin,_alpha_2_[Danio_rerio]	18.7845	21.7753	17.7302	1.5762	5.1315	33.7843	GO:0045104 intermediate filament cytoskeleton organization	GO:0005737 cytoplasm;GO:0005856 cytoskeleton	GO:0008092 cytoskeletal protein binding	Z: Cytoskeleton	K10388	--	IPR001101: Plectin repeat;IPR001452: SH3 domain;IPR001589: Actinin-type actin-binding domain, conserved site;IPR001715: Calponin homology domain;IPR018159: Spectrin/alpha-actinin;IPR035915: Plakin repeat superfamily;IPR036872: CH domain superfamily;IPR041573: Desmoplakin, spectrin-like domain;IPR041615: Desmoplakin, SH3 domain;IPR043197: Plakin	Cytoplasm	--
CI01000004_06044460_06046940	ctin_related_protein_2/3_complex,_subunit_5-like,_a_[Danio_rerio]	0.3604	0.1527	0.2329	0	0.128	0.1532	GO:0034314 Arp2/3 complex-mediated actin nucleation;GO:0030833 regulation of actin filament polymerization	GO:0005737 cytoplasm;GO:0005885 Arp2/3 protein complex	--	Z: Cytoskeleton	K05754	ko04144: Endocytosis;ko04530: Tight junction;ko04666: Fc gamma R-mediated phagocytosis;ko04810: Regulation of actin cytoskeleton;ko05100: Bacterial invasion of epithelial cells;ko05130: Pathogenic Escherichia coli infection;ko05131: Shigellosis;ko05132: Salmonella infection;ko05135: Yersinia infection	IPR006789: Actin-related protein 2/3 complex subunit 5;IPR036743: Actin-related protein 2/3 complex subunit 5 superfamily	Cytoplasm	--
CI01000146_00549326_00559108	ctin_binding_LIM_protein_1b_[Danio_rerio]	0.4489	0.6073	0.4711	0	0	1.8654	GO:0007010 cytoskeleton organization	GO:0005737 cytoplasm	GO:0003779 actin binding	T: Signal transduction mechanisms;Z: Cytoskeleton	K07520	ko04360: Axon guidance	IPR003128: Villin headpiece;IPR032402: Putative adherens-junction anchoring domain;IPR036886: Villin headpiece domain superfamily	Mitochondrion	--
CI01000340_03053157_03201683	ctin_binding_LIM_protein_1b_[Danio_rerio]	3.9823	3.3117	2.8107	0	0.7228	3.3983	GO:0048513 animal organ development	--	GO:0046872 metal ion binding	T: Signal transduction mechanisms	K16676	ko04391: Hippo signaling pathway - fly	IPR001781: Zinc finger, LIM-type	Nucleus	--
CI01000027_04777135_04777760	ctacalcin_2_[Danio_rerio]	11.1348	5.0911	25.9913	2.0262	1.115	5.5508	--	--	GO:0005509 calcium ion binding	--	K17274	ko05132: Salmonella infection	IPR001751: S100/Calcium binding protein 7/8-like, conserved site;IPR002048: EF-hand domain;IPR011992: EF-hand domain pair;IPR013787: S100/CaBP-9k-type, calcium binding, subdomain;IPR018247: EF-Hand 1, calcium-binding site	Mitochondrion	--
CI01000115_02794229_02797256	CP26AANRE_RecName:_Full=Cytochrome_P450_26A1;_AltName:_Full=Cytochrome_P450RAI;_AltName:_Full=Retinoic_acid_4-hydroxylase;_AltName:_Full=Retinoic_acid-metabolizing_cytochrome	0.6542	2.9132	1.3549	0	0	1.4772	GO:0018022 peptidyl-lysine methylation	--	GO:0020037 heme binding;GO:0005506 iron ion binding;GO:0004497 monooxygenase activity;GO:0016705 oxidoreductase activity, acting on paired donors, with incorporation or reduction of molecular oxygen;GO:0016279 protein-lysine N-methyltransferase activity	Q: Secondary metabolites biosynthesis, transport and catabolism	K17852	--	IPR001128: Cytochrome P450;IPR002401: Cytochrome P450, E-class, group I;IPR017972: Cytochrome P450, conserved site;IPR036396: Cytochrome P450 superfamily	Mitochondrion	--
CI01000325_04602548_04605939	CP26AANRE_RecName:_Full=Cytochrome_P450_26A1;_AltName:_Full=Cytochrome_P450RAI;_AltName:_Full=Retinoic_acid_4-hydroxylase;_AltName:_Full=Retinoic_acid-metabolizing_cytochrome	0.2889	1.0484	0.3342	0	0	0.7329	--	--	GO:0020037 heme binding;GO:0005506 iron ion binding;GO:0004497 monooxygenase activity;GO:0016705 oxidoreductase activity, acting on paired donors, with incorporation or reduction of molecular oxygen	Q: Secondary metabolites biosynthesis, transport and catabolism	K07418	ko00590: Arachidonic acid metabolism;ko00591: Linoleic acid metabolism;ko01100: Metabolic pathways;ko04726: Serotonergic synapse;ko04750: Inflammatory mediator regulation of TRP channels;ko04913: Ovarian steroidogenesis;ko05417: Lipid and atherosclerosis	IPR001128: Cytochrome P450;IPR002401: Cytochrome P450, E-class, group I;IPR017972: Cytochrome P450, conserved site;IPR036396: Cytochrome P450 superfamily	Cytoplasm	--
CI01000339_02649586_02672148	COPBANRE_RecName:_Full=Coatomer_subunit_beta;_AltName:_Full=Beta-coat_protein;_Short=Beta-COP	3.235	6.7774	4.859	0	0	5.0489	GO:0016192 vesicle-mediated transport;GO:0006886 intracellular protein transport	GO:0030131 clathrin adaptor complex	--	U: Intracellular trafficking, secretion, and vesicular transport	K12392	ko04142: Lysosome;ko05170: Human immunodeficiency virus 1 infection	IPR000225: Armadillo;IPR002553: Clathrin/coatomer adaptor, adaptin-like, N-terminal;IPR008152: Clathrin adaptor, alpha/beta/gamma-adaptin, appendage, Ig-like subdomain;IPR009028: Coatomer/calthrin adaptor appendage, C-terminal subdomain;IPR011989: Armadillo-like helical;IPR012295: TBP domain superfamily;IPR013037: Clathrin adaptor, beta-adaptin, appendage, Ig-like subdomain;IPR013041: Clathrin ad…	Cytoplasm	--
CI01000004_00311036_00314134	CN1-like_protein_5_[Danio_rerio]	0.7508	0.478	0.7462	0.158	0	0.3142	--	--	--	S: Function unknown	K17822	--	IPR005176: Potentiating neddylation domain;IPR009060: UBA-like superfamily;IPR014764: Defective-in-cullin neddylation protein;IPR042460: DCN1-like, PONY binding domain	Cytoplasm	--
CI01000319_01580965_01587557	CLPT1ANRE_RecName:_Full=Cleft_lip_and_palate_transmembrane_protein_1_homolog	1.2337	0.8342	1.3684	3.7481	3.759	0.4348	--	GO:0016021 integral component of membrane	--	R: General function prediction only	K10743	ko03030: DNA replication	IPR008429: Cleft lip and palate transmembrane 1	Plasma membrane	--
CI01000009_13884165_13939556	ck-associated_protein_1-like_[Danio_rerio]	1.0853	1.2374	1.3316	0.5572	0.536	0.793	--	--	--	R: General function prediction only	K05750	ko04810: Regulation of actin cytoskeleton;ko05130: Pathogenic Escherichia coli infection;ko05132: Salmonella infection	IPR019137: Nck-associated protein 1	Cytoplasm	--
CI01000057_00534471_00559759	ck-associated_protein_1_[Danio_rerio]	0.3928	0.2056	0.3785	0	0	0.1853	--	--	--	R: General function prediction only	K05750	ko04810: Regulation of actin cytoskeleton;ko05130: Pathogenic Escherichia coli infection;ko05132: Salmonella infection	IPR019137: Nck-associated protein 1	Cytoplasm	--
CI01000127_02569419_02574322	cid_trehalase-like_protein_1_[Danio_rerio]	0.6144	0.4392	0.6999	1.8755	0.1681	0.9765	GO:0005975 carbohydrate metabolic process	--	GO:0003824 catalytic activity	G: Carbohydrate transport and metabolism	K22078	--	IPR005195: Glycoside hydrolase, family 65, central catalytic;IPR008928: Six-hairpin glycosidase superfamily;IPR012341: Six-hairpin glycosidase-like superfamily	Cytoplasm_Nucleus	--
CI01000304_11330383_11335607	cid_sphingomyelinase-like_phosphodiesterase_3a_precursor_[Danio_rerio]	0.146	0.0702	0.1121	0.0941	0.0666	0.0323	GO:0046513 ceramide biosynthetic process;GO:0006685 sphingomyelin catabolic process	GO:0005576 extracellular region	GO:0046872 metal ion binding;GO:0016798 hydrolase activity, acting on glycosyl bonds;GO:0004767 sphingomyelin phosphodiesterase activity	I: Lipid transport and metabolism	K12350	ko00600: Sphingolipid metabolism;ko01100: Metabolic pathways;ko04071: Sphingolipid signaling pathway;ko04142: Lysosome;ko04217: Necroptosis	IPR004843: Calcineurin-like phosphoesterase domain, ApaH type;IPR008139: Saposin B type domain;IPR011001: Saposin-like;IPR011160: Sphingomyelin phosphodiesterase;IPR029052: Metallo-dependent phosphatase-like;IPR041805: Acid sphingomyelinase/endopolyphosphatase, metallophosphatase domain;IPR045473: Sphingomyelin phosphodiesterase, C-terminal domain	Plasma membrane	CS pos: 28-29. GFS-YP. Pr: 0.4966
CI01000016_07969424_07983149	cetolactate_synthase-like_protein_[Danio_rerio]	0.3706	1.0479	0.5672	0	0	0.7831	GO:0006631 fatty acid metabolic process	--	GO:0000287 magnesium ion binding;GO:0030976 thiamine pyrophosphate binding;GO:0016829 lyase activity	E: Amino acid transport and metabolism;H: Coenzyme transport and metabolism	K12261	ko04146: Peroxisome	IPR011766: Thiamine pyrophosphate enzyme, C-terminal TPP-binding;IPR012000: Thiamine pyrophosphate enzyme, central domain;IPR012001: Thiamine pyrophosphate enzyme, N-terminal TPP-binding domain;IPR029035: DHS-like NAD/FAD-binding domain superfamily;IPR029061: Thiamin diphosphate-binding fold;IPR045025: TPP-binding domain containing protein HACL1-like	Plasma membrane	--
CI01000034_01862099_01867869	CASC3ANRE_RecName:_Full=Protein_CASC3;_AltName:_Full=Cancer_susceptibility_candidate_gene_3_protein_homolog;_AltName:_Full=Metastatic_lymph_node_protein_51_homolog;_Short=DrMLN51;_Short=Protein_MLN_51_homolog	4.4569	1.2917	2.8428	0.4304	1.8893	1.749	GO:0043984 histone H4-K16 acetylation	GO:0072487 MSL complex	--	--	K13163	--	IPR026711: Protein male-specific lethal-1;IPR029332: PEHE domain;IPR031840: Protein male-specific lethal-1, dimerisation domain	Nucleus	--
CI01000034_01872601_01880795	CASC3ANRE_RecName:_Full=Protein_CASC3;_AltName:_Full=Cancer_susceptibility_candidate_gene_3_protein_homolog;_AltName:_Full=Metastatic_lymph_node_protein_51_homolog;_Short=DrMLN51;_Short=Protein_MLN_51_homolog	0.1784	0.1637	0.138	0	0	0.0853	GO:0006397 mRNA processing;GO:0051028 mRNA transport;GO:0000184 nuclear-transcribed mRNA catabolic process, nonsense-mediated decay;GO:0006417 regulation of translation;GO:0008380 RNA splicing	GO:0035145 exon-exon junction complex;GO:0016607 nuclear speck;GO:0005681 spliceosomal complex;GO:0030425 dendrite;GO:0048471 perinuclear region of cytoplasm	GO:0003729 mRNA binding	R: General function prediction only	K14323	ko03013: Nucleocytoplasmic transport;ko03015: mRNA surveillance pathway	IPR018545: Btz domain;IPR028544: Protein CASC3	Nucleus	--
CI01000304_01764213_01809758	BH-like_monooxygenase_protein_1_homolog_precursor_[Danio_rerio]	0.8406	0.772	0.7987	3.0339	2.3156	0.9325	GO:0006518 peptide metabolic process	GO:0016021 integral component of membrane	GO:0005507 copper ion binding;GO:0016829 lyase activity;GO:0016715 oxidoreductase activity, acting on paired donors, with incorporation or reduction of molecular oxygen, reduced ascorbate as one donor, and incorporation of one atom of oxygen	O: Posttranslational modification, protein turnover, chaperones	K24006	--	IPR000323: Copper type II, ascorbate-dependent monooxygenase, N-terminal;IPR000720: Peptidylglycine alpha-hydroxylating monooxygenase/peptidyl-hydroxyglycine alpha-amidating lyase;IPR001258: NHL repeat;IPR008977: PHM/PNGase F domain superfamily;IPR011042: Six-bladed beta-propeller, TolB-like;IPR014784: Copper type II, ascorbate-dependent monooxygenase-like, C-terminal;IPR024548: Copper type II as…	Peroxisome	--
CI01000024_03134270_03139565	bg-like_ATPase_1_isoform_2_[Danio_rerio]	4.8026	7.8137	7.1313	0.7096	1.0303	7.7292	--	GO:0005737 cytoplasm;GO:0005730 nucleolus	GO:0005525 GTP binding;GO:0005524 ATP binding;GO:0016887 ATPase activity;GO:0043022 ribosome binding;GO:0043023 ribosomal large subunit binding	R: General function prediction only	K19788	--	IPR004095: TGS;IPR004396: Ribosome-binding ATPase YchF/Obg-like ATPase 1;IPR006073: GTP binding domain;IPR012675: Beta-grasp domain superfamily;IPR012676: TGS-like;IPR013029: YchF, C-terminal domain;IPR023192: TGS-like domain superfamily;IPR027417: P-loop containing nucleoside triphosphate hydrolase;IPR031167: OBG-type guanine nucleotide-binding (G) domain;IPR041706: YchF, N-terminal	Cytoplasm	--
CI01000087_02078811_02082096	BCCIPANRE_RecName:_Full=Protein_BCCIP_homolog	0.8904	1.068	0.5472	0	0	0.7892	--	GO:0000922 spindle pole	--	R: General function prediction only	K15262	--	IPR025602: BCP1 family	Cytoplasm	--
CI01000030_02690496_02691051	azap1_protein_[Danio_rerio]	0	0.174	0	0	0	0.5718	--	--	GO:0003723 RNA binding	R: General function prediction only	K13195	--	IPR000504: RNA recognition motif domain;IPR003954: RNA recognition motif domain, eukaryote;IPR012677: Nucleotide-binding alpha-beta plait domain superfamily;IPR035979: RNA-binding domain superfamily	Nucleus	--
CI01000057_04657451_04663499	atural_resistance_associated_macrophage_protein_[Danio_rerio]	0.4491	0	0.4634	0.9987	2.3741	0	GO:0055072 iron ion homeostasis	GO:0016021 integral component of membrane	GO:0046873 metal ion transmembrane transporter activity	P: Inorganic ion transport and metabolism	K21398	ko04142: Lysosome;ko04216: Ferroptosis;ko04978: Mineral absorption;ko05010: Alzheimer disease;ko05012: Parkinson disease	IPR001046: NRAMP family	Plasma membrane	--
CI01000000_05477927_05479435	as-related_protein_R-Ras2_[Danio_rerio]	0.2861	0.2341	0.1953	0	0	0	GO:0032482 Rab protein signal transduction	--	GO:0005525 GTP binding;GO:0003924 GTPase activity	U: Intracellular trafficking, secretion, and vesicular transport;T: Signal transduction mechanisms	K07920	ko04140: Autophagy - animal	IPR001806: Small GTPase;IPR005225: Small GTP-binding protein domain;IPR027417: P-loop containing nucleoside triphosphate hydrolase;IPR041822: Rab33A/B	Cytoplasm_Nucleus	--
CI01000010_06080203_06081963	as-related_protein_R-Ras2_[Danio_rerio]	35.7124	34.0592	34.9076	20.9196	17.1584	25.1845	GO:0007264 small GTPase mediated signal transduction;GO:0007163 establishment or maintenance of cell polarity;GO:0007015 actin filament organization;GO:0016477 cell migration;GO:0030865 cortical cytoskeleton organization;GO:0032956 regulation of actin cytoskeleton organization;GO:0008360 regulation of cell shape;GO:1902766 skeletal muscle satellite cell migration;GO:0044319 wound healing, spreadi…	GO:0005856 cytoskeleton;GO:0005886 plasma membrane;GO:0043005 neuron projection;GO:0031410 cytoplasmic vesicle;GO:0042995 cell projection;GO:0005938 cell cortex	GO:0005525 GTP binding;GO:0003924 GTPase activity;GO:0019901 protein kinase binding	R: General function prediction only	K04513	ko04014: Ras signaling pathway;ko04015: Rap1 signaling pathway;ko04022: cGMP-PKG signaling pathway;ko04024: cAMP signaling pathway;ko04062: Chemokine signaling pathway;ko04071: Sphingolipid signaling pathway;ko04072: Phospholipase D signaling pathway;ko04144: Endocytosis;ko04150: mTOR signaling pathway;ko04270: Vascular smooth muscle contraction;ko04310: Wnt signaling pathway;ko04350: TGF-beta si…	IPR001806: Small GTPase;IPR003578: Small GTPase Rho;IPR005225: Small GTP-binding protein domain;IPR027417: P-loop containing nucleoside triphosphate hydrolase	Cytoplasm	--
CI01000306_03081487_03082695	as-related_protein_R-Ras2_[Danio_rerio]	0	0.536	0.2444	0	0	0	--	--	GO:0005525 GTP binding;GO:0003924 GTPase activity	R: General function prediction only	K07897	ko04137: Mitophagy - animal;ko04140: Autophagy - animal;ko04144: Endocytosis;ko04145: Phagosome;ko05132: Salmonella infection;ko05146: Amoebiasis;ko05152: Tuberculosis	IPR001806: Small GTPase;IPR005225: Small GTP-binding protein domain;IPR027417: P-loop containing nucleoside triphosphate hydrolase	Cytoplasm	--
CI01000158_01015366_01021562	as-related_protein_Rap-2c_[Danio_rerio]	6.337	7.6012	8.6884	0.0818	0.1065	5.7579	GO:0016042 lipid catabolic process;GO:0045022 early endosome to late endosome transport;GO:0008333 endosome to lysosome transport;GO:0006622 protein targeting to lysosome;GO:0045732 positive regulation of protein catabolic process;GO:0048524 positive regulation of viral process	GO:0005829 cytosol;GO:0010008 endosome membrane;GO:0005765 lysosomal membrane;GO:0005770 late endosome;GO:0031902 late endosome membrane	GO:0005525 GTP binding;GO:0003924 GTPase activity	R: General function prediction only	K07897	ko04137: Mitophagy - animal;ko04140: Autophagy - animal;ko04144: Endocytosis;ko04145: Phagosome;ko05132: Salmonella infection;ko05146: Amoebiasis;ko05152: Tuberculosis	IPR001806: Small GTPase;IPR005225: Small GTP-binding protein domain;IPR027417: P-loop containing nucleoside triphosphate hydrolase	Cytoplasm	--
CI01000300_09025773_09045147	as-related_protein_Rap-1A_[Danio_rerio]	0.1371	0.2399	0.1651	0	0	0.1395	--	--	GO:0043130 ubiquitin binding	L: Replication, recombination and repair	K15720	--	IPR001806: Small GTPase;IPR002625: Smr domain;IPR005225: Small GTP-binding protein domain;IPR013899: Domain of unknown function DUF1771;IPR027417: P-loop containing nucleoside triphosphate hydrolase;IPR036063: Smr domain superfamily	Nucleus	--
CI01000001_04465168_04466295	as-related_protein_Ral-B_[Danio_rerio]	0.4008	0.5516	0.5217	0	0	0.6499	GO:0007264 small GTPase mediated signal transduction	--	GO:0005525 GTP binding;GO:0003924 GTPase activity	R: General function prediction only	K04393	ko04010: MAPK signaling pathway;ko04014: Ras signaling pathway;ko04015: Rap1 signaling pathway;ko04062: Chemokine signaling pathway;ko04144: Endocytosis;ko04360: Axon guidance;ko04370: VEGF signaling pathway;ko04510: Focal adhesion;ko04520: Adherens junction;ko04530: Tight junction;ko04660: T cell receptor signaling pathway;ko04666: Fc gamma R-mediated phagocytosis;ko04670: Leukocyte transendothe…	IPR001806: Small GTPase;IPR003578: Small GTPase Rho;IPR005225: Small GTP-binding protein domain;IPR027417: P-loop containing nucleoside triphosphate hydrolase	Cytoplasm	--
CI01000006_01884281_01887304	as-related_protein_Ral-A_[Danio_rerio]	0.4597	0.2115	0.1858	0	0	0.2002	GO:0016192 vesicle-mediated transport	GO:0016020 membrane;GO:0005802 trans-Golgi network;GO:0031982 vesicle	GO:0005525 GTP binding;GO:0003924 GTPase activity	T: Signal transduction mechanisms	K07923	--	IPR001806: Small GTPase;IPR005225: Small GTP-binding protein domain;IPR027417: P-loop containing nucleoside triphosphate hydrolase;IPR030697: Ras-related protein Rab29/Rab38/Rab32	Cytoplasm	--
CI01000075_00257233_00263578	as-related_protein_Rab-32_[Danio_rerio]	1.2881	1.4113	1.7059	0	0	0.779	--	--	GO:0005525 GTP binding;GO:0003924 GTPase activity	U: Intracellular trafficking, secretion, and vesicular transport;T: Signal transduction mechanisms	K07901	ko04140: Autophagy - animal;ko04144: Endocytosis;ko04152: AMPK signaling pathway;ko04530: Tight junction;ko04972: Pancreatic secretion;ko05014: Amyotrophic lateral sclerosis;ko05022: Pathways of neurodegeneration - multiple diseases	IPR001806: Small GTPase;IPR005225: Small GTP-binding protein domain;IPR014751: DNA repair protein XRCC4-like, C-terminal;IPR027417: P-loop containing nucleoside triphosphate hydrolase	Cytoplasm	--
CI01000029_09079841_09080368	as-related_protein_Rab-26_[Danio_rerio]	5.4841	7.8825	8.2811	0.333	0	4.3163	--	GO:0055038 recycling endosome membrane;GO:0032154 cleavage furrow;GO:0031527 filopodium membrane;GO:0090543 Flemming body;GO:0001726 ruffle	GO:0005525 GTP binding;GO:0003924 GTPase activity	U: Intracellular trafficking, secretion, and vesicular transport	K07941	ko04014: Ras signaling pathway;ko04072: Phospholipase D signaling pathway;ko04144: Endocytosis;ko04666: Fc gamma R-mediated phagocytosis;ko05130: Pathogenic Escherichia coli infection;ko05131: Shigellosis;ko05132: Salmonella infection;ko05135: Yersinia infection	IPR005225: Small GTP-binding protein domain;IPR006689: Small GTPase superfamily, ARF/SAR type;IPR027417: P-loop containing nucleoside triphosphate hydrolase;IPR041838: ADP-ribosylation factor 6	Cytoplasm	--
CI01000069_03839830_03843013	as-related_protein_Rab-24_[Danio_rerio]	3.634	6.7747	5.7129	0.5581	1.2349	7.9905	GO:0007165 signal transduction	GO:0016020 membrane	GO:0005525 GTP binding	R: General function prediction only	K07830	ko04010: MAPK signaling pathway;ko04014: Ras signaling pathway;ko04024: cAMP signaling pathway;ko04072: Phospholipase D signaling pathway;ko04137: Mitophagy - animal;ko04140: Autophagy - animal;ko04218: Cellular senescence;ko04371: Apelin signaling pathway;ko04625: C-type lectin receptor signaling pathway;ko04810: Regulation of actin cytoskeleton;ko05205: Proteoglycans in cancer	IPR001806: Small GTPase;IPR005225: Small GTP-binding protein domain;IPR020849: Small GTPase, Ras-type;IPR027417: P-loop containing nucleoside triphosphate hydrolase	Cytoplasm	--
CI01000004_06833827_06840024	as-related_protein_Rab-22A_[Danio_rerio]	2.3287	2.4828	3.0543	0.3484	0.149	1.4309	GO:0015031 protein transport;GO:0016192 vesicle-mediated transport;GO:0007030 Golgi organization	GO:0005794 Golgi apparatus;GO:0000139 Golgi membrane;GO:0005789 endoplasmic reticulum membrane;GO:0033116 endoplasmic reticulum-Golgi intermediate compartment membrane;GO:0042470 melanosome;GO:0001669 acrosomal vesicle	GO:0005525 GTP binding;GO:0003924 GTPase activity	U: Intracellular trafficking, secretion, and vesicular transport	K07877	ko04152: AMPK signaling pathway	IPR001806: Small GTPase;IPR027417: P-loop containing nucleoside triphosphate hydrolase	Cytoplasm_Nucleus	--
CI01000299_00315123_00328550	as-related_protein_Rab-22A_[Danio_rerio]	0.0599	0.1938	0.1651	0	0	0.173	GO:0007165 signal transduction	GO:0016020 membrane	GO:0005525 GTP binding	R: General function prediction only	K07837	--	IPR001806: Small GTPase;IPR005225: Small GTP-binding protein domain;IPR020849: Small GTPase, Ras-type;IPR027417: P-loop containing nucleoside triphosphate hydrolase	Plasma membrane	--
CI01000020_00621182_00624570	as-related_protein_Rab-10_[Danio_rerio]	0	0.4676	0.141	0	0	0	GO:0032486 Rap protein signal transduction;GO:0007507 heart development;GO:0060536 cartilage morphogenesis;GO:0071320 cellular response to cAMP;GO:0003428 chondrocyte intercalation involved in growth plate cartilage morphogenesis;GO:0060026 convergent extension;GO:2000301 negative regulation of synaptic vesicle exocytosis;GO:0032525 somite rostral/caudal axis specification;GO:0001756 somitogenesis	GO:0005886 plasma membrane;GO:0005829 cytosol;GO:0005911 cell-cell junction	GO:0005525 GTP binding;GO:0003924 GTPase activity;GO:0004708 MAP kinase kinase activity;GO:0019003 GDP binding	R: General function prediction only	K07836	ko04010: MAPK signaling pathway;ko04014: Ras signaling pathway;ko04015: Rap1 signaling pathway;ko04024: cAMP signaling pathway;ko04062: Chemokine signaling pathway;ko04510: Focal adhesion;ko04611: Platelet activation;ko04670: Leukocyte transendothelial migration;ko04720: Long-term potentiation;ko04722: Neurotrophin signaling pathway;ko04934: Cushing syndrome;ko04972: Pancreatic secretion;ko05211:…	IPR001806: Small GTPase;IPR005225: Small GTP-binding protein domain;IPR020849: Small GTPase, Ras-type;IPR027417: P-loop containing nucleoside triphosphate hydrolase	Extracell	--
CI01000032_03046961_03053202	as-related_GTP-binding_protein_C_[Danio_rerio]	0.9222	0.6708	0.9146	0	0.2886	0	GO:0071230 cellular response to amino acid stimulus;GO:0032008 positive regulation of TOR signaling	GO:0005764 lysosome	GO:0005525 GTP binding	T: Signal transduction mechanisms	K16185	ko04140: Autophagy - animal;ko04150: mTOR signaling pathway;ko05131: Shigellosis	IPR006762: Gtr1/RagA G protein;IPR027417: P-loop containing nucleoside triphosphate hydrolase;IPR039397: RagA/B	Mitochondrion	--
CI01000319_03572982_03580662	as-related_GTP-binding_protein_A_[Danio_rerio]	0.427	0.3669	0.3912	0	0.6681	0.1709	GO:0071230 cellular response to amino acid stimulus;GO:0032008 positive regulation of TOR signaling	GO:0005764 lysosome	GO:0005525 GTP binding	U: Intracellular trafficking, secretion, and vesicular transport	K16186	ko04140: Autophagy - animal;ko04150: mTOR signaling pathway;ko05131: Shigellosis	IPR006762: Gtr1/RagA G protein;IPR027417: P-loop containing nucleoside triphosphate hydrolase;IPR039400: RagC/D	Cytoplasm	--
CI01000027_03783310_03784541	ASCANRE_RecName:_Full=Apoptosis-associated_speck-like_protein_containing_a_CARD;_AltName:_Full=PYD_and_CARD_domain-containing_protein	1.2013	1.1518	0.898	0	0	1.1147	GO:0045087 innate immune response;GO:0006954 inflammatory response;GO:0042981 regulation of apoptotic process	GO:0061702 inflammasome complex	--	--	K12799	ko04217: Necroptosis;ko04621: NOD-like receptor signaling pathway;ko04623: Cytosolic DNA-sensing pathway;ko04625: C-type lectin receptor signaling pathway;ko05130: Pathogenic Escherichia coli infection;ko05131: Shigellosis;ko05132: Salmonella infection;ko05133: Pertussis;ko05134: Legionellosis;ko05135: Yersinia infection;ko05164: Influenza A;ko05417: Lipid and atherosclerosis	IPR001315: CARD domain;IPR011029: Death-like domain superfamily;IPR033516: CARD8/ASC/NALP1, CARD domain	Cytoplasm_Nucleus	--
CI01000059_08181323_08184538	as_homolog_gene_family,_member_F_[Danio_rerio]	0.0796	0.1974	0.1638	0	0	0.1115	GO:0006886 intracellular protein transport;GO:0042742 defense response to bacterium;GO:0032456 endocytic recycling;GO:0006895 Golgi to endosome transport;GO:0008543 fibroblast growth factor receptor signaling pathway;GO:0090387 phagolysosome assembly involved in apoptotic cell clearance;GO:0045995 regulation of embryonic development	GO:0000139 Golgi membrane;GO:0005829 cytosol;GO:0031901 early endosome membrane;GO:0045335 phagocytic vesicle;GO:0055037 recycling endosome;GO:0005802 trans-Golgi network;GO:0005769 early endosome	GO:0005525 GTP binding;GO:0003924 GTPase activity	U: Intracellular trafficking, secretion, and vesicular transport	K07881	ko04152: AMPK signaling pathway	IPR001806: Small GTPase;IPR005225: Small GTP-binding protein domain;IPR027417: P-loop containing nucleoside triphosphate hydrolase	Cytoplasm_Nucleus	--
CI01000074_00553188_00557451	as_and_EF-hand_domain-containing_protein_[Danio_rerio]	0	0.2056	0.3094	0	0	0.3526	--	--	GO:0005525 GTP binding;GO:0003924 GTPase activity	U: Intracellular trafficking, secretion, and vesicular transport	K07891	ko04144: Endocytosis	IPR001806: Small GTPase;IPR005225: Small GTP-binding protein domain;IPR027417: P-loop containing nucleoside triphosphate hydrolase	Cytoplasm	--
CI01000098_00573428_00576294	Aquaporin-9_[Danio_rerio]	13.451	6.5504	13.3848	7.5975	3.1319	9.2221	--	GO:0016021 integral component of membrane	GO:0015267 channel activity	G: Carbohydrate transport and metabolism	K09864	ko04924: Renin secretion;ko04964: Proximal tubule bicarbonate reclamation;ko04976: Bile secretion	IPR000425: Major intrinsic protein;IPR022357: Major intrinsic protein, conserved site;IPR023271: Aquaporin-like;IPR034294: Aquaporin transporter	Plasma membrane	--
CI01000098_00548671_00550749	Aquaporin-7_[Danio_rerio]	0	0.1883	0	0	0	0	--	GO:0016021 integral component of membrane	GO:0015267 channel activity	G: Carbohydrate transport and metabolism	K09864	ko04924: Renin secretion;ko04964: Proximal tubule bicarbonate reclamation;ko04976: Bile secretion	IPR000425: Major intrinsic protein;IPR022357: Major intrinsic protein, conserved site;IPR023271: Aquaporin-like;IPR034294: Aquaporin transporter	Plasma membrane	--
CI01000027_01249889_01250572	apunzel5_[Danio_rerio]	1.5276	1.2835	1.3847	1.7386	1.5278	1.1907	--	GO:0016021 integral component of membrane	--	--	--	--	IPR039051: SE-cephalotoxin-like	Plasma membrane	--
CI01000027_01254220_01254900	apunzel_3_[Danio_rerio]	3.0549	2.0401	2.1049	0.9838	1.273	1.1578	--	--	--	--	--	--	IPR039051: SE-cephalotoxin-like	Cytoplasm	--
CI01000027_01198110_01199285	apunzel_2_[Danio_rerio]	1.8269	2.9228	2.5416	4.1952	3.5365	1.5784	--	--	--	--	K01771	ko00562: Inositol phosphate metabolism;ko01100: Metabolic pathways	IPR039051: SE-cephalotoxin-like	Plasma membrane	--
CI01000027_01204940_01206121	apunzel_2_[Danio_rerio]	1.7994	1.5394	1.7918	0.7591	0.4957	1.0733	--	--	--	--	K01771	ko00562: Inositol phosphate metabolism;ko01100: Metabolic pathways	IPR039051: SE-cephalotoxin-like	Cytoplasm	--
CI01000012_09358336_09370502	APJAANRE_RecName:_Full=Apelin_receptor_A;_AltName:_Full=Angiotensin_II_receptor-like_1a;_AltName:_Full=Angiotensin_receptor-like_1a;_AltName:_Full=G-protein_coupled_receptor_APJ_A	6.0783	15.2136	15.255	0	0	20.6845	GO:0006412 translation	GO:0044391 ribosomal subunit	GO:0003735 structural constituent of ribosome	J: Translation, ribosomal structure and biogenesis	K08378	ko04080: Neuroactive ligand-receptor interaction	IPR000276: G protein-coupled receptor, rhodopsin-like;IPR001976: Ribosomal protein S24e;IPR012678: Ribosomal protein L23/L15e core domain superfamily;IPR017452: GPCR, rhodopsin-like, 7TM;IPR018098: Ribosomal S24e conserved site	Plasma membrane	--
CI01000310_02164574_02165132	-amino-acid_oxidase,_tandem_duplicate_1_[Danio_rerio]	0.3498	0.5045	0.3639	0.0599	0	0.4311	GO:0019478 D-amino acid catabolic process	GO:0005777 peroxisome	GO:0071949 FAD binding;GO:0003884 D-amino-acid oxidase activity	E: Amino acid transport and metabolism	K00272	ko00250: Alanine, aspartate and glutamate metabolism;ko00470: D-Amino acid metabolism;ko01100: Metabolic pathways;ko04146: Peroxisome	IPR006076: FAD dependent oxidoreductase;IPR006181: D-amino acid oxidase, conserved site;IPR023209: D-amino-acid oxidase	Cytoplasm	--
CI01000027_00000579_00037786	aftlin-2_[Danio_rerio]	0.0777	0.0393	0.0403	0	0	0.0573	--	GO:0005886 plasma membrane	--	--	--	--	IPR028169: Raftlin family	Nucleus	--
CI01000091_01194555_01249090	AF515275_1_coagulation_factor_V_[Danioerio]	1.3573	0.7047	0.9082	1.3169	2.0143	0.5564	GO:0006825 copper ion transport	--	GO:0016491 oxidoreductase activity;GO:0005507 copper ion binding	Q: Secondary metabolites biosynthesis, transport and catabolism	K14735	ko00860: Porphyrin metabolism;ko04978: Mineral absorption	IPR002355: Multicopper oxidase, copper-binding site;IPR008972: Cupredoxin;IPR011706: Multicopper oxidase, C-terminal;IPR011707: Multicopper oxidase, N-terminal;IPR033138: Multicopper oxidases, conserved site;IPR045087: Multicopper oxidase	Extracell	CS pos: 22-23. AEC-LK. Pr: 0.8128
CI01000091_01265220_01283983	AF515275_1_coagulation_factor_V_[Danioerio]	2.2202	2.2138	2.1993	2.7737	3.0938	2.2411	GO:0006825 copper ion transport	--	GO:0016491 oxidoreductase activity;GO:0005507 copper ion binding	Q: Secondary metabolites biosynthesis, transport and catabolism	K14735	ko00860: Porphyrin metabolism;ko04978: Mineral absorption	IPR002355: Multicopper oxidase, copper-binding site;IPR008972: Cupredoxin;IPR011706: Multicopper oxidase, C-terminal;IPR011707: Multicopper oxidase, N-terminal;IPR024715: Coagulation factor 5/8-like;IPR033138: Multicopper oxidases, conserved site;IPR045087: Multicopper oxidase	Extracell	CS pos: 20-21. AEC-LK. Pr: 0.9146
CI01000171_00788022_00797188	AF506224_1rsenite_resistance_protein_2_[Danio_rerio]	1.6475	1.5784	1.6944	0	0.6661	1.3483	GO:0006397 mRNA processing;GO:0031047 gene silencing by RNA	GO:0005634 nucleus	--	R: General function prediction only	K07378	ko04514: Cell adhesion molecules	IPR007042: SERRATE/Ars2 , C-terminal;IPR021933: SERRATE/Ars2, N-terminal;IPR039727: SERRATE/Ars2	Nucleus	--
CI01000090_01019650_01023721	AF489105_1_uroporphyrinogen_III_synthase_[Danioerio]	0.8788	1.289	1.0134	0	0	1.3535	GO:0006782 protoporphyrinogen IX biosynthetic process;GO:0006780 uroporphyrinogen III biosynthetic process	--	GO:0004852 uroporphyrinogen-III synthase activity	H: Coenzyme transport and metabolism	K01719	ko00860: Porphyrin metabolism;ko01100: Metabolic pathways;ko01240: Biosynthesis of cofactors	IPR003754: Tetrapyrrole biosynthesis, uroporphyrinogen III synthase;IPR036108: Tetrapyrrole biosynthesis, uroporphyrinogen III synthase superfamily;IPR039793: Uroporphyrinogen-III synthase	Cytoplasm_Nucleus	--
CI01000300_06074165_06081192	AF487990_1_cytochrome_P450_2K7_[Danioerio]	0	0.1912	0.1066	0	0	0	--	GO:0016021 integral component of membrane	GO:0020037 heme binding;GO:0005506 iron ion binding;GO:0004497 monooxygenase activity;GO:0016705 oxidoreductase activity, acting on paired donors, with incorporation or reduction of molecular oxygen	Q: Secondary metabolites biosynthesis, transport and catabolism;I: Lipid transport and metabolism	K07427	--	IPR001128: Cytochrome P450;IPR002401: Cytochrome P450, E-class, group I;IPR017972: Cytochrome P450, conserved site;IPR036396: Cytochrome P450 superfamily	Endoplasmic reticulum	--
CI01000012_11925364_11925971	AF473825_1_dimerization_cofactorf_Hnf1/pterin-4a-carbinolamine_dehydratase_[Danio_rerio]	16.965	12.8564	10.7189	0.7847	0.8199	18.2001	GO:0006729 tetrahydrobiopterin biosynthetic process	--	GO:0008124 4-alpha-hydroxytetrahydrobiopterin dehydratase activity	K: Transcription	K01724	ko00790: Folate biosynthesis;ko01100: Metabolic pathways	IPR001533: Pterin 4 alpha carbinolamine dehydratase;IPR036428: Pterin 4 alpha carbinolamine dehydratase superfamily	Cytoplasm	--
CI01000014_01125316_01139727	AF473825_1_dimerization_cofactorf_Hnf1/pterin-4a-carbinolamine_dehydratase_[Danio_rerio]	2.6249	2.6236	2.9251	0.4592	0.8694	1.9297	GO:0006729 tetrahydrobiopterin biosynthetic process	--	GO:0008124 4-alpha-hydroxytetrahydrobiopterin dehydratase activity	K: Transcription	K01724	ko00790: Folate biosynthesis;ko01100: Metabolic pathways	IPR001533: Pterin 4 alpha carbinolamine dehydratase;IPR036428: Pterin 4 alpha carbinolamine dehydratase superfamily	Mitochondrion	--
CI01000313_00587436_00644890	AF426384_1_deltaD_protein_[Danioerio]	6.3961	3.0096	3.4689	4.5168	13.6394	5.3748	GO:0048513 animal organ development	GO:0031012 extracellular matrix	GO:0005509 calcium ion binding	T: Signal transduction mechanisms	K19559	ko04350: TGF-beta signaling pathway	IPR000152: EGF-type aspartate/asparagine hydroxylation site;IPR000742: EGF-like domain;IPR001881: EGF-like calcium-binding domain;IPR009030: Growth factor receptor cysteine-rich domain superfamily;IPR017878: TB domain;IPR018097: EGF-like calcium-binding, conserved site;IPR036773: TGF-beta binding (TB) domain superfamily	Mitochondrion	--
CI01000398_00149877_00152759	AF406819_1mmunoglobulin_heavy_chain_[Danio_rerio]	0.6125	1.5914	0.701	0	1.1521	1.0039	--	GO:0016021 integral component of membrane	--	--	K09624	--	IPR003006: Immunoglobulin/major histocompatibility complex, conserved site;IPR003597: Immunoglobulin C1-set;IPR007110: Immunoglobulin-like domain;IPR013783: Immunoglobulin-like fold;IPR036179: Immunoglobulin-like domain superfamily	Cytoplasm	--
CI01000305_00342924_00346089	AF397015_1uclear_lamin_LIII_[Danio_rerio]	69.8193	84.2164	72.6049	50.6748	68.5857	113.29	--	GO:0005882 intermediate filament	GO:0005198 structural molecule activity	--	K07604	ko04915: Estrogen signaling pathway;ko05150: Staphylococcus aureus infection	IPR002957: Keratin, type I;IPR018039: Intermediate filament protein, conserved site;IPR039008: Intermediate filament, rod domain	Nucleus	--
CI01000319_04759154_04760920	AF397015_1uclear_lamin_LIII_[Danio_rerio]	37.3737	55.8136	45.9887	1.4133	5.8059	54.7646	--	GO:0005882 intermediate filament	GO:0005198 structural molecule activity	--	K07604	ko04915: Estrogen signaling pathway;ko05150: Staphylococcus aureus infection	IPR002957: Keratin, type I;IPR039008: Intermediate filament, rod domain	Cytoplasm	--
CI01000026_02230639_02246622	AF395126_1_12-lipoxygenase_[Danioerio]	0.676	0.3207	0.4157	0.3811	0.602	0	GO:0006629 lipid metabolic process	GO:0005737 cytoplasm	GO:0005506 iron ion binding;GO:0016702 oxidoreductase activity, acting on single donors with incorporation of molecular oxygen, incorporation of two atoms of oxygen	--	K00458	ko00590: Arachidonic acid metabolism;ko01100: Metabolic pathways;ko01523: Antifolate resistance;ko04726: Serotonergic synapse;ko04750: Inflammatory mediator regulation of TRP channels	IPR000907: Lipoxygenase;IPR001024: PLAT/LH2 domain;IPR001885: Lipoxygenase, mammalian;IPR013819: Lipoxygenase, C-terminal;IPR020834: Lipoxygenase, conserved site;IPR036226: Lipoxigenase, C-terminal domain superfamily;IPR036392: PLAT/LH2 domain superfamily;IPR042062: Lipoxygenase, vertebrates, PLAT domain	Cytoplasm	--
CI01000080_02377623_02390372	AF387900_1_protein_disulfidesomerase-related_protein_P5_precursor_[Danio_rerio]	2.4154	3.19	3.8402	2.1329	3.0911	1.7667	--	GO:0016021 integral component of membrane	GO:0016971 flavin-linked sulfhydryl oxidase activity	D: Cell cycle control, cell division, chromosome partitioning	K10758	--	IPR013766: Thioredoxin domain;IPR017905: ERV/ALR sulfhydryl oxidase domain;IPR036249: Thioredoxin-like superfamily;IPR036774: ERV/ALR sulfhydryl oxidase domain superfamily;IPR039798: Sulfhydryl oxidase;IPR040986: Sulfhydryl oxidase, flavin adenine dinucleotide (FAD) binding domain;IPR041269: Sulfhydryl oxidase, Trx-like domain;IPR042568: Sulfhydryl oxidase, flavin adenine dinucleotide (FAD) bindi…	Plasma membrane	CS pos: 22-23. CQS-AR. Pr: 0.7899
CI01000009_03689901_03697052	AF339838_1ts_variant_gene_6_protein_[Danio_rerio]	0.5089	0.587	0.4269	0	0	0.7265	GO:0048856 anatomical structure development;GO:0006357 regulation of transcription by RNA polymerase II	GO:0005634 nucleus	GO:0003700 DNA-binding transcription factor activity;GO:0043565 sequence-specific DNA binding	K: Transcription	K09441	--	IPR000418: Ets domain;IPR003118: Pointed domain;IPR013761: Sterile alpha motif/pointed domain superfamily;IPR016312: Transcription factor, GA-binding, alpha subunit;IPR024668: GA-binding protein alpha subunit, N-terminal;IPR029071: Ubiquitin-like domain superfamily;IPR036388: Winged helix-like DNA-binding domain superfamily;IPR036390: Winged helix DNA-binding domain superfamily;IPR046328: ETS fam…	Nucleus	--
CI01000027_06522009_06523565	AF294839_1_putative_pyruvate_dehydrogenase_phosphatasesoenzyme_2_[Danio_rerio]	0.3459	0.4821	0.476	0	0	0.5403	GO:0006470 protein dephosphorylation	--	GO:0046872 metal ion binding;GO:0004722 protein serine/threonine phosphatase activity	T: Signal transduction mechanisms	K01102	--	IPR000222: PPM-type phosphatase, divalent cation binding;IPR001932: PPM-type phosphatase-like domain;IPR015655: Protein phosphatase 2C family;IPR036457: PPM-type phosphatase-like domain superfamily	Mitochondrion	--
CI01000306_02393665_02395203	AF294839_1_putative_pyruvate_dehydrogenase_phosphatasesoenzyme_2_[Danio_rerio]	0.1487	0.0627	0.1119	0	0	0.0901	GO:0006470 protein dephosphorylation	--	GO:0046872 metal ion binding;GO:0004722 protein serine/threonine phosphatase activity	T: Signal transduction mechanisms	K01102	--	IPR000222: PPM-type phosphatase, divalent cation binding;IPR001932: PPM-type phosphatase-like domain;IPR015655: Protein phosphatase 2C family;IPR036457: PPM-type phosphatase-like domain superfamily	Mitochondrion	--
CI01000004_14877615_14885956	AF265346_1_protein_kinase_Chk2_[Danioerio]	2.3984	1.7374	1.473	0	0.4675	1.998	GO:0006468 protein phosphorylation;GO:0042981 regulation of apoptotic process	--	GO:0005524 ATP binding;GO:0004674 protein serine/threonine kinase activity	T: Signal transduction mechanisms	K04410	ko04010: MAPK signaling pathway;ko04012: ErbB signaling pathway;ko04014: Ras signaling pathway;ko04360: Axon guidance;ko04510: Focal adhesion;ko04660: T cell receptor signaling pathway;ko04810: Regulation of actin cytoskeleton;ko05130: Pathogenic Escherichia coli infection;ko05170: Human immunodeficiency virus 1 infection;ko05211: Renal cell carcinoma	IPR000095: CRIB domain;IPR000719: Protein kinase domain;IPR008271: Serine/threonine-protein kinase, active site;IPR011009: Protein kinase-like domain superfamily;IPR017441: Protein kinase, ATP binding site;IPR033923: p21 activated kinase binding domain;IPR035064: p21-activated kinase 2, catalytic domain;IPR036936: CRIB domain superfamily	Nucleus	--
CI01000053_00019833_00041450	AF221127_2lpha-2_macroglobulin_like-protein_[Danio_rerio]	4.6259	4.1201	4.0576	1.5538	0.5055	3.5762	--	GO:0005615 extracellular space	GO:0004867 serine-type endopeptidase inhibitor activity	O: Posttranslational modification, protein turnover, chaperones	K23593	--	IPR001599: Alpha-2-macroglobulin;IPR002890: Macroglobulin domain;IPR008930: Terpenoid cyclases/protein prenyltransferase alpha-alpha toroid;IPR009048: Alpha-macroglobulin, receptor-binding;IPR011625: Alpha-2-macroglobulin, bait region domain;IPR011626: Alpha-macroglobulin-like, TED domain;IPR013783: Immunoglobulin-like fold;IPR014756: Immunoglobulin E-set;IPR019742: Alpha-2-macroglobulin, conserv…	Cytoplasm	--
CI01000046_06460451_06464009	AF220008_1_coilin_p80,_partial_[Danioerio]	0.2124	0.1763	0.2134	0	0	0.2823	--	GO:0005634 nucleus	--	--	K13150	--	IPR024822: Coilin;IPR031722: Coilin, N-terminal domain	Nucleus	--
CI01000321_00441382_00448773	AF210641_1_Ke3_[Danioerio]	47.7516	109.649	122.62	7.5155	4.2872	282.752	GO:0006412 translation;GO:0051726 regulation of cell cycle	GO:0005829 cytosol;GO:0015935 small ribosomal subunit	GO:0003735 structural constituent of ribosome;GO:0019843 rRNA binding	J: Translation, ribosomal structure and biogenesis	K02964	ko03010: Ribosome;ko05171: Coronavirus disease - COVID-19	IPR001892: Ribosomal protein S13;IPR010979: Ribosomal protein S13-like, H2TH;IPR018269: Ribosomal protein S13, conserved site;IPR027437: 30s ribosomal protein S13, C-terminal	Cytoplasm	--
CI01000059_02068570_02070710	AF210636_1_V-type_ATPase_subunit_G-like_protein_[Danioerio]	0.2121	0.5055	0.5826	0	0	2.0868	--	GO:0016471 vacuolar proton-transporting V-type ATPase complex	GO:0046961 proton-transporting ATPase activity, rotational mechanism	C: Energy production and conversion	K02152	ko00190: Oxidative phosphorylation;ko01100: Metabolic pathways;ko04145: Phagosome;ko04150: mTOR signaling pathway;ko04721: Synaptic vesicle cycle;ko04966: Collecting duct acid secretion;ko05110: Vibrio cholerae infection;ko05120: Epithelial cell signaling in Helicobacter pylori infection;ko05165: Human papillomavirus infection;ko05323: Rheumatoid arthritis	IPR005124: Vacuolar (H+)-ATPase G subunit	Extracell	--
CI01000018_05985767_05990055	AF189238_1_homogentisate_1,2-dioxygenase_[Danioerio]	13.0648	19.1616	10.1224	2.1727	7.6255	4.4266	GO:0006559 L-phenylalanine catabolic process;GO:0006570 tyrosine metabolic process	--	GO:0046872 metal ion binding;GO:0004411 homogentisate 1,2-dioxygenase activity	E: Amino acid transport and metabolism	K00451	ko00350: Tyrosine metabolism;ko01100: Metabolic pathways	IPR005708: Homogentisate 1,2-dioxygenase;IPR011051: RmlC-like cupin domain superfamily;IPR014710: RmlC-like jelly roll fold;IPR046451: Homogentisate 1,2-dioxygenase, C-terminal domain;IPR046452: Homogentisate 1,2-dioxygenase, N-terminal domain	Cytoplasm	--
CI01000345_01243255_01250256	AF183906_1_P450romatase_[Danio_rerio]	2.8208	4.3203	2.1747	1.0937	2.1922	0.8748	--	--	GO:0020037 heme binding;GO:0005506 iron ion binding;GO:0004497 monooxygenase activity;GO:0016705 oxidoreductase activity, acting on paired donors, with incorporation or reduction of molecular oxygen	Q: Secondary metabolites biosynthesis, transport and catabolism	K07418	ko00590: Arachidonic acid metabolism;ko00591: Linoleic acid metabolism;ko01100: Metabolic pathways;ko04726: Serotonergic synapse;ko04750: Inflammatory mediator regulation of TRP channels;ko04913: Ovarian steroidogenesis;ko05417: Lipid and atherosclerosis	IPR001128: Cytochrome P450;IPR002401: Cytochrome P450, E-class, group I;IPR017972: Cytochrome P450, conserved site;IPR036396: Cytochrome P450 superfamily	Cytoplasm	--
CI01000319_05618356_05625888	AF182161_1_REGGIE2_[Danioerio]	0.618	0.3395	0.3702	0	0	0.6066	--	GO:0016020 membrane;GO:0005768 endosome	--	U: Intracellular trafficking, secretion, and vesicular transport;Z: Cytoskeleton	K07192	ko04910: Insulin signaling pathway	IPR001107: Band 7 domain;IPR027705: Flotillin family;IPR031905: Flotillin, C-terminal domain;IPR036013: Band 7/SPFH domain superfamily	Cytoplasm	--
CI01000026_16806546_16810171	AF180921_1ntestinal_fatty_acid_binding_protein_[Danio_rerio]	0.8506	0.727	0	0	0	1.5769	GO:0034653 retinoic acid catabolic process	GO:0005737 cytoplasm	GO:0001972 retinoic acid binding	I: Lipid transport and metabolism	K17337	--	IPR000463: Cytosolic fatty-acid binding;IPR000566: Lipocalin/cytosolic fatty-acid binding domain;IPR012674: Calycin;IPR031259: Intracellular lipid binding protein	Cytoplasm	--
CI01000029_02539755_02540836	AF180921_1ntestinal_fatty_acid_binding_protein_[Danio_rerio]	0.1369	0.0852	0.1217	0	0	0	--	--	GO:0008289 lipid binding	I: Lipid transport and metabolism	K08756	ko03320: PPAR signaling pathway	IPR000463: Cytosolic fatty-acid binding;IPR000566: Lipocalin/cytosolic fatty-acid binding domain;IPR012674: Calycin;IPR031259: Intracellular lipid binding protein	Cytoplasm	--
CI01180000_05471249_05477850	AF176318_2ukaryotic_translation_initiation_factor_4E_short_form_[Danio_rerio]	1.9838	2.4993	2.0851	0	0	2.4878	--	GO:0005737 cytoplasm	GO:0003723 RNA binding;GO:0003743 translation initiation factor activity	J: Translation, ribosomal structure and biogenesis	K03259	ko01521: EGFR tyrosine kinase inhibitor resistance;ko04066: HIF-1 signaling pathway;ko04150: mTOR signaling pathway;ko04151: PI3K-Akt signaling pathway;ko04211: Longevity regulating pathway;ko04910: Insulin signaling pathway	IPR001040: Translation Initiation factor eIF- 4e;IPR019770: Eukaryotic translation initiation factor 4E (eIF-4E), conserved site;IPR023398: Translation Initiation factor eIF- 4e-like	Cytoplasm	--
CI01000063_04594405_04629754	AF175294_1_gelsolin_[Danioerio]	0.267	0.372	0.2879	0	0	0.5064	GO:0007010 cytoskeleton organization	GO:0000502 proteasome complex	GO:0051015 actin filament binding	Z: Cytoskeleton	K10369	--	IPR003128: Villin headpiece;IPR007122: Villin/Gelsolin;IPR029006: ADF-H/Gelsolin-like domain superfamily;IPR036886: Villin headpiece domain superfamily	Nucleus	--
CI01000340_09039154_09043792	AF174393_1_glial_fibrillarycidic_protein_[Danio_rerio]	1.3188	0.3973	0	0	0	0.6605	--	GO:0045095 keratin filament	--	--	K07605	--	IPR003054: Keratin, type II;IPR018039: Intermediate filament protein, conserved site;IPR032444: Keratin type II head;IPR039008: Intermediate filament, rod domain	Cytoskeleton	--
CI01000009_15637754_15643935	AF174137_1_type_I_keratin_[Danioerio]	1.0431	0.6296	0.8942	0	0.3501	0.8967	--	GO:0005882 intermediate filament	GO:0005198 structural molecule activity	--	K07604	ko04915: Estrogen signaling pathway;ko05150: Staphylococcus aureus infection	IPR002957: Keratin, type I;IPR018039: Intermediate filament protein, conserved site;IPR039008: Intermediate filament, rod domain	Mitochondrion	--
CI01000139_00850906_00856949	AF170069_1_catalase_[Danioerio]	27.3625	58.8034	34.1867	3.2778	5.325	44.9687	GO:0006979 response to oxidative stress;GO:0042744 hydrogen peroxide catabolic process	GO:0005777 peroxisome	GO:0046872 metal ion binding;GO:0020037 heme binding;GO:0004096 catalase activity	P: Inorganic ion transport and metabolism	K03781	ko00380: Tryptophan metabolism;ko00630: Glyoxylate and dicarboxylate metabolism;ko01100: Metabolic pathways;ko01200: Carbon metabolism;ko04068: FoxO signaling pathway;ko04146: Peroxisome;ko04211: Longevity regulating pathway;ko04212: Longevity regulating pathway - worm;ko04213: Longevity regulating pathway - multiple species;ko05014: Amyotrophic lateral sclerosis;ko05022: Pathways of neurodegener…	IPR002226: Catalase haem-binding site;IPR010582: Catalase immune-responsive domain;IPR011614: Catalase core domain;IPR018028: Catalase, mono-functional, haem-containing;IPR020835: Catalase superfamily;IPR024708: Catalase active site;IPR024711: Catalase, mono-functional, haem-containing, clades 1 and 3;IPR040333: Catalase, clade 3	Cytoplasm	--
CI01000072_02922504_03031111	AF165817_1_fast_muscle-specific_myosin_heavy_chain_[Danioerio]	1.557	1.6668	1.5457	0.4465	0	2.1623	--	GO:0016459 myosin complex	GO:0005524 ATP binding;GO:0051015 actin filament binding;GO:0003774 motor activity	Z: Cytoskeleton	K10362	--	IPR000048: IQ motif, EF-hand binding site;IPR001478: PDZ domain;IPR001609: Myosin head, motor domain;IPR002928: Myosin tail;IPR004009: Myosin, N-terminal, SH3-like;IPR027417: P-loop containing nucleoside triphosphate hydrolase;IPR036034: PDZ superfamily;IPR036064: Class XVIII myosin, motor domain;IPR036961: Kinesin motor domain superfamily	Nucleus	--
CI01000339_06867675_06873093	AF139537_1_Arp2/3_complex_16kDa_subunit_[Danioerio]	0.3239	0.1952	0	0	0.5474	0.1599	GO:0034314 Arp2/3 complex-mediated actin nucleation;GO:0030833 regulation of actin filament polymerization	GO:0005737 cytoplasm;GO:0005885 Arp2/3 protein complex	--	Z: Cytoskeleton	K05754	ko04144: Endocytosis;ko04530: Tight junction;ko04666: Fc gamma R-mediated phagocytosis;ko04810: Regulation of actin cytoskeleton;ko05100: Bacterial invasion of epithelial cells;ko05130: Pathogenic Escherichia coli infection;ko05131: Shigellosis;ko05132: Salmonella infection;ko05135: Yersinia infection	IPR006789: Actin-related protein 2/3 complex subunit 5;IPR036743: Actin-related protein 2/3 complex subunit 5 superfamily	Nucleus	--
CI01000154_00776484_00783606	AF119163_1_cardiac_mysosin_light_chain_1_[Danioerio]	3.5365	2.8462	2.6268	0	0	2.3229	--	--	GO:0005509 calcium ion binding;GO:0005102 signaling receptor binding	T: Signal transduction mechanisms	K02183	ko04014: Ras signaling pathway;ko04015: Rap1 signaling pathway;ko04020: Calcium signaling pathway;ko04022: cGMP-PKG signaling pathway;ko04024: cAMP signaling pathway;ko04070: Phosphatidylinositol signaling system;ko04114: Oocyte meiosis;ko04218: Cellular senescence;ko04261: Adrenergic signaling in cardiomyocytes;ko04270: Vascular smooth muscle contraction;ko04371: Apelin signaling pathway;ko04625…	IPR002048: EF-hand domain;IPR011992: EF-hand domain pair;IPR018247: EF-Hand 1, calcium-binding site	Cytoplasm	--
CI01000020_01647763_01658875	AF075384_1_tyrosine_hydroxylase_[Danioerio]	14.2814	18.933	11.2566	2.3663	2.6072	8.967	GO:0006559 L-phenylalanine catabolic process	--	GO:0005506 iron ion binding;GO:0004505 phenylalanine 4-monooxygenase activity	E: Amino acid transport and metabolism	K00500	ko00360: Phenylalanine metabolism;ko00400: Phenylalanine, tyrosine and tryptophan biosynthesis;ko00790: Folate biosynthesis;ko01100: Metabolic pathways;ko01230: Biosynthesis of amino acids	IPR001273: Aromatic amino acid hydroxylase;IPR002912: ACT domain;IPR018301: Aromatic amino acid hydroxylase, iron/copper binding site;IPR019773: Tyrosine 3-monooxygenase-like;IPR019774: Aromatic amino acid hydroxylase, C-terminal;IPR036329: Aromatic amino acid monoxygenase, C-terminal domain superfamily;IPR036951: Aromatic amino acid hydroxylase superfamily;IPR045865: ACT-like domain	Nucleus	--
CI01000057_05857113_05861024	Acyl-coenzyme_A_thioesterase_8_[Danio_rerio]	0.1636	0.1743	0.1783	0	0	0.1526	GO:0006637 acyl-CoA metabolic process	--	GO:0047617 acyl-CoA hydrolase activity	I: Lipid transport and metabolism	K11992	ko00120: Primary bile acid biosynthesis;ko01100: Metabolic pathways;ko04146: Peroxisome	IPR003703: Acyl-CoA thioesterase;IPR029069: HotDog domain superfamily;IPR042171: Acyl-CoA thioesterase, double hotdog domain	Nucleus	--
CI01000054_07723457_07725732	acyl-coenzyme_A_thioesterase_13_[Danio_rerio]	4.4012	7.0654	3.3352	0	0	2.5676	--	--	GO:0047617 acyl-CoA hydrolase activity	R: General function prediction only	K17362	--	IPR003736: Phenylacetic acid degradation-related domain;IPR006683: Thioesterase domain;IPR029069: HotDog domain superfamily;IPR039298: Acyl-coenzyme A thioesterase 13	Cytoplasm	--
CI01000019_04049137_04091649	ACSF2ANRE_RecName:_Full=Acyl-CoA_synthetase_family_member_2,_mitochondrial;_Flags:_Precursor	1.5889	2.1662	1.2919	0	0.1883	1.4264	GO:0006629 lipid metabolic process	--	GO:0003987 acetate-CoA ligase activity;GO:0050218 propionate-CoA ligase activity	I: Lipid transport and metabolism	K01908	ko00640: Propanoate metabolism;ko01100: Metabolic pathways	IPR000873: AMP-dependent synthetase/ligase;IPR020845: AMP-binding, conserved site;IPR025110: AMP-binding enzyme, C-terminal domain;IPR032387: Acetyl-coenzyme A synthetase, N-terminal domain;IPR042099: ANL, N-terminal domain;IPR045851: AMP-binding enzyme, C-terminal domain superfamily	Plasma membrane	--
CI01000075_00548373_00566336	ACSF2ANRE_RecName:_Full=Acyl-CoA_synthetase_family_member_2,_mitochondrial;_Flags:_Precursor	0.41	1.0606	0.5486	0	0	0.2975	GO:0006629 lipid metabolic process;GO:0019427 acetyl-CoA biosynthetic process from acetate	--	GO:0005524 ATP binding;GO:0003987 acetate-CoA ligase activity;GO:0050218 propionate-CoA ligase activity;GO:0016208 AMP binding	I: Lipid transport and metabolism	K01895	ko00010: Glycolysis / Gluconeogenesis;ko00620: Pyruvate metabolism;ko00630: Glyoxylate and dicarboxylate metabolism;ko00640: Propanoate metabolism;ko01100: Metabolic pathways;ko01200: Carbon metabolism	IPR000873: AMP-dependent synthetase/ligase;IPR025110: AMP-binding enzyme, C-terminal domain;IPR032387: Acetyl-coenzyme A synthetase, N-terminal domain;IPR042099: ANL, N-terminal domain;IPR045851: AMP-binding enzyme, C-terminal domain superfamily	Cytoplasm	--
CI01000021_03902018_03931315	Acetoacetyl-CoA_synthetase_[Danio_rerio]	1.801	2.1323	1.8002	0	0	1.3818	GO:0006629 lipid metabolic process;GO:0019427 acetyl-CoA biosynthetic process from acetate	--	GO:0005524 ATP binding;GO:0003987 acetate-CoA ligase activity;GO:0050218 propionate-CoA ligase activity;GO:0016208 AMP binding	I: Lipid transport and metabolism	K01895	ko00010: Glycolysis / Gluconeogenesis;ko00620: Pyruvate metabolism;ko00630: Glyoxylate and dicarboxylate metabolism;ko00640: Propanoate metabolism;ko01100: Metabolic pathways;ko01200: Carbon metabolism	IPR000873: AMP-dependent synthetase/ligase;IPR020845: AMP-binding, conserved site;IPR025110: AMP-binding enzyme, C-terminal domain;IPR032387: Acetyl-coenzyme A synthetase, N-terminal domain;IPR042099: ANL, N-terminal domain;IPR045851: AMP-binding enzyme, C-terminal domain superfamily	Cytoplasm	--
CI01000009_02233367_02235148	ab-like_protein_3_[Danio_rerio]	0	0.451	0	0	0	0	--	--	--	--	K07933	--	IPR027417: P-loop containing nucleoside triphosphate hydrolase	Nucleus	--
CI01000006_01695152_01695781	ab-like_protein_2B_[Danio_rerio]	0.205	0.5201	0.5465	0	0	0.8712	GO:0007264 small GTPase mediated signal transduction	--	GO:0005525 GTP binding;GO:0003924 GTPase activity	R: General function prediction only	K07863	ko05100: Bacterial invasion of epithelial cells;ko05132: Salmonella infection;ko05135: Yersinia infection	IPR001806: Small GTPase;IPR003578: Small GTPase Rho;IPR005225: Small GTP-binding protein domain;IPR027417: P-loop containing nucleoside triphosphate hydrolase	Extracell	--
CI01000059_03084382_03111856	ab_GTPase-binding_effector_protein_2_[Danio_rerio]	0.4392	0.7494	0.867	0	0	0.8142	GO:0015031 protein transport;GO:0006897 endocytosis	GO:0005769 early endosome	GO:0005096 GTPase activator activity;GO:0008083 growth factor activity	U: Intracellular trafficking, secretion, and vesicular transport	K12480	ko04144: Endocytosis	IPR003914: Rabaptin;IPR015390: Rabaptin, GTPase-Rab5 binding domain;IPR018514: Rabaptin coiled-coil domain	Cytoplasm_Nucleus	--
CI01000069_00029366_00037113	ab_GTPase-binding_effector_protein_2_[Danio_rerio]	0.312	0.4202	0.6302	0	0	0.4092	GO:0015031 protein transport;GO:0006897 endocytosis;GO:0030030 cell projection organization	GO:0005815 microtubule organizing center;GO:0005769 early endosome;GO:0042995 cell projection	GO:0005096 GTPase activator activity;GO:0008083 growth factor activity	U: Intracellular trafficking, secretion, and vesicular transport	K20130	--	IPR003914: Rabaptin;IPR015390: Rabaptin, GTPase-Rab5 binding domain;IPR018514: Rabaptin coiled-coil domain	Nucleus	--
CI01000018_00857807_00915417	aaaaaaaaaa	0	0.4176	0.7265	0	0	1.2543	GO:0032502 developmental process	GO:0005634 nucleus	GO:0046983 protein dimerization activity;GO:0016922 nuclear receptor binding;GO:0030374 nuclear receptor transcription coactivator activity	K: Transcription	K11255	ko04915: Estrogen signaling pathway;ko04919: Thyroid hormone signaling pathway	IPR000014: PAS domain;IPR009110: Nuclear receptor coactivator, interlocking;IPR010011: Nuclear receptor coactivator, DUF1518;IPR011598: Myc-type, basic helix-loop-helix (bHLH) domain;IPR013767: PAS fold;IPR014920: Nuclear receptor coactivator, Ncoa-type, interlocking;IPR014935: Nuclear receptor coactivator, receptor-binding domain;IPR017426: Nuclear receptor coactivator;IPR032565: Nuclear recepto…	Nucleus	--
CI01000339_02259491_02262420	60_[Danio_rerio]	0.1396	0.1635	0.1433	0	0	0.2374	--	GO:0005763 mitochondrial small ribosomal subunit	GO:0003735 structural constituent of ribosome	--	K17410	--	IPR026299: Mitochondrial 28S ribosomal protein S31	Cytoplasm_Nucleus	--
CI01000050_01374628_01443035	204_[Danio_rerio]	1.0753	0.8597	0.9483	0.2523	0.1153	1.5796	GO:0007411 axon guidance	GO:0005886 plasma membrane;GO:0016021 integral component of membrane	GO:0017154 semaphorin receptor activity	T: Signal transduction mechanisms	K06822	--	IPR001627: Sema domain;IPR002165: Plexin repeat;IPR002909: IPT domain;IPR008936: Rho GTPase activation protein;IPR013548: Plexin, cytoplasmic RasGAP domain;IPR013783: Immunoglobulin-like fold;IPR014756: Immunoglobulin E-set;IPR015943: WD40/YVTN repeat-like-containing domain superfamily;IPR016201: PSI domain;IPR031148: Plexin family;IPR036352: Sema domain superfamily;IPR042719: Plexin-D1, sema dom…	Plasma membrane	CS pos: 29-30. TRA-LK. Pr: 0.8255
CI01000004_16654485_16672242	168_[Danio_rerio]	0	0.0471	0	0	0	0	GO:0002138 retinoic acid biosynthetic process;GO:0006776 vitamin A metabolic process	GO:0005829 cytosol	GO:0008289 lipid binding	I: Lipid transport and metabolism	K06210	ko00760: Nicotinate and nicotinamide metabolism;ko01100: Metabolic pathways;ko01240: Biosynthesis of cofactors	IPR000463: Cytosolic fatty-acid binding;IPR000566: Lipocalin/cytosolic fatty-acid binding domain;IPR012674: Calycin;IPR031259: Intracellular lipid binding protein	Cytoplasm	--
CI01000016_06712886_06713770	168_[Danio_rerio]	0	0	0	0	0	0.081	--	--	GO:0008289 lipid binding	I: Lipid transport and metabolism	K08753	ko03320: PPAR signaling pathway;ko04923: Regulation of lipolysis in adipocytes	IPR000463: Cytosolic fatty-acid binding;IPR000566: Lipocalin/cytosolic fatty-acid binding domain;IPR012674: Calycin	Cytoplasm	--
CI01000092_02902889_02909457	168_[Danio_rerio]	15.1192	29.0495	23.4422	1.5459	2.1045	27.7557	--	--	GO:0008289 lipid binding	I: Lipid transport and metabolism	K14622	ko04977: Vitamin digestion and absorption	IPR000463: Cytosolic fatty-acid binding;IPR000566: Lipocalin/cytosolic fatty-acid binding domain;IPR012674: Calycin;IPR031259: Intracellular lipid binding protein	Cytoplasm	--
CI01000024_03669290_03670963	144_[Danio_rerio]	0.8267	0.3006	0.5216	0	0	0.4907	--	GO:0016021 integral component of membrane	GO:0042813 Wnt-activated receptor activity	T: Signal transduction mechanisms	K02432	ko04150: mTOR signaling pathway;ko04310: Wnt signaling pathway;ko04390: Hippo signaling pathway;ko04550: Signaling pathways regulating pluripotency of stem cells;ko04916: Melanogenesis;ko04934: Cushing syndrome;ko05010: Alzheimer disease;ko05022: Pathways of neurodegeneration - multiple diseases;ko05165: Human papillomavirus infection;ko05200: Pathways in cancer;ko05205: Proteoglycans in cancer;k…	IPR000539: Frizzled/Smoothened, transmembrane domain;IPR015526: Frizzled/secreted frizzled-related protein;IPR017981: GPCR, family 2-like;IPR020067: Frizzled domain;IPR036790: Frizzled cysteine-rich domain superfamily	Plasma membrane	CS pos: 29-30. CSA-QY. Pr: 0.8473
CI01000190_00255680_00258789	_Znf622_protein_[Danioerio]	0.4624	0.5351	0.6613	0	0	0.8485	--	GO:0005737 cytoplasm	GO:0008270 zinc ion binding;GO:0003676 nucleic acid binding	R: General function prediction only	K14816	--	IPR003604: Matrin/U1-C-like, C2H2-type zinc finger;IPR013087: Zinc finger C2H2-type;IPR022755: Zinc finger, double-stranded RNA binding;IPR036236: Zinc finger C2H2 superfamily;IPR040025: Zinc finger protein 622/Rei1/Reh1;IPR041661: ZN622/Rei1/Reh1, zinc finger C2H2-type	Nucleus	--
CI01000313_01706521_01713398	_Zmpste24_protein_[Danioerio]	7.7903	7.0964	7.2675	26.8642	11.5307	14.0254	GO:0071586 CAAX-box protein processing	GO:0016021 integral component of membrane;GO:0005789 endoplasmic reticulum membrane	GO:0046872 metal ion binding;GO:0004222 metalloendopeptidase activity	R: General function prediction only	K06013	ko00900: Terpenoid backbone biosynthesis	IPR001915: Peptidase M48;IPR027057: CAAX prenyl protease 1;IPR032456: CAAX prenyl protease 1, N-terminal	Plasma membrane	--
CI01000000_02595861_02603891	_zinc_transporter_[Danioerio]	0.2925	0.3323	0.4053	0.6946	0.6039	0	--	GO:0016021 integral component of membrane	GO:0046873 metal ion transmembrane transporter activity	P: Inorganic ion transport and metabolism	K14714	ko04216: Ferroptosis;ko05010: Alzheimer disease;ko05012: Parkinson disease	IPR003689: Zinc/iron permease	Plasma membrane	--
CI01000304_14333374_14339329	_zinc_finger_protein_ZPR1_[Danioerio]	0.4347	0.4713	0.4837	0	0	0.598	--	--	GO:0008270 zinc ion binding	R: General function prediction only	K06874	--	IPR004457: Zinc finger, ZPR1-type;IPR040141: ZPR1 family;IPR042451: ZPR1, A/B domain;IPR042452: ZPR1, zinc finger domain	Cytoplasm	--
CI01000004_12025107_12032154	_zinc_finger_protein_395_[Danioerio]	0	0.1512	0	0	0	0	GO:0030833 regulation of actin filament polymerization	GO:0016020 membrane	GO:0031267 small GTPase binding	S: Function unknown	--	--	IPR009828: CYRIA/CYRIB, Rac1 binding domain;IPR039789: CYFIP-related Rac1 interactor	Cytoplasm	--
CI01000327_03599848_03637906	_zinc_finger_protein_395_[Danioerio]	0.2218	0.1718	0.1693	0	0	0.1171	GO:0030833 regulation of actin filament polymerization	GO:0016020 membrane	GO:0031267 small GTPase binding	S: Function unknown	--	--	IPR009828: CYRIA/CYRIB, Rac1 binding domain;IPR039789: CYFIP-related Rac1 interactor	Plasma membrane	--
CI01000313_01902080_01911647	_zinc_finger_protein_297_[Danioerio]	0.3433	0.4005	0.4051	0	0	0.7837	--	--	--	M: Cell wall/membrane/envelope biogenesis	K10495	--	IPR000210: BTB/POZ domain;IPR005886: UDP-glucose 4-epimerase;IPR011333: SKP1/BTB/POZ domain superfamily;IPR013087: Zinc finger C2H2-type;IPR016040: NAD(P)-binding domain;IPR036236: Zinc finger C2H2 superfamily;IPR036291: NAD(P)-binding domain superfamily	Nucleus	--
CI01000069_05077178_05084933	_zinc_finger_protein_207_[Danioerio]	2.4347	1.5013	1.9241	0	0	1.6554	GO:0055085 transmembrane transport	GO:0016021 integral component of membrane;GO:0005743 mitochondrial inner membrane	GO:0005509 calcium ion binding	R: General function prediction only	--	--	IPR013087: Zinc finger C2H2-type	Nucleus	--
CI01000112_01010850_01018328	_zinc_finger_protein_207_[Danioerio]	1.765	2.3631	2.1546	0	0	2.7348	--	--	--	R: General function prediction only	--	--	IPR013087: Zinc finger C2H2-type	Nucleus	--
CI01000036_01466321_01474630	_zinc_finger_CCCH_domain-containing_protein_15_[Danioerio]	1.3309	1.3129	1.401	0.1171	0.394	0.9247	--	--	GO:0046872 metal ion binding	R: General function prediction only	K00167	ko00280: Valine, leucine and isoleucine degradation;ko00640: Propanoate metabolism;ko01100: Metabolic pathways	IPR000571: Zinc finger, CCCH-type;IPR032378: ZC3H15/TMA46 family, C-terminal;IPR036855: Zinc finger, CCCH-type superfamily	Mitochondrion	--
CI01000036_01475403_01476425	_zinc_finger_CCCH_domain-containing_protein_15_[Danioerio]	0	0.0403	0	0	0	0	--	--	GO:0046872 metal ion binding	R: General function prediction only	K00167	ko00280: Valine, leucine and isoleucine degradation;ko00640: Propanoate metabolism;ko01100: Metabolic pathways	--	Nucleus	--
CI01000315_00245582_00258794	_zinc_finger,_FYVE_domain_containing_21_[Danioerio]	0	0.1477	0.0669	0	0	0.0972	--	--	GO:0046872 metal ion binding	R: General function prediction only	K24780	--	IPR000306: FYVE zinc finger;IPR011011: Zinc finger, FYVE/PHD-type;IPR013083: Zinc finger, RING/FYVE/PHD-type;IPR017455: Zinc finger, FYVE-related;IPR043269: Lateral signaling target protein 2, FYVE domain	Plasma membrane	--
CI01000340_15433393_15440042	_Zgc:92785_[Danioerio]	0	0.0863	0.0432	0	0	0.19	GO:0043161 proteasome-mediated ubiquitin-dependent protein catabolic process	GO:0000502 proteasome complex;GO:0005783 endoplasmic reticulum	GO:0004866 endopeptidase inhibitor activity;GO:0070628 proteasome binding	O: Posttranslational modification, protein turnover, chaperones	K06700	ko03050: Proteasome	IPR013886: PI31 proteasome regulator, C-terminal;IPR021625: PI31 proteasome regulator, N-terminal;IPR045128: Proteasome inhibitor PI31-like	Cytoplasm	--
CI01000039_02671469_02692713	_Zgc:92753_protein_[Danioerio]	4.6024	2.7008	3.2061	0.7362	3.4323	2.4154	--	GO:0005615 extracellular space	GO:0003779 actin binding;GO:0090482 vitamin transmembrane transporter activity;GO:0005499 vitamin D binding	--	K12258	--	IPR000213: Vitamin D-binding protein;IPR000264: ALB/AFP/VDB;IPR014760: Serum albumin, N-terminal;IPR020858: Serum albumin-like	Cytoplasm	--
CI01000092_04545522_04550438	_Zgc:92746_protein_[Danioerio]	4.4895	6.416	10.9556	1.2557	1.6339	10.8849	--	GO:0016021 integral component of membrane;GO:0005789 endoplasmic reticulum membrane	GO:0005525 GTP binding	U: Intracellular trafficking, secretion, and vesicular transport	K12272	ko03060: Protein export	IPR019009: Signal recognition particle receptor, beta subunit;IPR024156: Small GTPase superfamily, ARF type;IPR027417: P-loop containing nucleoside triphosphate hydrolase	Cytoplasm	--
CI01000054_07026336_07030820	_Zgc:92739_[Danioerio]	5.9563	8.5084	8.3891	0	0	8.8948	--	--	--	J: Translation, ribosomal structure and biogenesis	K09022	--	IPR006056: RidA family;IPR006175: YjgF/YER057c/UK114 family;IPR019897: RidA, conserved site;IPR035959: RutC-like superfamily	Mitochondrion	--
CI01000009_03202999_03207060	_Zgc:92707_[Danioerio]	4.0768	2.8411	2.744	1.2474	2.8649	1.1422	GO:0006850 mitochondrial pyruvate transmembrane transport	GO:0016021 integral component of membrane;GO:0005743 mitochondrial inner membrane	--	S: Function unknown	K22139	ko05415: Diabetic cardiomyopathy	IPR005336: Mitochondrial pyruvate carrier	Mitochondrion	--
CI01000018_00085653_00086123	_Zgc:92635_protein_[Danioerio]	1.0176	2.8806	1.8353	0.3672	0	3.4147	GO:0006511 ubiquitin-dependent protein catabolic process	--	GO:0003746 translation elongation factor activity	K: Transcription	K03872	ko04066: HIF-1 signaling pathway;ko04120: Ubiquitin mediated proteolysis;ko05170: Human immunodeficiency virus 1 infection;ko05200: Pathways in cancer;ko05211: Renal cell carcinoma	IPR001232: S-phase kinase-associated protein 1-like;IPR011333: SKP1/BTB/POZ domain superfamily;IPR016073: SKP1 component, POZ domain;IPR039948: Elongin-C	Cytoplasm	--
CI01000000_16903722_16914680	_Zgc:92551_[Danioerio]	0.1555	0.0933	0.0963	0	0	0	--	--	GO:0003723 RNA binding	--	K13213	ko05014: Amyotrophic lateral sclerosis	IPR000504: RNA recognition motif domain;IPR012677: Nucleotide-binding alpha-beta plait domain superfamily;IPR035979: RNA-binding domain superfamily	Nucleus	--
CI01000131_00346354_00352958	_Zgc:92419_[Danioerio]	0.8193	0.5141	0.6491	1.4954	1.4723	0.4029	--	--	--	O: Posttranslational modification, protein turnover, chaperones	K10581	ko04120: Ubiquitin mediated proteolysis	IPR000608: Ubiquitin-conjugating enzyme E2;IPR016135: Ubiquitin-conjugating enzyme/RWD-like	Nucleus	--
CI01000339_06208270_06213269	_Zgc:92419_[Danioerio]	0.3245	0.6551	0.491	0	0	0.3574	--	--	GO:0005524 ATP binding;GO:0016740 transferase activity	O: Posttranslational modification, protein turnover, chaperones	K10575	ko04120: Ubiquitin mediated proteolysis;ko04141: Protein processing in endoplasmic reticulum;ko05012: Parkinson disease;ko05022: Pathways of neurodegeneration - multiple diseases	IPR000608: Ubiquitin-conjugating enzyme E2;IPR016135: Ubiquitin-conjugating enzyme/RWD-like;IPR023313: Ubiquitin-conjugating enzyme, active site	Cytoplasm_Nucleus	--
CI01000340_16006372_16024582	_Zgc:92392_protein_[Danioerio]	1.1147	1.3563	0.7676	0	0	1.2942	GO:0007188 adenylate cyclase-modulating G protein-coupled receptor signaling pathway	--	GO:0005525 GTP binding;GO:0003924 GTPase activity;GO:0031683 G-protein beta/gamma-subunit complex binding	T: Signal transduction mechanisms;D: Cell cycle control, cell division, chromosome partitioning	K04630	ko04015: Rap1 signaling pathway;ko04022: cGMP-PKG signaling pathway;ko04024: cAMP signaling pathway;ko04062: Chemokine signaling pathway;ko04071: Sphingolipid signaling pathway;ko04261: Adrenergic signaling in cardiomyocytes;ko04360: Axon guidance;ko04371: Apelin signaling pathway;ko04540: Gap junction;ko04611: Platelet activation;ko04670: Leukocyte transendothelial migration;ko04713: Circadian e…	IPR001019: Guanine nucleotide binding protein (G-protein), alpha subunit;IPR001408: G-protein alpha subunit, group I;IPR011025: G protein alpha subunit, helical insertion;IPR027417: P-loop containing nucleoside triphosphate hydrolase	Plasma membrane	--
CI01000000_05559316_05564348	_Zgc:92353_[Danioerio]	1.461	1.8546	1.9384	0.3714	0.3989	2.2832	--	--	--	K: Transcription;B: Chromatin structure and dynamics	K23518	--	IPR043472: Macro domain-like	Plasma membrane	--
CI01000119_00083351_00089422	_Zgc:92237_[Danioerio]	102.621	169.628	165.553	8.6589	7.4058	206.484	GO:0006412 translation;GO:0042593 glucose homeostasis	GO:0022627 cytosolic small ribosomal subunit;GO:0005634 nucleus;GO:0048471 perinuclear region of cytoplasm	GO:0003735 structural constituent of ribosome	J: Translation, ribosomal structure and biogenesis	K02991	ko01521: EGFR tyrosine kinase inhibitor resistance;ko03010: Ribosome;ko04066: HIF-1 signaling pathway;ko04150: mTOR signaling pathway;ko04151: PI3K-Akt signaling pathway;ko04371: Apelin signaling pathway;ko04714: Thermogenesis;ko04910: Insulin signaling pathway;ko05171: Coronavirus disease - COVID-19;ko05205: Proteoglycans in cancer	IPR001377: Ribosomal protein S6e;IPR004133: DAN;IPR006207: Cystine knot, C-terminal;IPR018282: Ribosomal protein S6/S6e/A/B/2, conserved site;IPR020924: Ribosomal protein S6e, archaeal;IPR029034: Cystine-knot cytokine	Mitochondrion	--
CI01000012_08629488_08631884	_Zgc:92230_protein_[Danioerio]	3.5182	4.6703	2.906	0	1.2654	2.45	GO:0006096 glycolytic process	--	GO:0016787 hydrolase activity;GO:0004082 bisphosphoglycerate mutase activity;GO:0004619 phosphoglycerate mutase activity	G: Carbohydrate transport and metabolism	K01834	ko00010: Glycolysis / Gluconeogenesis;ko00260: Glycine, serine and threonine metabolism;ko01100: Metabolic pathways;ko01200: Carbon metabolism;ko01230: Biosynthesis of amino acids;ko04922: Glucagon signaling pathway;ko05230: Central carbon metabolism in cancer	IPR001345: Phosphoglycerate/bisphosphoglycerate mutase, active site;IPR005952: Phosphoglycerate mutase 1;IPR013078: Histidine phosphatase superfamily, clade-1;IPR029033: Histidine phosphatase superfamily	Cytoplasm	--
CI01180000_07634809_07642632	_Zgc:92122_[Danioerio]	0.0606	0.0515	0.043	0	0	0.0676	--	GO:0016021 integral component of membrane	GO:0005524 ATP binding	--	K23931	--	IPR012461: FAM83, N-terminal	Nucleus	--
CI01000327_01616949_01635734	_Zgc:92030_protein_[Danioerio]	0.7709	0.7551	0.4755	0	0	0.4941	--	--	GO:0003824 catalytic activity	I: Lipid transport and metabolism	K16620	ko04060: Cytokine-cytokine receptor interaction;ko04350: TGF-beta signaling pathway;ko04390: Hippo signaling pathway;ko04913: Ovarian steroidogenesis	IPR001753: Enoyl-CoA hydratase/isomerase;IPR018376: Enoyl-CoA hydratase/isomerase, conserved site;IPR029045: ClpP/crotonase-like domain superfamily	Cytoplasm_Nucleus	--
CI01000023_00039121_00048164	_Zgc:92024_[Danioerio]	0.1408	0.1778	0.1652	0	0	0	--	--	--	T: Signal transduction mechanisms	K07366	ko04660: T cell receptor signaling pathway	IPR001452: SH3 domain;IPR036028: SH3-like domain superfamily;IPR043539: Grb2-like	Cytoplasm	--
CI01000135_00871186_00875278	_Zgc:92004_protein_[Danioerio]	1.324	1.5114	1.1352	0	0	1.1447	GO:0030866 cortical actin cytoskeleton organization	GO:0005856 cytoskeleton	GO:0005198 structural molecule activity;GO:0003779 actin binding	R: General function prediction only	K23961	--	IPR008379: Band 4.1, C-terminal	Cytoskeleton	--
CI01000043_04261984_04277105	_Zgc:91999_protein_[Danioerio]	0.9782	1.5629	1.5391	0.3486	0.3674	1.3622	GO:0097320 plasma membrane tubulation	--	--	U: Intracellular trafficking, secretion, and vesicular transport;T: Signal transduction mechanisms;Z: Cytoskeleton	K20123	--	IPR001060: FCH domain;IPR027267: AH/BAR domain superfamily;IPR031160: F-BAR domain	Cytoplasm	--
CI01000055_03348848_03351995	_Zgc:91836_[Danioerio]	0	0.1683	0.1693	0	0	0.1387	GO:0006396 RNA processing;GO:0001522 pseudouridine synthesis	--	GO:0003723 RNA binding;GO:0009982 pseudouridine synthase activity	J: Translation, ribosomal structure and biogenesis	K03177	--	IPR002501: Pseudouridine synthase II, N-terminal;IPR014780: tRNA pseudouridine synthase II, TruB;IPR020103: Pseudouridine synthase, catalytic domain superfamily	Nucleus	--
CI01000035_00204613_00209263	_Zgc:86841_[Danioerio]	11.417	15.0971	14.3548	1.9894	3.2138	13.7005	--	GO:0005886 plasma membrane;GO:0005743 mitochondrial inner membrane	--	O: Posttranslational modification, protein turnover, chaperones	K17080	--	IPR000163: Prohibitin;IPR001107: Band 7 domain;IPR036013: Band 7/SPFH domain superfamily	Cytoplasm	--
CI01000030_01518641_01634086	_Zgc:85925_[Danioerio]	0.7126	0.6644	0.5451	0	0.0975	0.483	--	GO:0005923 bicellular tight junction	--	S: Function unknown	K06092	ko04390: Hippo signaling pathway;ko04530: Tight junction;ko05165: Human papillomavirus infection	IPR001478: PDZ domain;IPR004172: L27 domain;IPR015132: L27-2;IPR036034: PDZ superfamily;IPR036892: L27 domain superfamily	Nucleus	--
CI01000178_00705243_00706502	_zgc:85816_[Danioerio]	3.7978	0.3816	0.3063	1.3371	0.3308	0.2258	--	GO:0016021 integral component of membrane	GO:0004867 serine-type endopeptidase inhibitor activity	O: Posttranslational modification, protein turnover, chaperones	K03909	ko04610: Complement and coagulation cascades	IPR002223: Pancreatic trypsin inhibitor Kunitz domain;IPR020901: Proteinase inhibitor I2, Kunitz, conserved site;IPR036880: Pancreatic trypsin inhibitor Kunitz domain superfamily	Extracell	CS pos: 20-21. VSA-SS. Pr: 0.8988
CI01000081_01029679_01036021	_Zgc:85789_protein,_partial_[Danioerio]	0.887	1.0943	1.0709	1.1746	1.2307	1.1556	--	GO:0005634 nucleus	GO:0046872 metal ion binding	S: Function unknown	--	--	IPR015021: Domain of unknown function DUF1907	Cytoplasm	--
CI01000068_00437216_00440153	_Zgc:85763_[Danioerio]	0.2486	1.356	0.9998	0	0	1.6999	--	--	GO:0003824 catalytic activity	I: Lipid transport and metabolism	K02366	ko00534: Glycosaminoglycan biosynthesis - heparan sulfate / heparin;ko01100: Metabolic pathways	IPR001753: Enoyl-CoA hydratase/isomerase;IPR014748: Enoyl-CoA hydratase, C-terminal;IPR029045: ClpP/crotonase-like domain superfamily	Mitochondrion	--
CI01000301_01028010_01037868	_Zgc:85662_protein,_partial_[Danioerio]	9.3185	18.1105	6.8248	1.8191	0	9.7811	GO:0005978 glycogen biosynthetic process;GO:0006011 UDP-glucose metabolic process	--	GO:0003983 UTP:glucose-1-phosphate uridylyltransferase activity	G: Carbohydrate transport and metabolism	K00963	ko00040: Pentose and glucuronate interconversions;ko00052: Galactose metabolism;ko00500: Starch and sucrose metabolism;ko00520: Amino sugar and nucleotide sugar metabolism;ko01100: Metabolic pathways;ko01240: Biosynthesis of cofactors;ko01250: Biosynthesis of nucleotide sugars	IPR002618: UDPGP family;IPR016267: UTP--glucose-1-phosphate uridylyltransferase;IPR029044: Nucleotide-diphospho-sugar transferases	Cytoplasm	--
CI01000300_08959695_08973598	_Zgc:77713_protein_[Danioerio]	2.7344	4.0069	2.2562	0.2634	0.3947	1.9973	GO:0006065 UDP-glucuronate biosynthetic process	--	GO:0051287 NAD binding;GO:0003979 UDP-glucose 6-dehydrogenase activity	T: Signal transduction mechanisms;G: Carbohydrate transport and metabolism	K00012	ko00040: Pentose and glucuronate interconversions;ko00053: Ascorbate and aldarate metabolism;ko00520: Amino sugar and nucleotide sugar metabolism;ko01100: Metabolic pathways;ko01240: Biosynthesis of cofactors;ko01250: Biosynthesis of nucleotide sugars	IPR001732: UDP-glucose/GDP-mannose dehydrogenase, N-terminal;IPR008927: 6-phosphogluconate dehydrogenase-like, C-terminal domain superfamily;IPR014026: UDP-glucose/GDP-mannose dehydrogenase, dimerisation;IPR014027: UDP-glucose/GDP-mannose dehydrogenase, C-terminal;IPR017476: UDP-glucose/GDP-mannose dehydrogenase;IPR020309: Uncharacterised protein family, CD034/YQF4;IPR028356: UDP-glucose 6-dehydr…	Cytoplasm	--
CI01000083_00466548_00473738	_Zgc:77499_[Danioerio]	0.1859	0.2404	0.1512	0	0	0.3119	--	GO:0005739 mitochondrion	--	S: Function unknown	K18171	--	IPR013892: Cytochrome c oxidase biogenesis protein Cmc1-like	Extracell	--
CI01000001_05848734_05855468	_zgc:77123_[Danioerio]	0.4757	1.2232	1.0797	0	0	3.0938	--	--	GO:0008083 growth factor activity	R: General function prediction only	K08126	--	IPR001611: Leucine-rich repeat;IPR002087: Anti-proliferative protein;IPR003591: Leucine-rich repeat, typical subtype;IPR032675: Leucine-rich repeat domain superfamily;IPR036054: BTG-like domain superfamily;IPR043547: Mimecan/Epiphycan/Opticin	Extracell	--
CI01000016_01195747_01197970	_Zgc:77056_protein_[Danioerio]	0	0.1549	0.1372	0	0	0.2735	--	--	--	--	--	--	IPR027911: Domain of unknown function DUF4604;IPR040219: Uncharacterized protein KIAA1143-like	Nucleus	--
CI01000049_07635510_07639493	_Zgc:73337_protein_[Danioerio]	0	0.0596	0	0	0	0	GO:0045947 negative regulation of translational initiation	--	GO:0000900 translation repressor activity, mRNA regulatory element binding	--	--	--	IPR009818: Ataxin-2, C-terminal;IPR040396: Polyadenylate-binding protein-interacting protein 2-like	Extracell	--
CI01000009_01966898_01976924	_Zgc:73324_[Danioerio]	1.0268	1.0428	1.3167	0.176	0.0891	0.7205	GO:0006744 ubiquinone biosynthetic process;GO:0045333 cellular respiration	--	GO:0048039 ubiquinone binding	I: Lipid transport and metabolism	K18588	--	IPR005031: Coenzyme Q-binding protein COQ10, START domain;IPR023393: START-like domain superfamily;IPR044996: Coenzyme Q-binding protein COQ10-like	Extracell	--
CI01000054_01190021_01201007	_Zgc:73317_protein_[Danioerio]	15.255	13.531	15.6064	0.8767	0.2947	17.3898	GO:0007010 cytoskeleton organization	GO:0005886 plasma membrane	GO:0003779 actin binding	T: Signal transduction mechanisms;Z: Cytoskeleton	K17261	--	IPR001837: Adenylate cyclase-associated CAP;IPR006599: CARP motif;IPR013912: Adenylate cyclase-associated CAP, C-terminal;IPR013992: Adenylate cyclase-associated CAP, N-terminal;IPR016098: Cyclase-associated protein CAP/septum formation inhibitor MinC, C-terminal;IPR017901: C-CAP/cofactor C-like domain;IPR018106: CAP, conserved site, N-terminal;IPR036222: Adenylate cyclase-associated CAP, N-termi…	Nucleus	--
CI01000035_00280231_00285897	_Zgc:73237_protein_[Danioerio]	0.9414	1.0402	0.9052	0	0	0.9894	--	GO:0005737 cytoplasm;GO:0005634 nucleus	--	--	--	--	IPR033335: Microtubule-associated protein Jupiter	Cytoplasm_Nucleus	--
CI01000049_00864358_00887502	_Zgc:66359_[Danioerio]	0.4249	0.3941	0.5229	0	0	0.3625	--	--	GO:0046872 metal ion binding	K: Transcription	K22909	--	IPR000571: Zinc finger, CCCH-type;IPR036855: Zinc finger, CCCH-type superfamily;IPR040427: Fl(2)d-associated complex component	Nucleus	--
CI01000095_01762546_01807415	_Zgc:66331_protein_[Danioerio]	2.4123	2.1605	2.0303	0	0	1.9242	GO:0051301 cell division;GO:0007064 mitotic sister chromatid cohesion	GO:0005634 nucleus	GO:0003677 DNA binding	D: Cell cycle control, cell division, chromosome partitioning	K11267	--	IPR011989: Armadillo-like helical;IPR016024: Armadillo-type fold;IPR039776: Sister chromatid cohesion protein Pds5	Nucleus	--
CI01000300_08989721_09024057	_Zgc:66331_protein_[Danioerio]	0.4719	0.4867	0.4677	0	0	0.2645	GO:0051301 cell division;GO:0007064 mitotic sister chromatid cohesion	GO:0005634 nucleus	--	D: Cell cycle control, cell division, chromosome partitioning	K11267	--	IPR011989: Armadillo-like helical;IPR016024: Armadillo-type fold;IPR039776: Sister chromatid cohesion protein Pds5	Cytoplasm	--
CI01000301_01178856_01184335	_Zgc:66241_[Danioerio]	0.1965	0.4181	0.2559	0	0	0.2788	GO:0006364 rRNA processing	GO:0005730 nucleolus	--	S: Function unknown	K05749	ko04810: Regulation of actin cytoskeleton;ko05130: Pathogenic Escherichia coli infection;ko05132: Salmonella infection	IPR012677: Nucleotide-binding alpha-beta plait domain superfamily;IPR039754: Pre-rRNA-processing protein Esf1	Nucleus	--
CI01000039_08302787_08303257	_Zgc:66168_protein,_partial_[Danioerio]	2.6766	4.722	2.5192	0	0.3307	3.2924	--	--	--	R: General function prediction only;O: Posttranslational modification, protein turnover, chaperones	K12159	ko04622: RIG-I-like receptor signaling pathway;ko05165: Human papillomavirus infection;ko05169: Epstein-Barr virus infection;ko05171: Coronavirus disease - COVID-19	IPR000626: Ubiquitin-like domain;IPR019956: Ubiquitin domain;IPR029071: Ubiquitin-like domain superfamily	Cytoplasm	--
CI01000071_00720193_00720785	_Zgc:66168_protein,_partial_[Danioerio]	0	0.7536	0	0	0	0.5904	--	--	--	R: General function prediction only;O: Posttranslational modification, protein turnover, chaperones	K12159	ko04622: RIG-I-like receptor signaling pathway;ko05165: Human papillomavirus infection;ko05169: Epstein-Barr virus infection;ko05171: Coronavirus disease - COVID-19	IPR000626: Ubiquitin-like domain;IPR019956: Ubiquitin domain;IPR029071: Ubiquitin-like domain superfamily	Cytoplasm	--
CI01000004_00711100_00720189	_Zgc:66110_protein_[Danioerio]	1.2913	0.7013	0.8463	0	0	0.6766	--	GO:0005759 mitochondrial matrix	GO:0016746 transferase activity, transferring acyl groups	C: Energy production and conversion	K09699	ko00280: Valine, leucine and isoleucine degradation;ko00640: Propanoate metabolism;ko01100: Metabolic pathways	IPR000089: Biotin/lipoyl attachment;IPR001078: 2-oxoacid dehydrogenase acyltransferase, catalytic domain;IPR003016: 2-oxo acid dehydrogenase, lipoyl-binding site;IPR004167: Peripheral subunit-binding domain;IPR011053: Single hybrid motif;IPR023213: Chloramphenicol acetyltransferase-like domain superfamily;IPR036625: E3-binding domain superfamily	Cytoplasm	--
CI01000030_01340285_01347038	_Zgc:66110_protein_[Danioerio]	7.1016	10.8063	7.5012	0	0.5967	11.6198	--	GO:0005759 mitochondrial matrix	GO:0016746 transferase activity, transferring acyl groups	C: Energy production and conversion	K09699	ko00280: Valine, leucine and isoleucine degradation;ko00640: Propanoate metabolism;ko01100: Metabolic pathways	IPR000089: Biotin/lipoyl attachment;IPR001078: 2-oxoacid dehydrogenase acyltransferase, catalytic domain;IPR003016: 2-oxo acid dehydrogenase, lipoyl-binding site;IPR004167: Peripheral subunit-binding domain;IPR011053: Single hybrid motif;IPR023213: Chloramphenicol acetyltransferase-like domain superfamily;IPR036625: E3-binding domain superfamily	Mitochondrion	--
CI01000033_00295796_00298229	_Zgc:65997_[Danioerio]	5.1918	8.6647	7.4689	1.1175	1.3633	16.6981	--	--	--	R: General function prediction only	K19902	--	IPR002347: Short-chain dehydrogenase/reductase SDR;IPR036291: NAD(P)-binding domain superfamily	Cytoplasm	--
CI01020421_00000082_00003373	_Zgc:65997_[Danioerio]	0.4666	0.3435	0.58	0	0	0.9216	--	--	--	R: General function prediction only	K19902	--	IPR002347: Short-chain dehydrogenase/reductase SDR;IPR020904: Short-chain dehydrogenase/reductase, conserved site;IPR036291: NAD(P)-binding domain superfamily	Cytoplasm	--
CI01000304_17753888_17759116	_Zgc:65987_[Danioerio]	1.6466	2.2952	2.0343	0.6789	0.4487	1.3819	--	--	--	Q: Secondary metabolites biosynthesis, transport and catabolism	K11169	--	IPR002347: Short-chain dehydrogenase/reductase SDR;IPR036291: NAD(P)-binding domain superfamily	Cytoplasm	--
CI01180000_08817640_08823945	_Zgc:65890_protein_[Danioerio]	1.6165	3.5644	2.8521	0	1.5969	3.3123	--	--	GO:0003723 RNA binding	A: RNA processing and modification	K13198	--	IPR004087: K Homology domain;IPR004088: K Homology domain, type 1;IPR032335: Sam68, tyrosine-rich domain;IPR032571: KHDRBS, Qua1 domain;IPR036612: K Homology domain, type 1 superfamily;IPR045071: KH domain-containing BBP-like	Cytoplasm	--
CI01000059_06668658_06675615	_Zgc:65857_protein_[Danioerio]	0.9837	1.4722	1.0166	0	0	0.6205	GO:0071423 malate transmembrane transport;GO:0015729 oxaloacetate transport;GO:0035435 phosphate ion transmembrane transport;GO:0071422 succinate transmembrane transport;GO:0008272 sulfate transport;GO:0015709 thiosulfate transport	GO:0016021 integral component of membrane	GO:0022857 transmembrane transporter activity;GO:0015297 antiporter activity;GO:0015140 malate transmembrane transporter activity;GO:0015131 oxaloacetate transmembrane transporter activity;GO:0015141 succinate transmembrane transporter activity;GO:0015116 sulfate transmembrane transporter activity;GO:0015117 thiosulfate transmembrane transporter activity	C: Energy production and conversion	K15104	--	IPR018108: Mitochondrial substrate/solute carrier;IPR023395: Mitochondrial carrier domain superfamily	Mitochondrion	--
CI01000016_04181435_04188590	_Zgc:64103_protein_[Danioerio]	10.0964	7.6719	9.7335	3.7428	0.3124	8.3349	--	GO:0016020 membrane;GO:0005768 endosome	--	U: Intracellular trafficking, secretion, and vesicular transport;Z: Cytoskeleton	K07192	ko04910: Insulin signaling pathway	IPR001107: Band 7 domain;IPR027705: Flotillin family;IPR031905: Flotillin, C-terminal domain;IPR036013: Band 7/SPFH domain superfamily	Mitochondrion	--
CI01000054_07816225_07819805	_Zgc:64013_protein_[Danioerio]	0.2171	0.2194	0.3489	0.1628	0	0.1078	--	GO:0016021 integral component of membrane	--	--	K25048	--	IPR009790: Transmembrane protein 106	Plasma membrane	--
CI01000014_01038876_01053268	_Zgc:63676_[Danioerio]	3.463	4.3533	3.7166	0	0.4267	2.4631	GO:0006325 chromatin organization	GO:0000786 nucleosome	GO:0003677 DNA binding;GO:0046982 protein heterodimerization activity;GO:0030527 structural constituent of chromatin	K: Transcription;B: Chromatin structure and dynamics	K11251	ko04217: Necroptosis;ko04613: Neutrophil extracellular trap formation;ko05034: Alcoholism;ko05322: Systemic lupus erythematosus	IPR002119: Histone H2A;IPR002589: Macro domain;IPR007125: Histone H2A/H2B/H3;IPR009072: Histone-fold;IPR032454: Histone H2A, C-terminal domain;IPR035796: Core histone macro-H2A, macro domain;IPR043472: Macro domain-like	Mitochondrion	--
CI01000179_01066483_01071659	_Zgc:63676_[Danioerio]	210.292	194.372	171.02	0	0.5671	321.832	GO:0045087 innate immune response;GO:0050832 defense response to fungus;GO:0050830 defense response to Gram-positive bacterium;GO:0031640 killing of cells of other organism;GO:0051673 membrane disruption in other organism	GO:0005634 nucleus;GO:0005615 extracellular space;GO:0000786 nucleosome	GO:0003677 DNA binding;GO:0046982 protein heterodimerization activity;GO:0030527 structural constituent of chromatin	B: Chromatin structure and dynamics	K11253	ko04613: Neutrophil extracellular trap formation;ko05034: Alcoholism;ko05131: Shigellosis;ko05202: Transcriptional misregulation in cancer;ko05322: Systemic lupus erythematosus	IPR002119: Histone H2A;IPR005818: Linker histone H1/H5, domain H15;IPR007125: Histone H2A/H2B/H3;IPR009072: Histone-fold;IPR032454: Histone H2A, C-terminal domain;IPR036388: Winged helix-like DNA-binding domain superfamily;IPR036390: Winged helix DNA-binding domain superfamily	Nucleus	--
CI01000346_00082313_00083083	_Zgc:63676_[Danioerio]	16.7704	24.0255	16.4836	0.6753	1.091	79.1521	--	GO:0005634 nucleus;GO:0000786 nucleosome	GO:0003677 DNA binding;GO:0046982 protein heterodimerization activity;GO:0030527 structural constituent of chromatin	B: Chromatin structure and dynamics	K11251	ko04217: Necroptosis;ko04613: Neutrophil extracellular trap formation;ko05034: Alcoholism;ko05322: Systemic lupus erythematosus	IPR002119: Histone H2A;IPR007125: Histone H2A/H2B/H3;IPR009072: Histone-fold;IPR032454: Histone H2A, C-terminal domain;IPR032458: Histone H2A conserved site	Nucleus	--
CI01000004_05968468_05973840	_Zgc:63674_[Danioerio]	1.6682	1.9496	2.3333	0	0.2209	1.3219	--	GO:0016021 integral component of membrane	--	S: Function unknown	--	--	IPR029454: ODR-4-like	Nucleus	--
CI01000029_06320111_06340400	_Zgc:63635_protein_[Danioerio]	0.9494	0.7874	0.8664	0	0.3687	0.6405	GO:0006397 mRNA processing	GO:0005634 nucleus	GO:0003676 nucleic acid binding;GO:0004534 5'-3' exoribonuclease activity	A: RNA processing and modification;L: Replication, recombination and repair	K12619	ko03008: Ribosome biogenesis in eukaryotes;ko03018: RNA degradation	IPR001878: Zinc finger, CCHC-type;IPR004859: Xrn1, N-terminal;IPR017151: 5'-3' exoribonuclease type 2;IPR027073: 5'-3' exoribonuclease;IPR041412: Xrn1, helical domain	Nucleus	--
CI01000006_00230362_00248968	_Zgc:63593_protein_[Danioerio]	1.2982	1.3809	1.2794	0	0	1.7406	GO:0051028 mRNA transport;GO:0015031 protein transport	GO:0005643 nuclear pore;GO:0031965 nuclear membrane	GO:0017056 structural constituent of nuclear pore	U: Intracellular trafficking, secretion, and vesicular transport;Y: Nuclear structure	K14297	ko03013: Nucleocytoplasmic transport;ko05014: Amyotrophic lateral sclerosis;ko05164: Influenza A	IPR007230: Nuclear pore complex protein Nup98-Nup96-like, autopeptidase S59 domain;IPR021967: Nuclear pore complex protein NUP96, C-terminal domain;IPR036903: Nuclear pore complex protein Nup98-Nup96-like, autopeptidase S59 domain superfamily;IPR037665: Nucleoporin peptidase S59-like	Nucleus	--
CI01000082_04941847_04942725	_Zgc:56683_[Danioerio]	0.0616	0.1608	0.0783	0	0	0.2787	GO:0007049 cell cycle;GO:0016310 phosphorylation	GO:0005634 nucleus	GO:0046872 metal ion binding;GO:0016746 transferase activity, transferring acyl groups;GO:0016301 kinase activity	--	K14830	--	--	Nucleus	--
CI01000301_01733407_01741572	_Zgc:56540_[Danioerio]	0.4709	0.7293	0.6004	0	0	0.7875	GO:0045048 protein insertion into ER membrane	GO:0005783 endoplasmic reticulum	GO:0046872 metal ion binding;GO:0005524 ATP binding;GO:0016887 ATPase activity	P: Inorganic ion transport and metabolism	K01551	--	IPR016300: Arsenical pump ATPase, ArsA/GET3;IPR025723: Anion-transporting ATPase-like domain;IPR027417: P-loop containing nucleoside triphosphate hydrolase;IPR027542: Arsenical pump ATPase, ArsA/GET3, eukaryotic	Cytoplasm	--
CI01000384_00031601_00032515	_Zgc:56530_[Danioerio]	0.4455	0.8	0.166	0	0	1.2901	--	GO:0005737 cytoplasm	GO:0004869 cysteine-type endopeptidase inhibitor activity	--	K13907	--	IPR000010: Cystatin domain;IPR001713: Proteinase inhibitor I25A, stefin;IPR046350: Cystatin superfamily	Extracell	--
CI01000050_05596597_05600160	_Zgc:56525_[Danioerio]	1.7397	1.5119	1.3234	0.7484	1.3565	1.0371	--	GO:0016021 integral component of membrane	GO:0005524 ATP binding;GO:0003676 nucleic acid binding;GO:0004386 helicase activity	--	--	--	IPR026139: GOLM1/CASC4 family	Extracell	--
CI01000205_00988373_00990141	_Zgc:56488_protein_[Danioerio]	0.3362	0.5797	0.4119	0	1.0812	0.515	GO:0048856 anatomical structure development	--	--	--	K23344	--	--	Extracell	--
CI01000180_01272294_01277698	_Zgc:56454_[Danioerio]	1.2231	0.367	0.7129	0	0	0.2952	--	--	GO:0001681 sialate O-acetylesterase activity	--	K05970	--	IPR005181: Sialate O-acetylesterase domain;IPR036514: SGNH hydrolase superfamily;IPR039329: Sialate O-acetylesterase	Cytoplasm	--
CI01000000_16375958_16382103	_Zgc:56304_protein_[Danioerio]	0.3781	0.3478	0.326	0	0	0.6082	GO:0002376 immune system process	GO:0010494 cytoplasmic stress granule	GO:0003723 RNA binding	T: Signal transduction mechanisms	K17265	--	IPR000504: RNA recognition motif domain;IPR002075: Nuclear transport factor 2 domain;IPR012677: Nucleotide-binding alpha-beta plait domain superfamily;IPR018222: Nuclear transport factor 2, eukaryote;IPR032710: NTF2-like domain superfamily;IPR034374: G3BP1, RNA recognition motif;IPR035979: RNA-binding domain superfamily;IPR039539: Ras GTPase-activating protein-binding protein	Cytoplasm	--
CI01000300_10955227_10962261	_Zgc:56304_protein_[Danioerio]	0.4062	0.4208	0.2861	0	0	0.1766	GO:0002376 immune system process;GO:0034063 stress granule assembly	GO:0010494 cytoplasmic stress granule	GO:0003723 RNA binding	T: Signal transduction mechanisms	K24983	--	IPR000504: RNA recognition motif domain;IPR002075: Nuclear transport factor 2 domain;IPR012677: Nucleotide-binding alpha-beta plait domain superfamily;IPR018222: Nuclear transport factor 2, eukaryote;IPR032710: NTF2-like domain superfamily;IPR035979: RNA-binding domain superfamily;IPR039539: Ras GTPase-activating protein-binding protein	Nucleus	--
CI01000017_00033075_00042320	_Zgc:56232_[Danioerio]	6.4613	8.0415	4.6899	6.2257	2.2084	4.5041	GO:0005975 carbohydrate metabolic process;GO:0006098 pentose-phosphate shunt	GO:0005737 cytoplasm	GO:0004801 sedoheptulose-7-phosphate:D-glyceraldehyde-3-phosphate glyceronetransferase activity	G: Carbohydrate transport and metabolism	K00616	ko00030: Pentose phosphate pathway;ko01100: Metabolic pathways;ko01200: Carbon metabolism;ko01230: Biosynthesis of amino acids	IPR001585: Transaldolase/Fructose-6-phosphate aldolase;IPR004730: Transaldolase type 1;IPR013785: Aldolase-type TIM barrel;IPR018225: Transaldolase, active site	Cytoplasm	--
CI01000305_00192006_00201583	_Zgc:56232_[Danioerio]	1.3126	2.0528	1.5414	0	0.5343	1.6188	GO:0007155 cell adhesion;GO:0002159 desmosome assembly	GO:0005737 cytoplasm;GO:0005912 adherens junction;GO:0016342 catenin complex;GO:0030057 desmosome	GO:0005198 structural molecule activity;GO:0045296 cadherin binding;GO:0045294 alpha-catenin binding	T: Signal transduction mechanisms;Z: Cytoskeleton	K10056	ko05200: Pathways in cancer;ko05202: Transcriptional misregulation in cancer;ko05221: Acute myeloid leukemia;ko05226: Gastric cancer;ko05412: Arrhythmogenic right ventricular cardiomyopathy	IPR000225: Armadillo;IPR011989: Armadillo-like helical;IPR013284: Beta-catenin;IPR016024: Armadillo-type fold	Cytoplasm	--
CI01000319_04869169_04900787	_Zgc:56232_[Danioerio]	0.1924	0.3647	0.3	0	0	0.386	GO:0007155 cell adhesion;GO:0002159 desmosome assembly	GO:0005737 cytoplasm;GO:0005912 adherens junction;GO:0016342 catenin complex;GO:0030057 desmosome	GO:0005198 structural molecule activity;GO:0003779 actin binding;GO:0045296 cadherin binding;GO:0045294 alpha-catenin binding	T: Signal transduction mechanisms;Z: Cytoskeleton	K10056	ko05200: Pathways in cancer;ko05202: Transcriptional misregulation in cancer;ko05221: Acute myeloid leukemia;ko05226: Gastric cancer;ko05412: Arrhythmogenic right ventricular cardiomyopathy	IPR000225: Armadillo;IPR011989: Armadillo-like helical;IPR013284: Beta-catenin;IPR016024: Armadillo-type fold	Nucleus	--
CI01000305_00047422_00063362	_zgc:56194_precursor_[Danioerio]	1.6585	2.867	2.5639	0.6951	0	3.7915	GO:0006508 proteolysis	--	GO:0008270 zinc ion binding;GO:0008237 metallopeptidase activity;GO:0004177 aminopeptidase activity	O: Posttranslational modification, protein turnover, chaperones;E: Amino acid transport and metabolism	K08776	--	IPR001930: Peptidase M1, alanine aminopeptidase/leukotriene A4 hydrolase;IPR014782: Peptidase M1, membrane alanine aminopeptidase;IPR024571: ERAP1-like C-terminal domain;IPR027268: Peptidase M4/M1, CTD superfamily;IPR034016: Aminopeptidase N-type	Cytoplasm	--
CI01000105_02384124_02399539	_Zgc:56194_[Danioerio]	1.1019	1.922	1.387	0	0	1.2662	GO:0006508 proteolysis	--	GO:0008270 zinc ion binding;GO:0008237 metallopeptidase activity;GO:0004177 aminopeptidase activity	O: Posttranslational modification, protein turnover, chaperones;E: Amino acid transport and metabolism	K11140	ko00480: Glutathione metabolism;ko01100: Metabolic pathways;ko04614: Renin-angiotensin system;ko04640: Hematopoietic cell lineage	IPR001930: Peptidase M1, alanine aminopeptidase/leukotriene A4 hydrolase;IPR014782: Peptidase M1, membrane alanine aminopeptidase;IPR024571: ERAP1-like C-terminal domain;IPR027268: Peptidase M4/M1, CTD superfamily;IPR034016: Aminopeptidase N-type;IPR042097: Aminopeptidase N-like , N-terminal domain superfamliy;IPR045357: Aminopeptidase N-like , N-terminal domain	Extracell	--
CI01000112_04289359_04311224	_Zgc:55888_[Danioerio]	0.7306	0.8294	0.9924	0	0	0.904	GO:0006508 proteolysis;GO:0007596 blood coagulation;GO:0048731 system development	GO:0005576 extracellular region	GO:0005509 calcium ion binding;GO:0004252 serine-type endopeptidase activity	--	K01320	ko04610: Complement and coagulation cascades	IPR000152: EGF-type aspartate/asparagine hydroxylation site;IPR000294: Gamma-carboxyglutamic acid-rich (GLA) domain;IPR000742: EGF-like domain;IPR001254: Serine proteases, trypsin domain;IPR001881: EGF-like calcium-binding domain;IPR009003: Peptidase S1, PA clan;IPR012224: Peptidase S1A, coagulation factor VII/IX/X/C/Z;IPR017857: Coagulation factor-like, Gla domain superfamily;IPR018097: EGF-like…	Cytoplasm	--
CI01000000_10979945_10982820	_Zgc:55876_protein_[Danioerio]	1.2383	1.3121	1.1588	0	0	1.8096	--	--	GO:0003723 RNA binding	--	K12885	ko03040: Spliceosome	IPR000504: RNA recognition motif domain;IPR003954: RNA recognition motif domain, eukaryote;IPR012604: RBM1CTR;IPR012677: Nucleotide-binding alpha-beta plait domain superfamily;IPR035979: RNA-binding domain superfamily	Nucleus	--
CI01000098_00322578_00362784	_Zgc:55863_protein_[Danioerio]	0.7386	0.8421	0.8571	0.2467	0	0.8816	GO:0006468 protein phosphorylation;GO:0030036 actin cytoskeleton organization;GO:0007266 Rho protein signal transduction	GO:0005737 cytoplasm;GO:0005856 cytoskeleton;GO:0005886 plasma membrane	GO:0046872 metal ion binding;GO:0005524 ATP binding;GO:0004674 protein serine/threonine kinase activity;GO:0031267 small GTPase binding	T: Signal transduction mechanisms	K04514	ko04022: cGMP-PKG signaling pathway;ko04024: cAMP signaling pathway;ko04062: Chemokine signaling pathway;ko04071: Sphingolipid signaling pathway;ko04270: Vascular smooth muscle contraction;ko04350: TGF-beta signaling pathway;ko04360: Axon guidance;ko04510: Focal adhesion;ko04530: Tight junction;ko04611: Platelet activation;ko04670: Leukocyte transendothelial migration;ko04810: Regulation of actin…	IPR000719: Protein kinase domain;IPR000961: AGC-kinase, C-terminal;IPR001849: Pleckstrin homology domain;IPR002219: Protein kinase C-like, phorbol ester/diacylglycerol-binding domain;IPR008271: Serine/threonine-protein kinase, active site;IPR011009: Protein kinase-like domain superfamily;IPR011993: PH-like domain superfamily;IPR015008: ROCK, Rho binding domain;IPR017441: Protein kinase, ATP bindi…	Cytoplasm	--
CI01000319_02680296_02690985	_Zgc:55863_protein_[Danioerio]	2.281	1.4229	2.2545	0.2092	0.6088	1.3464	GO:0051726 regulation of cell cycle;GO:0018105 peptidyl-serine phosphorylation;GO:0018107 peptidyl-threonine phosphorylation	GO:0005634 nucleus;GO:0005829 cytosol;GO:0005956 protein kinase CK2 complex	GO:0005524 ATP binding;GO:0004674 protein serine/threonine kinase activity	T: Signal transduction mechanisms;K: Transcription;D: Cell cycle control, cell division, chromosome partitioning	K03097	ko03008: Ribosome biogenesis in eukaryotes;ko04064: NF-kappa B signaling pathway;ko04137: Mitophagy - animal;ko04310: Wnt signaling pathway;ko04520: Adherens junction;ko05010: Alzheimer disease;ko05020: Prion disease;ko05022: Pathways of neurodegeneration - multiple diseases;ko05162: Measles;ko05235: PD-L1 expression and PD-1 checkpoint pathway in cancer	IPR000719: Protein kinase domain;IPR008271: Serine/threonine-protein kinase, active site;IPR011009: Protein kinase-like domain superfamily;IPR017441: Protein kinase, ATP binding site;IPR045216: Casein Kinase 2, subunit alpha	Nucleus	--
CI01000041_00527357_00541059	_Zgc:55809_protein_[Danioerio]	8.3079	7.9471	9.5875	0.1591	0.0934	10.9233	GO:0000398 mRNA splicing, via spliceosome;GO:0000380 alternative mRNA splicing, via spliceosome	GO:0005737 cytoplasm;GO:0016607 nuclear speck	GO:0003723 RNA binding	A: RNA processing and modification	K12890	ko03040: Spliceosome;ko04657: IL-17 signaling pathway;ko05168: Herpes simplex virus 1 infection	IPR000504: RNA recognition motif domain;IPR001372: Dynein light chain, type 1/2;IPR012677: Nucleotide-binding alpha-beta plait domain superfamily;IPR019763: Dynein light chain, type 1/2, conserved site;IPR034520: SRSF1, RNA recognition motif 1;IPR035979: RNA-binding domain superfamily;IPR037177: Dynein light chain superfamily	Cytoplasm	--
CI01000168_00087316_00093307	_Zgc:55809_protein_[Danioerio]	0.5008	0.3219	0.4417	0	0	1.0623	--	--	GO:0003723 RNA binding	A: RNA processing and modification	K21123	ko03040: Spliceosome;ko05168: Herpes simplex virus 1 infection	IPR000504: RNA recognition motif domain;IPR012677: Nucleotide-binding alpha-beta plait domain superfamily;IPR035979: RNA-binding domain superfamily	Cytoplasm_Nucleus	--
CI01000036_01417031_01422737	_Zgc:55702_[Danioerio]	1.2114	2.1563	1.6274	0	0	1.4505	GO:0006207 'de novo' pyrimidine nucleobase biosynthetic process;GO:0044205 'de novo' UMP biosynthetic process	--	GO:0004588 orotate phosphoribosyltransferase activity;GO:0004590 orotidine-5'-phosphate decarboxylase activity	F: Nucleotide transport and metabolism	K13421	ko00240: Pyrimidine metabolism;ko00983: Drug metabolism - other enzymes;ko01100: Metabolic pathways;ko01240: Biosynthesis of cofactors	IPR000836: Phosphoribosyltransferase domain;IPR001754: Orotidine 5'-phosphate decarboxylase domain;IPR004467: Orotate phosphoribosyl transferase domain;IPR011060: Ribulose-phosphate binding barrel;IPR013785: Aldolase-type TIM barrel;IPR014732: Orotidine 5'-phosphate decarboxylase;IPR018089: Orotidine 5'-phosphate decarboxylase, active site;IPR023031: Orotate phosphoribosyltransferase;IPR029057: P…	Cytoplasm_Nucleus	--
CI01000021_01771612_01785627	_Zgc:55695_protein_[Danioerio]	0.067	0.0856	0.0898	0	0	0.1105	GO:0000467 exonucleolytic trimming to generate mature 3'-end of 5.8S rRNA from tricistronic rRNA transcript (SSU-rRNA, 5.8S rRNA, LSU-rRNA)	GO:0000176 nuclear exosome (RNase complex)	GO:0003676 nucleic acid binding;GO:0000166 nucleotide binding;GO:0000175 3'-5'-exoribonuclease activity	J: Translation, ribosomal structure and biogenesis	K12591	ko03018: RNA degradation	IPR002121: HRDC domain;IPR002562: 3'-5' exonuclease domain;IPR010997: HRDC-like superfamily;IPR012337: Ribonuclease H-like superfamily;IPR012588: Exosome-associated factor Rrp6, N-terminal;IPR036397: Ribonuclease H superfamily;IPR044876: HRDC domain superfamily;IPR045092: Exosome complex exonuclease Rrp6-like	Nucleus	--
CI01057323_00000685_00004361	_Zgc:55673_protein_[Danioerio]	0.4492	0.3265	0.3387	0	0	0.4779	--	--	--	U: Intracellular trafficking, secretion, and vesicular transport	K18749	--	IPR019050: FDF domain;IPR025761: FFD box;IPR025762: DFDF domain	Nucleus	--
CI01000317_00060869_00070360	_Zgc:55557_protein_[Danioerio]	0.192	0.3386	0.2138	0	0	0.1805	GO:0007216 G protein-coupled glutamate receptor signaling pathway	GO:0005737 cytoplasm;GO:0070161 anchoring junction;GO:0014069 postsynaptic density	GO:0035256 G protein-coupled glutamate receptor binding	--	K15010	ko04068: FoxO signaling pathway;ko04724: Glutamatergic synapse	IPR000697: WH1/EVH1 domain;IPR011993: PH-like domain superfamily;IPR044100: Homer, EVH1 domain;IPR045027: Homer family	Cytoplasm	--
CI01000001_07875805_07905655	_Zgc:195326_protein_[Danioerio]	2.9304	3.3719	5.0246	0.5403	1.316	4.2757	--	GO:0005634 nucleus	--	J: Translation, ribosomal structure and biogenesis	K14833	--	IPR005343: Nucleolar complex protein 2;IPR016024: Armadillo-type fold	Cytoplasm_Nucleus	--
CI01000010_04803003_04849985	_Zgc:194819_protein_[Danioerio]	0.1723	0.2869	0	0	0	0.839	--	--	--	T: Signal transduction mechanisms	K20703	ko04217: Necroptosis;ko04624: Toll and Imd signaling pathway	IPR001012: UBX domain;IPR006577: UAS;IPR029071: Ubiquitin-like domain superfamily;IPR036249: Thioredoxin-like superfamily	Nucleus	--
CI01000304_05774209_05785524	_Zgc:194470_protein_[Danioerio]	1.7851	3.2169	2.1868	0	0	4.1317	--	GO:0005882 intermediate filament	GO:0005198 structural molecule activity	--	K07604	ko04915: Estrogen signaling pathway;ko05150: Staphylococcus aureus infection	IPR002957: Keratin, type I;IPR018039: Intermediate filament protein, conserved site;IPR039008: Intermediate filament, rod domain	Nucleus	--
CI01000006_12447621_12461167	_Zgc:194249_protein_[Danioerio]	19.035	17.9821	18.8451	1.6691	5.6149	23.7976	--	--	GO:0004869 cysteine-type endopeptidase inhibitor activity	--	K04281	ko05131: Shigellosis	IPR001259: Proteinase inhibitor I27, calpastatin;IPR026998: Calpastatin	Nucleus	--
CI01000047_04285605_04286644	_Zgc:194167_[Danioerio]	3.0456	3.0133	2.6305	1.3101	1.8044	1.3188	GO:0033617 mitochondrial respiratory chain complex IV assembly	GO:0031305 integral component of mitochondrial inner membrane	--	S: Function unknown	K18175	ko04714: Thermogenesis	IPR018628: Cytochrome c oxidase assembly factor 3, mitochondrial, coiled-coil domain;IPR041752: Cytochrome c oxidase assembly factor 3, mitochondrial	Plasma membrane	--
CI01000012_13634251_13634759	_Zgc:193505_[Danioerio]	2.8352	1.2741	2.5557	0.4916	4.627	2.3769	--	--	--	--	--	--	--	Nucleus	--
CI01000000_11894953_11903178	_Zgc:174674_protein_[Danioerio]	0	0.2358	0.2749	0	0	2.2784	GO:0000184 nuclear-transcribed mRNA catabolic process, nonsense-mediated decay;GO:0006412 translation	GO:0005840 ribosome	GO:0003735 structural constituent of ribosome;GO:0003676 nucleic acid binding	A: RNA processing and modification	K14328	ko03013: Nucleocytoplasmic transport;ko03015: mRNA surveillance pathway	IPR000077: Ribosomal protein L39e;IPR005120: UPF3 domain;IPR012677: Nucleotide-binding alpha-beta plait domain superfamily;IPR020083: Ribosomal protein L39e, conserved site;IPR023626: Ribosomal protein L39e domain superfamily;IPR035979: RNA-binding domain superfamily;IPR039722: Nonsense-mediated mRNA decay protein 3	Nucleus	--
CI01000304_14304022_14317252	_Zgc:174006_protein_[Danioerio]	8.6071	9.4422	10.3134	1.4249	6.5274	7.4293	--	--	GO:0005524 ATP binding	O: Posttranslational modification, protein turnover, chaperones	K09486	ko04141: Protein processing in endoplasmic reticulum	IPR013126: Heat shock protein 70 family;IPR018181: Heat shock protein 70, conserved site;IPR029047: Heat shock protein 70kD, peptide-binding domain superfamily;IPR029048: Heat shock protein 70kD, C-terminal domain superfamily;IPR043129: ATPase, nucleotide binding domain	Cytoplasm_Nucleus	--
CI01000052_01719132_01723324	_zgc:173961_[Danioerio]	5.8714	7.7738	6.0639	0.6979	2.0556	3.6026	GO:0006749 glutathione metabolic process	--	GO:0004364 glutathione transferase activity	O: Posttranslational modification, protein turnover, chaperones	K00799	ko00480: Glutathione metabolism;ko00980: Metabolism of xenobiotics by cytochrome P450;ko00982: Drug metabolism - cytochrome P450;ko00983: Drug metabolism - other enzymes;ko01100: Metabolic pathways;ko01524: Platinum drug resistance;ko04212: Longevity regulating pathway - worm;ko05200: Pathways in cancer;ko05204: Chemical carcinogenesis - DNA adducts;ko05207: Chemical carcinogenesis - receptor act…	IPR003081: Glutathione S-transferase, Mu class;IPR004045: Glutathione S-transferase, N-terminal;IPR004046: Glutathione S-transferase, C-terminal;IPR010987: Glutathione S-transferase, C-terminal-like;IPR036249: Thioredoxin-like superfamily;IPR036282: Glutathione S-transferase, C-terminal domain superfamily;IPR040079: Glutathione transferase family	Extracell	--
CI01000039_08346275_08348626	_Zgc:172341_protein_[Danioerio]	4.8277	10.5258	7.4279	0	0	11.1667	GO:0019478 D-amino acid catabolic process	GO:0005777 peroxisome	GO:0071949 FAD binding;GO:0003884 D-amino-acid oxidase activity	E: Amino acid transport and metabolism	K00273	ko00260: Glycine, serine and threonine metabolism;ko00311: Penicillin and cephalosporin biosynthesis;ko00330: Arginine and proline metabolism;ko00470: D-Amino acid metabolism;ko01100: Metabolic pathways;ko04146: Peroxisome	IPR006076: FAD dependent oxidoreductase;IPR006181: D-amino acid oxidase, conserved site;IPR023209: D-amino-acid oxidase	Cytoplasm_Nucleus	--
CI01000005_01924855_01938284	_Zgc:172302_protein_[Danioerio]	0.3103	0.1631	0.2011	0.8888	0.6681	0	--	GO:0016021 integral component of membrane	GO:0005524 ATP binding	Q: Secondary metabolites biosynthesis, transport and catabolism	K05681	ko01523: Antifolate resistance;ko02010: ABC transporters;ko04976: Bile secretion	IPR003439: ABC transporter-like, ATP-binding domain;IPR003593: AAA+ ATPase domain;IPR027417: P-loop containing nucleoside triphosphate hydrolase;IPR043926: ABC transporter family G domain	Plasma membrane	--
CI01000072_03455112_03462887	_Zgc:172162_protein_[Danioerio]	0.2265	0.0897	0.1287	0	0	0	GO:0007166 cell surface receptor signaling pathway;GO:0023051 regulation of signaling	GO:0005737 cytoplasm	GO:0005509 calcium ion binding;GO:0004842 ubiquitin-protein transferase activity;GO:0001784 phosphotyrosine residue binding;GO:0047690 aspartyltransferase activity	V: Defense mechanisms	K04707	ko04012: ErbB signaling pathway;ko04120: Ubiquitin mediated proteolysis;ko04144: Endocytosis;ko04910: Insulin signaling pathway;ko05100: Bacterial invasion of epithelial cells;ko05200: Pathways in cancer;ko05205: Proteoglycans in cancer;ko05220: Chronic myeloid leukemia	IPR001841: Zinc finger, RING-type;IPR009060: UBA-like superfamily;IPR013083: Zinc finger, RING/FYVE/PHD-type;IPR014742: Adaptor protein Cbl, SH2-like domain;IPR015940: Ubiquitin-associated domain;IPR017907: Zinc finger, RING-type, conserved site;IPR024159: Adaptor protein Cbl, PTB domain;IPR024162: Adaptor protein Cbl;IPR036860: SH2 domain superfamily;IPR039520: E3 ubiquitin-protein ligase CBL-B,…	Nucleus	--
CI01000271_00070585_00084314	_Zgc:171967_protein_[Danioerio]	120.41	164.096	160.09	44.6151	23.623	390.796	GO:0005975 carbohydrate metabolic process	GO:0016020 membrane	GO:0030246 carbohydrate binding;GO:0090599 alpha-glucosidase activity	G: Carbohydrate transport and metabolism	K12047	ko00052: Galactose metabolism;ko00500: Starch and sucrose metabolism;ko01100: Metabolic pathways;ko04973: Carbohydrate digestion and absorption	IPR000322: Glycoside hydrolase family 31;IPR000519: P-type trefoil domain;IPR011013: Galactose mutarotase-like domain superfamily;IPR013780: Glycosyl hydrolase, all-beta;IPR017853: Glycoside hydrolase superfamily;IPR025887: Glycoside hydrolase family 31, N-terminal domain;IPR031727: Galactose mutarotase, N-terminal barrel;IPR044913: P-type trefoil domain superfamily	Extracell	CS pos: 28-29. GEA-EM. Pr: 0.6138
CI01112001_00000096_00002852	_Zgc:171967_protein_[Danioerio]	0	0.2305	0	0	0	0	GO:0005975 carbohydrate metabolic process	--	GO:0030246 carbohydrate binding;GO:0090599 alpha-glucosidase activity	G: Carbohydrate transport and metabolism	K12047	ko00052: Galactose metabolism;ko00500: Starch and sucrose metabolism;ko01100: Metabolic pathways;ko04973: Carbohydrate digestion and absorption	IPR000322: Glycoside hydrolase family 31;IPR017853: Glycoside hydrolase superfamily;IPR030458: Glycosyl hydrolases family 31, active site	Cytoplasm	--
CI01000178_00800836_00813208	_Zgc:171444_protein_[Danioerio]	0	0.1608	0.0906	0	0	0.1487	GO:0051568 histone H3-K4 methylation	GO:0048188 Set1C/COMPASS complex	GO:0008168 methyltransferase activity	K: Transcription;B: Chromatin structure and dynamics	K14964	ko04934: Cushing syndrome	IPR001870: B30.2/SPRY domain;IPR003877: SPRY domain;IPR013320: Concanavalin A-like lectin/glucanase domain superfamily;IPR037353: Histone methyltransferase complex subunit ASH2;IPR043136: B30.2/SPRY domain superfamily	Cytoplasm	--
CI01000013_06737670_06759152	_Zgc:171298_protein_[Danioerio]	0.3514	0.6142	0.4193	0	0	0.4466	--	--	GO:0004521 endoribonuclease activity	R: General function prediction only	--	--	IPR001660: Sterile alpha motif domain;IPR013761: Sterile alpha motif/pointed domain superfamily;IPR029515: LAR-interacting protein, Liprin;IPR037617: Liprin-beta, SAM domain repeat 1;IPR037618: Liprin-beta, SAM domain repeat 2;IPR037619: Liprin-beta, SAM domain repeat 3	Nucleus	--
CI01000020_06122192_06132967	_Zgc:171298_protein_[Danioerio]	1.0748	0.8641	0.9246	0	0	1.0029	--	--	--	R: General function prediction only	--	--	IPR001660: Sterile alpha motif domain;IPR013761: Sterile alpha motif/pointed domain superfamily;IPR029515: LAR-interacting protein, Liprin;IPR037617: Liprin-beta, SAM domain repeat 1;IPR037618: Liprin-beta, SAM domain repeat 2;IPR037619: Liprin-beta, SAM domain repeat 3	Nucleus	--
CI01000026_02150810_02194735	_Zgc:165618_protein_[Danioerio]	0.3596	0.4362	0.3252	0	0	0.7239	GO:0007165 signal transduction	--	--	T: Signal transduction mechanisms	K04439	ko04010: MAPK signaling pathway;ko04062: Chemokine signaling pathway;ko04144: Endocytosis;ko04340: Hedgehog signaling pathway;ko04728: Dopaminergic synapse;ko04740: Olfactory transduction;ko04926: Relaxin signaling pathway;ko04928: Parathyroid hormone synthesis, secretion and action;ko04929: GnRH secretion;ko05032: Morphine addiction;ko05207: Chemical carcinogenesis - receptor activation	IPR000698: Arrestin;IPR009071: High mobility group box domain;IPR011021: Arrestin-like, N-terminal;IPR011022: Arrestin C-terminal-like domain;IPR014752: Arrestin-like, C-terminal;IPR014753: Arrestin, N-terminal;IPR014756: Immunoglobulin E-set;IPR017864: Arrestin, conserved site;IPR036910: High mobility group box domain superfamily	Nucleus	--
CI01000059_07439674_07465822	_Zgc:165612_protein_[Danioerio]	0.1973	0.0678	0.0577	0	0	0.0462	GO:0046856 phosphatidylinositol dephosphorylation	--	GO:0052659 inositol-1,3,4,5-tetrakisphosphate 5-phosphatase activity;GO:0052658 inositol-1,4,5-trisphosphate 5-phosphatase activity;GO:0004445 inositol-polyphosphate 5-phosphatase activity	U: Intracellular trafficking, secretion, and vesicular transport	K24222	ko00562: Inositol phosphate metabolism;ko01100: Metabolic pathways	IPR000300: Inositol polyphosphate-related phosphatase;IPR005135: Endonuclease/exonuclease/phosphatase;IPR036691: Endonuclease/exonuclease/phosphatase superfamily;IPR041611: SKICH domain	Extracell	--
CI01000080_02810515_02831498	_Zgc:165518_protein_[Danioerio]	0.9105	0.8605	0.7512	0	0.9104	0.7415	--	GO:0005615 extracellular space	GO:0004866 endopeptidase inhibitor activity	O: Posttranslational modification, protein turnover, chaperones	K03994	ko04080: Neuroactive ligand-receptor interaction;ko04610: Complement and coagulation cascades;ko04613: Neutrophil extracellular trap formation;ko04936: Alcoholic liver disease;ko05020: Prion disease;ko05133: Pertussis;ko05150: Staphylococcus aureus infection;ko05168: Herpes simplex virus 1 infection;ko05171: Coronavirus disease - COVID-19;ko05322: Systemic lupus erythematosus	IPR000020: Anaphylatoxin/fibulin;IPR001599: Alpha-2-macroglobulin;IPR008930: Terpenoid cyclases/protein prenyltransferase alpha-alpha toroid;IPR008993: Tissue inhibitor of metalloproteinases-like, OB-fold;IPR009048: Alpha-macroglobulin, receptor-binding;IPR011625: Alpha-2-macroglobulin, bait region domain;IPR011626: Alpha-macroglobulin-like, TED domain;IPR013783: Immunoglobulin-like fold;IPR01808…	Endoplasmic reticulum	CS pos: 25-26. TVS-EK. Pr: 0.4505
CI01000306_10298942_10304445	_Zgc:165430_protein_[Danioerio]	1.4432	1.506	1.5817	0	0	2.0265	--	--	--	--	--	--	--	Nucleus	--
CI01000012_07104155_07105373	_Zgc:163030_protein_[Danioerio]	1.1333	0.5825	0.2906	0	0	0.0694	--	--	GO:0004869 cysteine-type endopeptidase inhibitor activity	--	K13899	ko04970: Salivary secretion	IPR000010: Cystatin domain;IPR018073: Proteinase inhibitor I25, cystatin, conserved site;IPR046350: Cystatin superfamily	Extracell	CS pos: 19-20. ASA-GK. Pr: 0.7742
[truncated: 5,060 more rows]
