# Supplementary material for: Hypoxia-inducible factor 1αa regulates lipid metabolism to coordinate adipocyte hypertrophy and hyperplasia in grass carp
Source: J Biol Chem. 2026 Jan 27;302(3):111195. doi: 10.1016/j.jbc.2026.111195 (PMC12930053; doi:10.1016/j.jbc.2026.111195)
Supplement: Table S2 [file mmc2.xls]

geneId	seqnames	start	end	summit	M_value	A_value	P_value	Peak_Group	normalized_read_density_in_CoCl2_M_IP	normalized_read_density_in_Control_M_IP	width	annotation	transcriptStart	transcriptEnd	transcriptLength	transcriptStrand	transcriptId	distanceToTSS	GeneID	Biotype	GeneName	Description	GO_ID	GO_term	KEGG_ID	KEGG_term
a1cf	NC_067231.1	5126714	5127533	5127123	-0.38871999999999995	4.49043	0.03984889223677617	Control_M_IP_unique	19.644679999999997	25.71944	820	Promoter (2-3kb)	5118726	5129966	11241	2	XM_051914684.1	2433	127523685	protein_coding	a1cf	apobec1 complementation factor	GO:0003729,GO:0005634	mRNA binding|nucleus	-	-
aaas	NC_067228.1	36862424	36862798	36862611	0.83795	3.5437300000000005	0.03044269979000099	CoCl2_M_IP_unique	15.59169	8.72259	375	Promoter (<=1kb)	36862503	36882121	19619	1	XM_051904782.1	0	127518307	protein_coding	aaas	achalasia, adrenocortical insufficiency, alacrimia	GO:0005515,GO:0005643,GO:0006913	protein binding|nuclear pore|nucleocytoplasmic transport	cide03013	Nucleocytoplasmic transport
aacs	NC_067224.1	34061464	34061793	34061628	-0.42566000000000004	4.08496	0.04726379353087439	Control_M_IP_unique	14.642929999999998	19.6682	330	Promoter (1-2kb)	34063221	34102514	39294	1	XM_051892829.1	-1428	127512171	protein_coding	aacs	acetoacetyl-CoA synthetase	GO:0005829,GO:0006629,GO:0030729,GO:0032024	cytosol|lipid metabolic process|acetoacetate-CoA ligase activity|positive regulation of insulin secretion	cide00280,cide00650,cide01100	Valine, leucine and isoleucine degradation|Butanoate metabolism|Metabolic pathways
aadat	NC_067226.1	29719838	29720344	29720091	-0.49158	4.2047	0.04045427782330123	Control_M_IP_unique	15.55069	21.863979999999998	507	Promoter (<=1kb)	29706586	29719986	13401	2	XM_051901451.1	0	127516649	protein_coding	aadat	aminoadipate aminotransferase	GO:0009058,GO:0016212,GO:0030170,GO:1901605	biosynthetic process|kynurenine-oxoglutarate transaminase activity|pyridoxal phosphate binding|alpha-amino acid metabolic process	cide00310,cide00380,cide01100,cide01210	Lysine degradation|Tryptophan metabolism|Metabolic pathways|2-Oxocarboxylic acid metabolism
aagab	NC_067237.1	22835635	22836327	22835981	-0.48294	4.5035099999999995	0.029517697953167724	Control_M_IP_unique	19.18682	26.815279999999998	693	Exon (XM_051870511.1/smad3b, exon 6 of 10)	22826942	22830864	3923	1	XM_051870530.1	8693	127499870	protein_coding	aagab	alpha and gamma adaptin binding protein	-	-	-	-
aanat2	NC_067222.1	39363081	39363725	39363403	-0.33516	4.2089300000000005	0.04684179537434906	Control_M_IP_unique	16.46516	20.77113	645	Promoter (2-3kb)	39356223	39360819	4597	2	XM_051887511.1	-2262	127509052	protein_coding	aanat2	arylalkylamine N-acetyltransferase 2	GO:0004059,GO:0005737,GO:0007623,GO:0009416	aralkylamine N-acetyltransferase activity|cytoplasm|circadian rhythm|response to light stimulus	cide00380,cide01100	Tryptophan metabolism|Metabolic pathways
aar2	NC_067241.1	30155707	30157696	30156917	0.43795	4.67215	0.030035298651993687	merged_common	29.67395	21.904729999999997	1990	Promoter (<=1kb)	30152387	30156350	3964	2	XM_051880565.1	0	127505179	protein_coding	aar2	AAR2 splicing factor	GO:0000244	spliceosomal tri-snRNP complex assembly	-	-
aatkb	NC_067231.1	23321743	23321915	23321829	-0.80876	3.5276400000000003	0.03896665573120128	Control_M_IP_unique	8.713560000000001	15.26356	173	Intron (XM_051915596.1/aatkb, intron 1 of 13)	23281106	23330501	49396	2	XM_051915596.1	8586	127524186	protein_coding	aatkb	apoptosis-associated tyrosine kinase b	GO:0004713,GO:0005524,GO:0007420,GO:0038083	protein tyrosine kinase activity|ATP binding|brain development|peptidyl-tyrosine autophosphorylation	-	-
abat	NC_067222.1	26992963	26993374	26993168	0.62398	4.08371	0.03375985252205328	CoCl2_M_IP_unique	21.04932	13.6584	412	Intron (XM_051886609.1/abat, intron 2 of 15)	26968221	27001737	33517	2	XM_051886609.1	8363	127508545	protein_coding	abat	4-aminobutyrate aminotransferase	GO:0003867,GO:0005739,GO:0009450,GO:0030170	4-aminobutyrate transaminase activity|mitochondrion|gamma-aminobutyric acid catabolic process|pyridoxal phosphate binding	cide00250,cide00280,cide00410,cide00640,cide00650,cide01100	Alanine, aspartate and glutamate metabolism|Valine, leucine and isoleucine degradation|beta-Alanine metabolism|Propanoate metabolism|Butanoate metabolism|Metabolic pathways
abca1a	NC_067220.1	40669534	40670425	40670112	0.65909	4.7089300000000005	0.0144423764687511	merged_common	32.86479	20.81255	892	Downstream (<1kb)	40621016	40657931	36916	2	XM_051890173.1	-11603	127510572	protein_coding	abca1a	ATP-binding cassette, sub-family A (ABC1), member 1A	GO:0005319,GO:0005524,GO:0006869,GO:0016020,GO:0016887,GO:0043231,GO:0055085,GO:0140359	lipid transporter activity|ATP binding|lipid transport|membrane|ATP hydrolysis activity|intracellular membrane-bounded organelle|transmembrane transport|ABC-type transporter activity	cide02010,cide04148	ABC transporters|Efferocytosis
abca4a	NC_067242.1	12210290	12210977	12210633	0.44855	4.1071599999999995	0.04726379353087455	Control_M_IP_unique	20.13225	14.75245	688	Exon (XM_051881889.1/arhgap29a, exon 13 of 25)	12165482	12200485	35004	2	XM_051882534.1	-9805	127506249	protein_coding	abca4a	ATP-binding cassette, sub-family A (ABC1), member 4a	GO:0005319,GO:0005524,GO:0006869,GO:0016020,GO:0016887,GO:0043231,GO:0055085,GO:0140359	lipid transporter activity|ATP binding|lipid transport|membrane|ATP hydrolysis activity|intracellular membrane-bounded organelle|transmembrane transport|ABC-type transporter activity	cide02010	ABC transporters
abca4a	NC_067242.1	12187455	12187800	12187627	-0.9778100000000001	3.88574	0.01502042636275303	Control_M_IP_unique	10.532960000000001	20.7444	346	Exon (XM_051882534.1/abca4a, exon 9 of 50)	12165482	12200485	35004	2	XM_051882534.1	12685	127506249	protein_coding	abca4a	ATP-binding cassette, sub-family A (ABC1), member 4a	GO:0005319,GO:0005524,GO:0006869,GO:0016020,GO:0016887,GO:0043231,GO:0055085,GO:0140359	lipid transporter activity|ATP binding|lipid transport|membrane|ATP hydrolysis activity|intracellular membrane-bounded organelle|transmembrane transport|ABC-type transporter activity	cide02010	ABC transporters
abcc10	NC_067230.1	2514064	2514877	2514387	-0.4907	4.84106	0.02226032850062832	merged_common	24.17941	33.975190000000005	814	Promoter (<=1kb)	2497555	2515817	18263	2	XM_051911815.1	940	127522175	protein_coding	abcc10	ATP-binding cassette, sub-family C (CFTR/MRP), member 10	GO:0005524,GO:0016020,GO:0016887,GO:0055085,GO:0140359	ATP binding|membrane|ATP hydrolysis activity|transmembrane transport|ABC-type transporter activity	cide02010	ABC transporters
abcc12	NC_067226.1	11792746	11794094	11793420	-1.14248	4.441319999999999	0.0026702775263807307	Control_M_IP_unique	14.62215	32.27978	1349	Distal Intergenic	11801506	11809843	8338	2	XM_051899175.1	15749	127515491	protein_coding	abcc12	ATP-binding cassette, sub-family C (CFTR/MRP), member 12	GO:0005524,GO:0016020,GO:0016887,GO:0055085,GO:0140359	ATP binding|membrane|ATP hydrolysis activity|transmembrane transport|ABC-type transporter activity	cide02010	ABC transporters
abcf1	NC_067238.1	22903398	22904211	22903713	0.51689	4.51809	0.02951769795316752	merged_common	27.40816	19.15488	814	Promoter (<=1kb)	22891257	22903841	12585	2	XM_051871814.1	0	127500582	protein_coding	abcf1	ATP-binding cassette, sub-family F (GCN20), member 1	GO:0005524,GO:0016887	ATP binding|ATP hydrolysis activity	-	-
abcf2b	NC_067226.1	14031964	14033165	14032564	-0.29265	4.47564	0.04504657383287716	Control_M_IP_unique	20.102710000000002	24.62354	1202	Promoter (<=1kb)	14020719	14032480	11762	2	XM_051899258.1	0	127515521	protein_coding	abcf2b	ATP-binding cassette, sub-family F (GCN20), member 2b	GO:0005524,GO:0016887	ATP binding|ATP hydrolysis activity	-	-
abcg2a	NC_067241.1	16415472	16416076	16415749	-0.34805	4.65757	0.03941283533519574	merged_common	22.37089	28.4745	605	Exon (XM_051881191.1/abcg2a, exon 8 of 16)	16407600	16424389	16790	1	XM_051881190.1	7872	127505560	protein_coding	abcg2a	ATP-binding cassette, sub-family G (WHITE), member 2a	GO:0005524,GO:0005886,GO:0016887,GO:0140359	ATP binding|plasma membrane|ATP hydrolysis activity|ABC-type transporter activity	cide02010,cide04981	ABC transporters|Folate transport and metabolism
abcg2c	NC_067232.1	35544110	35544485	35544297	1.25537	3.33621	0.014612495899200462	CoCl2_M_IP_unique	15.60459	6.5365400000000005	376	Promoter (2-3kb)	35541963	35560065	18103	1	XM_051917691.1	2147	127525256	protein_coding	abcg2c	ATP-binding cassette, sub-family G (WHITE), member 2c	GO:0005524,GO:0005886,GO:0016887,GO:0140359	ATP binding|plasma membrane|ATP hydrolysis activity|ABC-type transporter activity	cide02010,cide04981	ABC transporters|Folate transport and metabolism
abcg2c	NC_067232.1	35542670	35543205	35542937	0.36269	4.52117	0.039848892236776456	Control_M_IP_unique	26.03743	20.2497	536	Promoter (<=1kb)	35541963	35560065	18103	1	XM_051917691.1	707	127525256	protein_coding	abcg2c	ATP-binding cassette, sub-family G (WHITE), member 2c	GO:0005524,GO:0005886,GO:0016887,GO:0140359	ATP binding|plasma membrane|ATP hydrolysis activity|ABC-type transporter activity	cide02010,cide04981	ABC transporters|Folate transport and metabolism
abcg2d	NC_067220.1	39054366	39054539	39054452	0.77794	3.9756400000000003	0.02065308624878549	CoCl2_M_IP_unique	20.60059	12.01422	174	Promoter (1-2kb)	39041324	39056478	15155	2	XM_051885878.1	1939	127508147	protein_coding	abcg2d	ATP-binding cassette, sub-family G (WHITE), member 2d	GO:0005524,GO:0005886,GO:0016887,GO:0140359	ATP binding|plasma membrane|ATP hydrolysis activity|ABC-type transporter activity	cide02010,cide04981	ABC transporters|Folate transport and metabolism
abhd15a	NC_067234.1	28235094	28235875	28235484	0.34075	4.344130000000001	0.04595509394675906	CoCl2_M_IP_unique	22.855970000000003	18.0478	782	Distal Intergenic	28239164	28249278	10115	2	XM_051862044.1	13403	127495305	protein_coding	abhd15a	abhydrolase domain containing 15a	GO:0034338,GO:0044255,GO:0047372	short-chain carboxylesterase activity|cellular lipid metabolic process|acylglycerol lipase activity	-	-
abhd17b	NC_067224.1	27148170	27148895	27148532	0.54186	4.35454	0.028951709186457963	CoCl2_M_IP_unique	24.68342	16.9547	726	Promoter (<=1kb)	27148400	27166769	18370	1	XM_051894277.1	0	127512912	protein_coding	abhd17b	abhydrolase domain containing 17B, depalmitoylase	GO:0002084,GO:0005886,GO:0008474,GO:0010008	protein depalmitoylation|plasma membrane|palmitoyl-(protein) hydrolase activity|endosome membrane	-	-
abhd3	NC_067221.1	19361762	19362598	19362180	1.3701299999999998	4.27345	0.0008719029133317162	CoCl2_M_IP_unique	31.09287	12.02848	837	Distal Intergenic	19368493	19388478	19986	2	XM_051870702.1	25880	127499962	protein_coding	abhd3	abhydrolase domain containing 3, phospholipase	GO:0004623,GO:0008126,GO:0008970,GO:0046470,GO:0047372,GO:0051792,GO:0051793	phospholipase A2 activity|acetylesterase activity|phospholipase A1 activity|phosphatidylcholine metabolic process|acylglycerol lipase activity|medium-chain fatty acid biosynthetic process|medium-chain fatty acid catabolic process	-	-
abhd3	NC_067221.1	19359047	19359340	19359193	0.8265899999999999	3.7089300000000005	0.031427610665559866	CoCl2_M_IP_unique	17.41455	9.81938	294	3' UTR	19368493	19388478	19986	2	XM_051870702.1	29138	127499962	protein_coding	abhd3	abhydrolase domain containing 3, phospholipase	GO:0004623,GO:0008126,GO:0008970,GO:0046470,GO:0047372,GO:0051792,GO:0051793	phospholipase A2 activity|acetylesterase activity|phospholipase A1 activity|phosphatidylcholine metabolic process|acylglycerol lipase activity|medium-chain fatty acid biosynthetic process|medium-chain fatty acid catabolic process	-	-
abi1a	NC_067242.1	1359348	1360019	1359683	0.32684	4.29248	0.04640343632672786	CoCl2_M_IP_unique	21.94624	17.4973	672	Promoter (<=1kb)	1297361	1359649	62289	2	XM_051882885.1	0	127506414	protein_coding	abi1a	abl-interactor 1a	GO:0005622,GO:0017124,GO:0030027	intracellular anatomical structure|SH3 domain binding|lamellipodium	cide05132	Salmonella infection
abitram	NC_067238.1	25313144	25313488	25313316	0.6531	3.3571199999999997	0.04851579666137682	CoCl2_M_IP_unique	12.84977	8.17135	345	Exon (XM_051871941.1/ctnnal1, exon 18 of 19)	25308772	25310632	1861	1	XM_051871943.1	4372	127500638	protein_coding	abitram	actin binding transcription modulator	GO:0003785,GO:0005634,GO:0030027,GO:0030425,GO:0030833,GO:0032433,GO:0048813,GO:0051015,GO:0051489	actin monomer binding|nucleus|lamellipodium|dendrite|regulation of actin filament polymerization|filopodium tip|dendrite morphogenesis|actin filament binding|regulation of filopodium assembly	-	-
abl2	NC_067227.1	26306038	26306354	26306196	0.58009	3.5849599999999997	0.04870831966400155	CoCl2_M_IP_unique	14.67213	9.81453	317	Promoter (2-3kb)	26287149	26303860	16712	2	XM_051902107.1	-2178	127517045	protein_coding	abl2	c-abl oncogene 2, non-receptor tyrosine kinase	GO:0004715,GO:0005515,GO:0005524,GO:0006468,GO:0042981	non-membrane spanning protein tyrosine kinase activity|protein binding|ATP binding|protein phosphorylation|regulation of apoptotic process	cide04012	ErbB signaling pathway
ablim1b	NC_067231.1	20533423	20533728	20533575	-0.91676	3.91645	0.01502042636275303	Control_M_IP_unique	10.98957	20.74694	306	Intron (XM_051913561.1/ablim1b, intron 1 of 25)	20447120	20536805	89686	2	XM_051913561.1	3077	127523172	protein_coding	ablim1b	actin binding LIM protein 1b	GO:0001725,GO:0015629,GO:0030032,GO:0051015,GO:0060271	stress fiber|actin cytoskeleton|lamellipodium assembly|actin filament binding|cilium assembly	-	-
abr	NC_067224.1	11707641	11708232	11707936	-0.6824100000000001	3.53841	0.03896665573120128	Control_M_IP_unique	9.17178	14.71906	592	Intron (XM_051893761.1/abr, intron 16 of 16)	11737680	11778121	40442	1	XM_051893765.1	-29448	127512651	protein_coding	abr	ABR activator of RhoGEF and GTPase	GO:0004674,GO:0005085,GO:0005096,GO:0006468,GO:0016020,GO:0035556,GO:0043547	protein serine/threonine kinase activity|guanyl-nucleotide exchange factor activity|GTPase activator activity|protein phosphorylation|membrane|intracellular signal transduction|positive regulation of GTPase activity	-	-
abr	NC_067224.1	11573868	11574180	11574024	-0.55799	4.05817	0.04051182302646395	Control_M_IP_unique	13.72921	20.21238	313	Intron (XM_051893759.1/abr, intron 3 of 16)	11583341	11778121	194781	1	XM_051893763.1	-9161	127512651	protein_coding	abr	ABR activator of RhoGEF and GTPase	GO:0004674,GO:0005085,GO:0005096,GO:0006468,GO:0016020,GO:0035556,GO:0043547	protein serine/threonine kinase activity|guanyl-nucleotide exchange factor activity|GTPase activator activity|protein phosphorylation|membrane|intracellular signal transduction|positive regulation of GTPase activity	-	-
abr	NC_067224.1	11545330	11545743	11545536	0.99066	3.8698900000000003	0.010326543124392726	CoCl2_M_IP_unique	20.609270000000002	10.37155	414	Intron (XM_051893759.1/abr, intron 1 of 16)	11558051	11778121	220071	1	XM_051893762.1	-12308	127512651	protein_coding	abr	ABR activator of RhoGEF and GTPase	GO:0004674,GO:0005085,GO:0005096,GO:0006468,GO:0016020,GO:0035556,GO:0043547	protein serine/threonine kinase activity|guanyl-nucleotide exchange factor activity|GTPase activator activity|protein phosphorylation|membrane|intracellular signal transduction|positive regulation of GTPase activity	-	-
abrab	NC_067238.1	31942685	31943099	31942892	-0.7731100000000001	3.78398	0.03222123719751857	Control_M_IP_unique	10.537230000000001	18.00757	415	Intron (XM_051873135.1/angpt1, intron 4 of 8)	31899152	31904129	4978	2	XM_051873137.1	-38556	127501225	protein_coding	abrab	actin binding Rho activating protein b	GO:0003779,GO:0030017,GO:0035025,GO:0045944,GO:0051091	actin binding|sarcomere|positive regulation of Rho protein signal transduction|positive regulation of transcription by RNA polymerase II|positive regulation of DNA-binding transcription factor activity	-	-
abtb2b	NC_067243.1	21720045	21720260	21720152	-1.04157	3.85368	0.010326543124392691	Control_M_IP_unique	10.07629	20.74175	216	Intron (XM_051883873.1/brsk2a, intron 7 of 19)	21774662	21832711	58050	2	XM_051883871.1	112451	127507026	protein_coding	abtb2b	ankyrin repeat and BTB (POZ) domain containing 2b	GO:0046982	protein heterodimerization activity	-	-
acacb	NC_067224.1	33773735	33773978	33773856	0.45955	4.1654599999999995	0.04051182302646395	CoCl2_M_IP_unique	21.042460000000002	15.302389999999999	244	3' UTR	33759508	33786307	26800	2	XM_051893605.1	12329	127512572	protein_coding	acacb	acetyl-CoA carboxylase beta	GO:0003989,GO:0005524,GO:0006633,GO:0046872	acetyl-CoA carboxylase activity|ATP binding|fatty acid biosynthetic process|metal ion binding	cide00061,cide00620,cide00640,cide01100,cide04910,cide04920	Fatty acid biosynthesis|Pyruvate metabolism|Propanoate metabolism|Metabolic pathways|Insulin signaling pathway|Adipocytokine signaling pathway
acacb	NC_067224.1	33789697	33791250	33790462	0.27029000000000003	6.6352199999999995	0.012570639431613488	merged_common	109.16478000000001	90.51454	1554	Promoter (<=1kb)	33759508	33791415	31908	2	XM_051893599.1	165	127512572	protein_coding	acacb	acetyl-CoA carboxylase beta	GO:0003989,GO:0005524,GO:0006633,GO:0046872	acetyl-CoA carboxylase activity|ATP binding|fatty acid biosynthetic process|metal ion binding	cide00061,cide00620,cide00640,cide01100,cide04910,cide04920	Fatty acid biosynthesis|Pyruvate metabolism|Propanoate metabolism|Metabolic pathways|Insulin signaling pathway|Adipocytokine signaling pathway
acacb	NC_067224.1	33778797	33779960	33779343	0.31535	5.29248	0.026940526983348003	merged_common	43.71797	35.1343	1164	Exon (XM_051893605.1/acacb, exon 19 of 54)	33759508	33786307	26800	2	XM_051893605.1	6347	127512572	protein_coding	acacb	acetyl-CoA carboxylase beta	GO:0003989,GO:0005524,GO:0006633,GO:0046872	acetyl-CoA carboxylase activity|ATP binding|fatty acid biosynthetic process|metal ion binding	cide00061,cide00620,cide00640,cide01100,cide04910,cide04920	Fatty acid biosynthesis|Pyruvate metabolism|Propanoate metabolism|Metabolic pathways|Insulin signaling pathway|Adipocytokine signaling pathway
acad11	NC_067242.1	22497176	22497721	22497448	0.51232	4.13922	0.04051182302646395	CoCl2_M_IP_unique	21.04466	14.75434	546	Promoter (2-3kb)	22413449	22494736	81288	2	XM_051882736.1	-2440	127506337	protein_coding	acad11	acyl-CoA dehydrogenase family, member 11	GO:0005739,GO:0016627,GO:0050660	mitochondrion|oxidoreductase activity, acting on the CH-CH group of donors|flavin adenine dinucleotide binding	-	-
acad9	NC_067230.1	21439815	21441111	21440524	-0.83499	5.0912	0.0029215779475648264	merged_common	25.52261	45.52827	1297	Promoter (1-2kb)	21432436	21442905	10470	2	XM_051912794.1	1794	127522639	protein_coding	acad9	acyl-CoA dehydrogenase family, member 9	GO:0003995,GO:0050660	acyl-CoA dehydrogenase activity|flavin adenine dinucleotide binding	-	-
acad9	NC_067230.1	21444189	21444503	21444346	-0.42566000000000004	4.08496	0.04726379353087439	Control_M_IP_unique	14.642929999999998	19.6682	315	Promoter (1-2kb)	21432436	21442905	10470	2	XM_051912794.1	-1284	127522639	protein_coding	acad9	acyl-CoA dehydrogenase family, member 9	GO:0003995,GO:0050660	acyl-CoA dehydrogenase activity|flavin adenine dinucleotide binding	-	-
acadl	NC_067237.1	8355627	8358587	8357324	0.46476999999999996	6.9541699999999995	0.0010489239284700311	merged_common	145.6698	105.55036000000001	2961	Promoter (<=1kb)	8341484	8356507	15024	2	XM_051870801.1	0	127500017	protein_coding	acadl	acyl-CoA dehydrogenase long chain	GO:0004466,GO:0005739,GO:0016401,GO:0019254,GO:0033539,GO:0042758,GO:0050660	long-chain fatty acyl-CoA dehydrogenase activity|mitochondrion|palmitoyl-CoA oxidase activity|carnitine metabolic process, CoA-linked|fatty acid beta-oxidation using acyl-CoA dehydrogenase|long-chain fatty acid catabolic process|flavin adenine dinucleotide binding	cide00071,cide01100,cide01212,cide03320	Fatty acid degradation|Metabolic pathways|Fatty acid metabolism|PPAR signaling pathway
acbd3	NC_067239.1	20445388	20446286	20445837	-0.5763199999999999	3.96832	0.040439609438181166	Control_M_IP_unique	12.81852	19.11297	899	Promoter (<=1kb)	20446165	20456615	10451	1	XM_051876364.1	0	127502905	protein_coding	acbd3	acyl-Coenzyme A binding domain containing 3	GO:0000062,GO:0000139	fatty-acyl-CoA binding|Golgi membrane	cide05132	Salmonella infection
acbd5b	NC_067221.1	20347878	20348024	20347951	0.34492	4.69616	0.03917647650260056	CoCl2_M_IP_unique	29.21463	23.00217	147	3' UTR	20341131	20348886	7756	1	XM_051913823.1	6747	127523284	protein_coding	acbd5b	acyl-CoA binding domain containing 5b	GO:0000062,GO:0005777,GO:0006631,GO:0030242	fatty-acyl-CoA binding|peroxisome|fatty acid metabolic process|autophagy of peroxisome	-	-
accs	NC_067243.1	9718407	9719072	9718739	-0.83831	3.87744	0.01971430960111341	Control_M_IP_unique	10.99128	19.65194	666	Exon (XM_051884184.1/accs, exon 3 of 17)	9714758	9730257	15500	1	XM_051884184.1	3649	127507216	protein_coding	accs	1-aminocyclopropane-1-carboxylate synthase homolog (Arabidopsis)(non-functional)	GO:0006520,GO:0008483,GO:0009058,GO:0030170	amino acid metabolic process|transaminase activity|biosynthetic process|pyridoxal phosphate binding	-	-
acer1	NC_067227.1	23322492	23323521	23323055	0.33435	4.655869999999999	0.03941283533519574	merged_common	28.30622	22.4509	1030	Promoter (2-3kb)	23326152	23337139	10988	1	XM_051903205.1	-2631	127517479	protein_coding	acer1	alkaline ceramidase 1	GO:0006672,GO:0016020,GO:0016811	ceramide metabolic process|membrane|hydrolase activity, acting on carbon-nitrogen (but not peptide) bonds, in linear amides	cide00600,cide01100	Sphingolipid metabolism|Metabolic pathways
acer2	NC_067226.1	40835414	40837122	40836092	0.36438000000000004	4.77345	0.034536117642665835	merged_common	31.030990000000003	24.10493	1709	Intron (XM_051899077.1/acer2, intron 4 of 6)	40827258	40848080	20823	1	XM_051899076.1	8156	127515446	protein_coding	acer2	alkaline ceramidase 2	GO:0006672,GO:0016020,GO:0016811	ceramide metabolic process|membrane|hydrolase activity, acting on carbon-nitrogen (but not peptide) bonds, in linear amides	cide00600,cide01100	Sphingolipid metabolism|Metabolic pathways
acer3	NC_067229.1	42649337	42649482	42649409	-0.53483	4.38574	0.028951709186457963	Control_M_IP_unique	17.36765	25.161720000000003	146	Promoter (1-2kb)	42650847	42660263	9417	1	XM_051910322.1	-1365	127521221	protein_coding	acer3	alkaline ceramidase 3	GO:0005789,GO:0006672,GO:0070774,GO:0071602	endoplasmic reticulum membrane|ceramide metabolic process|phytoceramidase activity|phytosphingosine biosynthetic process	cide00600,cide01100	Sphingolipid metabolism|Metabolic pathways
acer3	NC_067229.1	42652982	42653394	42653188	-1.3269799999999998	4.53304	0.0004975332819423494	Control_M_IP_unique	14.616810000000001	36.6701	413	Promoter (1-2kb)	42651357	42660263	8907	1	XM_051910323.1	1625	127521221	protein_coding	acer3	alkaline ceramidase 3	GO:0005789,GO:0006672,GO:0070774,GO:0071602	endoplasmic reticulum membrane|ceramide metabolic process|phytoceramidase activity|phytosphingosine biosynthetic process	cide00600,cide01100	Sphingolipid metabolism|Metabolic pathways
aclya	NC_067222.1	25879228	25879528	25879378	0.43659	4.04638	0.04766096826642802	Control_M_IP_unique	19.2218	14.20263	301	Promoter (<=1kb)	25879587	25903639	24053	1	XM_051887575.1	-59	127509097	protein_coding	aclya	ATP citrate lyase a	GO:0003878,GO:0005829,GO:0006085,GO:0006099,GO:0006101,GO:0006633	ATP citrate synthase activity|cytosol|acetyl-CoA biosynthetic process|tricarboxylic acid cycle|citrate metabolic process|fatty acid biosynthetic process	cide00020,cide01100	Citrate cycle (TCA cycle)|Metabolic pathways
aclya	NC_067222.1	25877809	25878415	25878112	0.90953	3.6677	0.023279711604118413	CoCl2_M_IP_unique	17.41741	9.27233	607	Promoter (1-2kb)	25879587	25903639	24053	1	XM_051887575.1	-1172	127509097	protein_coding	aclya	ATP citrate lyase a	GO:0003878,GO:0005829,GO:0006085,GO:0006099,GO:0006101,GO:0006633	ATP citrate synthase activity|cytosol|acetyl-CoA biosynthetic process|tricarboxylic acid cycle|citrate metabolic process|fatty acid biosynthetic process	cide00020,cide01100	Citrate cycle (TCA cycle)|Metabolic pathways
acod1	NC_067228.1	11055700	11056149	11055924	-0.7653	3.6496	0.039575509727001364	Control_M_IP_unique	9.6261	16.36176	450	3' UTR	11055442	11059710	4269	2	XM_051905392.1	3561	127518559	protein_coding	acod1	aconitate decarboxylase 1	GO:0016829	lyase activity	cide01100	Metabolic pathways
acot11a	NC_067221.1	19042352	19042878	19042653	0.8929799999999999	4.09799	0.016813207184896053	merged_common	23.33596	12.56644	527	Promoter (<=1kb)	19042665	19053819	11155	1	XM_051861198.1	0	127494945	protein_coding	acot11a	acyl-CoA thioesterase 11a	GO:0008289,GO:0016790,GO:0070062	lipid binding|thiolester hydrolase activity|extracellular exosome	-	-
acot7	NC_067227.1	5642362	5642656	5642509	0.8319700000000001	3.62869	0.023279711604118413	CoCl2_M_IP_unique	16.50327	9.27089	295	Intron (XM_051903497.1/acot7, intron 2 of 9)	5638125	5723555	85431	1	XM_051903500.1	4237	127517611	protein_coding	acot7	acyl-CoA thioesterase 7	GO:0005654,GO:0005829,GO:0006637,GO:0036042,GO:0070062,GO:1900535	nucleoplasm|cytosol|acyl-CoA metabolic process|long-chain fatty acyl-CoA binding|extracellular exosome|palmitic acid biosynthetic process	cide00062,cide01040,cide01100	Fatty acid elongation|Biosynthesis of unsaturated fatty acids|Metabolic pathways
acot7	NC_067227.1	5643670	5644273	5643971	0.48141999999999996	4.69401	0.025675335944446345	CoCl2_M_IP_unique	30.584329999999998	21.90664	604	Intron (XM_051903497.1/acot7, intron 3 of 9)	5638125	5723555	85431	1	XM_051903500.1	5545	127517611	protein_coding	acot7	acyl-CoA thioesterase 7	GO:0005654,GO:0005829,GO:0006637,GO:0036042,GO:0070062,GO:1900535	nucleoplasm|cytosol|acyl-CoA metabolic process|long-chain fatty acyl-CoA binding|extracellular exosome|palmitic acid biosynthetic process	cide00062,cide01040,cide01100	Fatty acid elongation|Biosynthesis of unsaturated fatty acids|Metabolic pathways
acox1	NC_067225.1	679546	680308	679927	0.38763000000000003	4.53372	0.039848892236776456	CoCl2_M_IP_unique	26.4929	20.25071	763	Promoter (<=1kb)	679826	698519	18694	1	XM_051895863.1	0	127513804	protein_coding	acox1	acyl-CoA oxidase 1, palmitoyl	GO:0000038,GO:0005504,GO:0005777,GO:0016401,GO:0033540,GO:0055088,GO:0071949	very long-chain fatty acid metabolic process|fatty acid binding|peroxisome|palmitoyl-CoA oxidase activity|fatty acid beta-oxidation using acyl-CoA oxidase|lipid homeostasis|FAD binding	cide00071,cide00410,cide00592,cide00640,cide01040,cide01100,cide01200,cide01212,cide03320,cide04146	Fatty acid degradation|beta-Alanine metabolism|alpha-Linolenic acid metabolism|Propanoate metabolism|Biosynthesis of unsaturated fatty acids|Metabolic pathways|Carbon metabolism|Fatty acid metabolism|PPAR signaling pathway|Peroxisome
acoxl	NC_067232.1	27990882	27991200	27991040	-1.40029	4.69803	0.00013870880624889043	merged_common	15.976629999999998	42.17096	319	Promoter (1-2kb)	27992623	28033820	41198	1	XM_051916722.1	-1423	127524798	protein_coding	acoxl	acyl-CoA oxidase-like	GO:0003997,GO:0005504,GO:0005777,GO:0033540,GO:0055088,GO:0071949	acyl-CoA oxidase activity|fatty acid binding|peroxisome|fatty acid beta-oxidation using acyl-CoA oxidase|lipid homeostasis|FAD binding	-	-
acoxl	NC_067232.1	28010124	28010615	28010369	1.15255	2.69616	0.030548095703125014	CoCl2_M_IP_unique	9.66274	4.34659	492	Intron (XM_051916722.1/acoxl, intron 11 of 17)	27992623	28058455	65833	1	XM_051916721.1	17501	127524798	protein_coding	acoxl	acyl-CoA oxidase-like	GO:0003997,GO:0005504,GO:0005777,GO:0033540,GO:0055088,GO:0071949	acyl-CoA oxidase activity|fatty acid binding|peroxisome|fatty acid beta-oxidation using acyl-CoA oxidase|lipid homeostasis|FAD binding	-	-
acoxl	NC_067232.1	28024335	28024689	28024512	0.58009	3.5849599999999997	0.04870831966400155	CoCl2_M_IP_unique	14.67213	9.81453	355	Intron (XM_051916722.1/acoxl, intron 13 of 17)	27992623	28058455	65833	1	XM_051916721.1	31712	127524798	protein_coding	acoxl	acyl-CoA oxidase-like	GO:0003997,GO:0005504,GO:0005777,GO:0033540,GO:0055088,GO:0071949	acyl-CoA oxidase activity|fatty acid binding|peroxisome|fatty acid beta-oxidation using acyl-CoA oxidase|lipid homeostasis|FAD binding	-	-
acp5b	NC_067242.1	10718299	10719048	10718739	0.38359	4.60807	0.034683295094971936	merged_common	27.85497	21.35166	750	3' UTR	10723085	10733121	10037	1	XM_051881584.1	-4037	127505775	protein_coding	acp5b	acid phosphatase 5b, tartrate resistant	GO:0003993,GO:0008198,GO:0008199,GO:0045453	acid phosphatase activity|ferrous iron binding|ferric iron binding|bone resorption	cide00740,cide01100,cide04142	Riboflavin metabolism|Metabolic pathways|Lysosome
acsf3	NC_067226.1	47263268	47263455	47263361	-2.38453	3.76666	8.457514923065892e-06	Control_M_IP_unique	5.95624	31.10185	188	Distal Intergenic	47186293	47240353	54061	2	XM_051901125.1	-22915	127516458	protein_coding	acsf3	acyl-CoA synthetase family member 3	GO:0006631,GO:0031956	fatty acid metabolic process|medium-chain fatty acid-CoA ligase activity	cide00061,cide00280,cide01100,cide01212	Fatty acid biosynthesis|Valine, leucine and isoleucine degradation|Metabolic pathways|Fatty acid metabolism
acsl1b	NC_067233.1	22848188	22848777	22848482	0.79707	4.22766	0.013719276827032565	CoCl2_M_IP_unique	24.6959	14.21289	590	Promoter (<=1kb)	22827885	22847636	19752	2	XM_051860176.1	-552	127494358	protein_coding	acsl1b	acyl-CoA synthetase long chain family member 1b	GO:0000038,GO:0001676,GO:0005783,GO:0016020,GO:0035338,GO:0047676	very long-chain fatty acid metabolic process|long-chain fatty acid metabolic process|endoplasmic reticulum|membrane|long-chain fatty-acyl-CoA biosynthetic process|arachidonate-CoA ligase activity	cide00061,cide00071,cide01100,cide01212,cide03320,cide04146,cide04216,cide04920	Fatty acid biosynthesis|Fatty acid degradation|Metabolic pathways|Fatty acid metabolism|PPAR signaling pathway|Peroxisome|Ferroptosis|Adipocytokine signaling pathway
acsl2	NC_067227.1	3004599	3004910	3004754	-0.61437	4.178780000000001	0.034066760272253506	Control_M_IP_unique	14.63746	22.408260000000002	312	Intron (XM_051902256.1/acsl2, intron 1 of 20)	2983708	3017833	34126	2	XM_051902256.1	12923	127517084	protein_coding	acsl2	acyl-CoA synthetase long chain family member 2	GO:0000038,GO:0001676,GO:0005783,GO:0016020,GO:0035338,GO:0047676	very long-chain fatty acid metabolic process|long-chain fatty acid metabolic process|endoplasmic reticulum|membrane|long-chain fatty-acyl-CoA biosynthetic process|arachidonate-CoA ligase activity	cide00061,cide00071,cide01100,cide01212,cide03320,cide04146,cide04216,cide04920	Fatty acid biosynthesis|Fatty acid degradation|Metabolic pathways|Fatty acid metabolism|PPAR signaling pathway|Peroxisome|Ferroptosis|Adipocytokine signaling pathway
acsl5	NC_067231.1	19739706	19739918	19739812	0.70343	3.3824400000000003	0.04851579666137682	CoCl2_M_IP_unique	13.30735	8.17218	213	Promoter (2-3kb)	19737294	19747987	10694	1	XM_051913948.1	2412	127523347	protein_coding	acsl5	acyl-CoA synthetase long chain family member 5	GO:0001676,GO:0005739,GO:0005783,GO:0016020,GO:0047676	long-chain fatty acid metabolic process|mitochondrion|endoplasmic reticulum|membrane|arachidonate-CoA ligase activity	cide00061,cide00071,cide01100,cide01212,cide03320,cide04146,cide04216,cide04920	Fatty acid biosynthesis|Fatty acid degradation|Metabolic pathways|Fatty acid metabolism|PPAR signaling pathway|Peroxisome|Ferroptosis|Adipocytokine signaling pathway
acss2	NC_067241.1	24831119	24832170	24831768	0.3573	4.66742	0.03465611382922377	merged_common	28.76145	22.451929999999997	1052	Promoter (<=1kb)	24832317	24858134	25818	1	XM_051880206.1	-147	127504995	protein_coding	acss2	acyl-CoA synthetase short chain family member 2	GO:0003987,GO:0005737,GO:0006085	acetate-CoA ligase activity|cytoplasm|acetyl-CoA biosynthetic process	cide00010,cide00620,cide00630,cide00640,cide01100,cide01200	Glycolysis / Gluconeogenesis|Pyruvate metabolism|Glyoxylate and dicarboxylate metabolism|Propanoate metabolism|Metabolic pathways|Carbon metabolism
acss2l	NC_067221.1	40267849	40268193	40268021	-0.81288	3.67326	0.03142761066555976	Control_M_IP_unique	9.6252	16.90875	345	Intron (XM_051869837.1/LOC127499482, intron 7 of 14)	40220186	40238952	18767	1	XM_051883994.1	47663	127507092	protein_coding	acss2l	acyl-CoA synthetase short chain family member 2 like	GO:0003987,GO:0016208,GO:0019427	acetate-CoA ligase activity|AMP binding|acetyl-CoA biosynthetic process from acetate	cide00010,cide00620,cide00630,cide00640,cide01100,cide01200	Glycolysis / Gluconeogenesis|Pyruvate metabolism|Glyoxylate and dicarboxylate metabolism|Propanoate metabolism|Metabolic pathways|Carbon metabolism
acta2	NC_067231.1	12762061	12762851	12762456	0.57334	4.41645	0.029261022318791893	CoCl2_M_IP_unique	26.048289999999998	17.50594	791	Distal Intergenic	12772395	12780442	8048	1	XM_051914013.1	-9544	127523382	protein_coding	acta2	actin alpha 2, smooth muscle	-	-	cide04270,cide04371,cide04814	Vascular smooth muscle contraction|Apelin signaling pathway|Motor proteins
acta2	NC_067231.1	12763049	12764457	12763753	0.37346	4.56529	0.03963805153711122	CoCl2_M_IP_unique	26.94629	20.800639999999998	1409	Distal Intergenic	12772395	12780442	8048	1	XM_051914013.1	-7938	127523382	protein_coding	acta2	actin alpha 2, smooth muscle	-	-	cide04270,cide04371,cide04814	Vascular smooth muscle contraction|Apelin signaling pathway|Motor proteins
acta2	NC_067231.1	12773413	12773618	12773515	0.57268	3.8724199999999995	0.04027654649689817	Control_M_IP_unique	17.86119	12.00928	206	Promoter (1-2kb)	12772395	12780442	8048	1	XM_051914014.1	1018	127523382	protein_coding	acta2	actin alpha 2, smooth muscle	-	-	cide04270,cide04371,cide04814	Vascular smooth muscle contraction|Apelin signaling pathway|Motor proteins
actb2	NC_067222.1	35592978	35593149	35593063	-0.3216	4.58465	0.039638051537111495	Control_M_IP_unique	21.464029999999998	26.82395	172	3' UTR	35592632	35596374	3743	2	XM_051886219.1	3225	127508367	protein_coding	actb2	actin, beta 2	-	-	cide03082,cide04145,cide04210,cide04510,cide04517,cide04518,cide04520,cide04530,cide04810,cide04814,cide04820,cide05100,cide05132	ATP-dependent chromatin remodeling|Phagosome|Apoptosis|Focal adhesion|IgSF CAM signaling|Integrin signaling|Adherens junction|Tight junction|Regulation of actin cytoskeleton|Motor proteins|Cytoskeleton in muscle cells|Bacterial invasion of epithelial cells|Salmonella infection
actn1	NC_067232.1	16516491	16517062	16516776	-0.82468	4.142119999999999	0.016813207184896175	Control_M_IP_unique	13.267129999999998	23.49792	572	Promoter (<=1kb)	16474714	16516450	41737	2	XM_051916476.1	-41	127524703	protein_coding	actn1	actinin, alpha 1	GO:0001725,GO:0005509,GO:0005886,GO:0030018,GO:0030036,GO:0030054,GO:0030864,GO:0042995,GO:0051015,GO:0055001	stress fiber|calcium ion binding|plasma membrane|Z disc|actin cytoskeleton organization|cell junction|cortical actin cytoskeleton|cell projection|actin filament binding|muscle cell development	cide04510,cide04517,cide04518,cide04520,cide04530,cide04810	Focal adhesion|IgSF CAM signaling|Integrin signaling|Adherens junction|Tight junction|Regulation of actin cytoskeleton
actn1	NC_067232.1	16527295	16527770	16527532	0.52536	3.7811199999999996	0.04856994375586548	CoCl2_M_IP_unique	16.49325	11.45923	476	Intron (XM_051916483.1/dcaf5, intron 7 of 7)	16474714	16516450	41737	2	XM_051916476.1	-10845	127524703	protein_coding	actn1	actinin, alpha 1	GO:0001725,GO:0005509,GO:0005886,GO:0030018,GO:0030036,GO:0030054,GO:0030864,GO:0042995,GO:0051015,GO:0055001	stress fiber|calcium ion binding|plasma membrane|Z disc|actin cytoskeleton organization|cell junction|cortical actin cytoskeleton|cell projection|actin filament binding|muscle cell development	cide04510,cide04517,cide04518,cide04520,cide04530,cide04810	Focal adhesion|IgSF CAM signaling|Integrin signaling|Adherens junction|Tight junction|Regulation of actin cytoskeleton
actn4	NC_067234.1	33434603	33437533	33436199	0.3137	6.1546	0.015225777350904643	merged_common	79.42096	63.900009999999995	2931	Intron (XM_051861189.1/actn4, intron 2 of 21)	33412910	33461019	48110	1	XM_051861188.1	21693	127494941	protein_coding	actn4	actinin, alpha 4	GO:0005509,GO:0005886,GO:0030018,GO:0030036,GO:0030054,GO:0030864,GO:0042995,GO:0051015,GO:0055001	calcium ion binding|plasma membrane|Z disc|actin cytoskeleton organization|cell junction|cortical actin cytoskeleton|cell projection|actin filament binding|muscle cell development	cide04510,cide04517,cide04518,cide04520,cide04530,cide04810	Focal adhesion|IgSF CAM signaling|Integrin signaling|Adherens junction|Tight junction|Regulation of actin cytoskeleton
actn4	NC_067234.1	33431431	33432446	33431929	0.50843	4.7434199999999995	0.021663564703126716	merged_common	31.947490000000002	22.45873	1016	Intron (XM_051861189.1/actn4, intron 2 of 21)	33412910	33461019	48110	1	XM_051861188.1	18521	127494941	protein_coding	actn4	actinin, alpha 4	GO:0005509,GO:0005886,GO:0030018,GO:0030036,GO:0030054,GO:0030864,GO:0042995,GO:0051015,GO:0055001	calcium ion binding|plasma membrane|Z disc|actin cytoskeleton organization|cell junction|cortical actin cytoskeleton|cell projection|actin filament binding|muscle cell development	cide04510,cide04517,cide04518,cide04520,cide04530,cide04810	Focal adhesion|IgSF CAM signaling|Integrin signaling|Adherens junction|Tight junction|Regulation of actin cytoskeleton
actr2b	NC_067232.1	34749581	34750692	34750212	0.29966	4.7409	0.03893162352445938	merged_common	29.66582	24.10181	1112	Promoter (<=1kb)	34750468	34775957	25490	1	XM_051917702.1	0	127525265	protein_coding	actr2b	actin related protein 2b	GO:0005885,GO:0030479,GO:0034314,GO:0051015	Arp2/3 protein complex|actin cortical patch|Arp2/3 complex-mediated actin nucleation|actin filament binding	cide04144,cide04517,cide04530,cide04810,cide05100,cide05132	Endocytosis|IgSF CAM signaling|Tight junction|Regulation of actin cytoskeleton|Bacterial invasion of epithelial cells|Salmonella infection
acvr1ba	NC_067241.1	18754317	18755304	18754740	0.27955	5.42509	0.0296783053504184	merged_common	47.33611	38.99771	988	Intron (XM_051881176.1/acvr1ba, intron 1 of 8)	18746438	18763601	17164	2	XM_051881176.1	8297	127505553	protein_coding	acvr1ba	activin A receptor type 1Ba	GO:0005524,GO:0005886,GO:0006468,GO:0007399,GO:0016361,GO:0032924,GO:0048179,GO:0048185,GO:0071363	ATP binding|plasma membrane|protein phosphorylation|nervous system development|activin receptor activity, type I|activin receptor signaling pathway|activin receptor complex|activin binding|cellular response to growth factor stimulus	cide04060,cide04350	Cytokine-cytokine receptor interaction|TGF-beta signaling pathway
acvr2aa	NC_067228.1	13316515	13316973	13316744	0.80947	3.9915	0.02065308624878549	CoCl2_M_IP_unique	21.05705	12.01498	459	Intron (XM_051905206.1/acvr2aa, intron 1 of 10)	13270520	13327363	56844	2	XM_051905206.1	10390	127518488	protein_coding	acvr2aa	activin A receptor type 2Aa	GO:0005524,GO:0005886,GO:0006468,GO:0017002,GO:0032924,GO:0046872,GO:0048179,GO:0048185,GO:0071363	ATP binding|plasma membrane|protein phosphorylation|activin receptor activity|activin receptor signaling pathway|metal ion binding|activin receptor complex|activin binding|cellular response to growth factor stimulus	cide04060,cide04350	Cytokine-cytokine receptor interaction|TGF-beta signaling pathway
acvrl1	NC_067241.1	18776146	18776347	18776246	0.58009	3.5849599999999997	0.04870831966400155	CoCl2_M_IP_unique	14.67213	9.81453	202	Intron (XM_051879678.1/acvrl1, intron 8 of 9)	18767898	18786374	18477	2	XM_051879678.1	10027	127504735	protein_coding	acvrl1	activin A receptor like type 1	GO:0001525,GO:0005025,GO:0005524,GO:0005886,GO:0006468,GO:0007179,GO:0007507,GO:0009953,GO:0030509,GO:0046332,GO:0070724,GO:0071363	angiogenesis|transforming growth factor beta receptor activity, type I|ATP binding|plasma membrane|protein phosphorylation|transforming growth factor beta receptor signaling pathway|heart development|dorsal/ventral pattern formation|BMP signaling pathway|SMAD binding|BMP receptor complex|cellular response to growth factor stimulus	-	-
ada2a	NC_067243.1	12706215	12707189	12706702	0.7155	4.2414	0.02286546137838756	CoCl2_M_IP_unique	24.23724	14.76034	975	Promoter (<=1kb)	12700214	12706904	6691	2	XM_051883939.1	0	127507060	protein_coding	ada2a	adenosine deaminase 2a	GO:0004000,GO:0005615,GO:0006154,GO:0046103	adenosine deaminase activity|extracellular space|adenosine catabolic process|inosine biosynthetic process	cide00230,cide01100,cide01232	Purine metabolism|Metabolic pathways|Nucleotide metabolism
adal	NC_067243.1	15142309	15142737	15142523	0.57915	4.22561	0.02814210631186164	CoCl2_M_IP_unique	22.86676	15.30606	429	Promoter (<=1kb)	15142403	15147965	5563	1	XM_051884885.1	0	127507621	protein_coding	adal	adenosine deaminase-like	GO:0004000,GO:0006154,GO:0046103	adenosine deaminase activity|adenosine catabolic process|inosine biosynthetic process	-	-
adam10a	NC_067226.1	6487001	6487856	6487399	0.36576	4.44209	0.0400413989625576	merged_common	24.67481	19.149079999999998	856	Intron (XM_051899084.1/adam10a, intron 1 of 15)	6425191	6496521	71331	2	XM_051899084.1	8665	127515451	protein_coding	adam10a	ADAM metallopeptidase domain 10a	GO:0005886,GO:0006509,GO:0007219,GO:0097060,GO:1902945	plasma membrane|membrane protein ectodomain proteolysis|Notch signaling pathway|synaptic membrane|metalloendopeptidase activity involved in amyloid precursor protein catabolic process	cide04148	Efferocytosis
adam17b	NC_067239.1	19875990	19876365	19876177	-0.83354	3.4624099999999998	0.02922499179840098	Control_M_IP_unique	8.2571	14.71461	376	Promoter (2-3kb)	19873750	19887556	13807	1	XM_051876454.1	2240	127502958	protein_coding	adam17b	ADAM metallopeptidase domain 17b	GO:0004222,GO:0005886,GO:0006509,GO:0007219	metalloendopeptidase activity|plasma membrane|membrane protein ectodomain proteolysis|Notch signaling pathway	cide04148,cide04330	Efferocytosis|Notch signaling pathway
adam19a	NC_067226.1	21844571	21845614	21845068	-0.3687	4.78041	0.03453611764266608	merged_common	24.18525	31.22771	1044	Intron (XM_051899396.1/adam19a, intron 3 of 22)	21786641	21886879	100239	2	XM_051899396.1	41265	127515574	protein_coding	adam19a	ADAM metallopeptidase domain 19a	GO:0004222,GO:0006508	metalloendopeptidase activity|proteolysis	-	-
adam19a	NC_067226.1	21828280	21828817	21828548	0.35944	4.21523	0.0468417953743489	CoCl2_M_IP_unique	21.03829	16.398670000000003	538	Intron (XM_051899396.1/adam19a, intron 4 of 22)	21786641	21886879	100239	2	XM_051899396.1	58062	127515574	protein_coding	adam19a	ADAM metallopeptidase domain 19a	GO:0004222,GO:0006508	metalloendopeptidase activity|proteolysis	-	-
adam19a	NC_067226.1	21876506	21876858	21876682	-0.7478199999999999	4.00141	0.02065308624878549	Control_M_IP_unique	12.35908	20.75396	353	Intron (XM_051899396.1/adam19a, intron 1 of 22)	21786641	21886879	100239	2	XM_051899396.1	10021	127515574	protein_coding	adam19a	ADAM metallopeptidase domain 19a	GO:0004222,GO:0006508	metalloendopeptidase activity|proteolysis	-	-
adam8b	NC_067231.1	6881112	6881626	6881369	1.15346	3.1587099999999997	0.025875091552734344	CoCl2_M_IP_unique	13.31921	5.98759	515	Distal Intergenic	6857745	6875393	17649	2	XM_051915002.1	-5719	127523865	protein_coding	adam8b	ADAM metallopeptidase domain 8b	GO:0002693,GO:0004222,GO:0006508,GO:0006954,GO:0022407,GO:0050839,GO:0051044	positive regulation of cellular extravasation|metalloendopeptidase activity|proteolysis|inflammatory response|regulation of cell-cell adhesion|cell adhesion molecule binding|positive regulation of membrane protein ectodomain proteolysis	-	-
adam9	NC_067227.1	7060930	7062036	7061483	-0.4907	4.84106	0.02226032850062832	Control_M_IP_unique	24.17941	33.975190000000005	1107	Promoter (1-2kb)	7011806	7063475	51670	2	XM_051903465.1	1439	127517597	protein_coding	adam9	ADAM metallopeptidase domain 9	GO:0004222,GO:0005886,GO:0006508	metalloendopeptidase activity|plasma membrane|proteolysis	cide04148	Efferocytosis
adam9	NC_067227.1	7055571	7055983	7055777	1.4232	3.2943599999999997	0.008894562721252443	CoCl2_M_IP_unique	16.066229999999997	5.99083	413	Intron (XM_051903465.1/adam9, intron 2 of 20)	7011806	7063475	51670	2	XM_051903465.1	7492	127517597	protein_coding	adam9	ADAM metallopeptidase domain 9	GO:0004222,GO:0005886,GO:0006508	metalloendopeptidase activity|plasma membrane|proteolysis	cide04148	Efferocytosis
adamts17	NC_067226.1	30835508	30836186	30835847	-0.56686	4.01395	0.03336267778649964	Control_M_IP_unique	13.27391	19.66263	679	Intron (XM_051901545.1/adamts17, intron 7 of 22)	30773648	30913383	139736	1	XM_051901545.1	61860	127516709	protein_coding	adamts17	ADAM metallopeptidase with thrombospondin type 1 motif, 17	GO:0004222,GO:0006508,GO:0030198,GO:0031012	metalloendopeptidase activity|proteolysis|extracellular matrix organization|extracellular matrix	-	-
adamts17	NC_067226.1	30770063	30770491	30770277	-0.99119	3.95345	0.011265319772064786	Control_M_IP_unique	10.98795	21.8421	429	3' UTR	30773648	30913383	139736	1	XM_051901545.1	-3157	127516709	protein_coding	adamts17	ADAM metallopeptidase with thrombospondin type 1 motif, 17	GO:0004222,GO:0006508,GO:0030198,GO:0031012	metalloendopeptidase activity|proteolysis|extracellular matrix organization|extracellular matrix	-	-
adamts2a	NC_067240.1	19477064	19477463	19477263	-0.41715	4.1677	0.04684179537434906	Control_M_IP_unique	15.552979999999998	20.76772	400	Intron (XM_051876637.1/adamts2a, intron 2 of 20)	19407234	19496921	89688	2	XM_051876637.1	19458	127503175	protein_coding	adamts2a	ADAM metallopeptidase with thrombospondin type 1 motif, 2a	GO:0004222,GO:0006508,GO:0030198,GO:0031012	metalloendopeptidase activity|proteolysis|extracellular matrix organization|extracellular matrix	-	-
adamts6	NC_067229.1	28492586	28493109	28492847	0.74497	4.02356	0.027007882017642745	CoCl2_M_IP_unique	21.05436	12.56272	524	Intron (XM_051910974.1/adamts6, intron 4 of 25)	28486280	28580479	94200	1	XM_051910974.1	6306	127521628	protein_coding	adamts6	ADAM metallopeptidase with thrombospondin type 1 motif, 6	GO:0004222,GO:0006508,GO:0030198,GO:0031012	metalloendopeptidase activity|proteolysis|extracellular matrix organization|extracellular matrix	-	-
adamtsl3	NC_067226.1	33052133	33052274	33052203	-0.86241	3.21523	0.036964416503906174	Control_M_IP_unique	6.8877	12.52233	142	Intron (XM_051900104.1/adamtsl3, intron 3 of 30)	32982735	33189474	206740	1	XM_051900105.1	69398	127515929	protein_coding	adamtsl3	ADAMTS-like 3	GO:0004222,GO:0030198,GO:0031012	metalloendopeptidase activity|extracellular matrix organization|extracellular matrix	-	-
adamtsl3	NC_067226.1	32973120	32973383	32973251	-0.43306999999999995	4.37242	0.04021070720341389	Control_M_IP_unique	17.82564	24.06645	264	Intron (XM_051900118.1/zgc:158785, intron 3 of 4)	32982384	33189474	207091	1	XM_051900104.1	-9001	127515929	protein_coding	adamtsl3	ADAMTS-like 3	GO:0004222,GO:0030198,GO:0031012	metalloendopeptidase activity|extracellular matrix organization|extracellular matrix	-	-
adamtsl5	NC_067226.1	19281799	19281951	19281875	-0.47736000000000006	4.01809	0.04766096826642785	Control_M_IP_unique	13.7314	19.11676	153	Downstream (<1kb)	19250673	19270471	19799	2	XM_051900506.1	-11328	127516146	protein_coding	adamtsl5	ADAMTS like 5	GO:0004222,GO:0005515,GO:0030198,GO:0031012	metalloendopeptidase activity|protein binding|extracellular matrix organization|extracellular matrix	-	-
adap2	NC_067222.1	26013042	26013554	26013298	-0.36712	4.806430000000001	0.034449777348558995	Control_M_IP_unique	24.639020000000002	31.778859999999998	513	Promoter (<=1kb)	26014523	26021817	7295	1	XM_051888407.1	-969	127509564	protein_coding	adap2	ArfGAP with dual PH domains 2	GO:0005096,GO:0005886,GO:0043231,GO:0043547,GO:1902936	GTPase activator activity|plasma membrane|intracellular membrane-bounded organelle|positive regulation of GTPase activity|phosphatidylinositol bisphosphate binding	-	-
adar	NC_067235.1	26578774	26579294	26579034	0.35944	4.21523	0.0468417953743489	CoCl2_M_IP_unique	21.03829	16.398670000000003	521	Exon (XM_051866765.1/snx27b, exon 6 of 13)	26551474	26569389	17916	2	XM_051866736.1	-9385	127497916	protein_coding	adar	adenosine deaminase RNA specific	GO:0003725,GO:0003726,GO:0005730,GO:0005737,GO:0006382,GO:0006396,GO:0008251	double-stranded RNA binding|double-stranded RNA adenosine deaminase activity|nucleolus|cytoplasm|adenosine to inosine editing|RNA processing|tRNA-specific adenosine deaminase activity	cide04622,cide04623	RIG-I-like receptor signaling pathway|Cytosolic DNA-sensing pathway
adarb1a	NC_067229.1	15650237	15650982	15650638	0.60755	4.23989	0.02814210631186164	merged_common	23.322770000000002	15.30693	746	Promoter (1-2kb)	15652063	15676119	24057	1	XM_051910792.1	-1081	127521510	protein_coding	adarb1a	adenosine deaminase RNA specific B1a	GO:0003725,GO:0003726,GO:0005730,GO:0005737,GO:0006382,GO:0006396,GO:0008251	double-stranded RNA binding|double-stranded RNA adenosine deaminase activity|nucleolus|cytoplasm|adenosine to inosine editing|RNA processing|tRNA-specific adenosine deaminase activity	-	-
adarb1b	NC_067228.1	6304593	6304846	6304719	-0.88287	3.63806	0.023279711604118413	Control_M_IP_unique	9.16814	16.90638	254	Intron (XM_051905044.1/adarb1b, intron 1 of 12)	6172326	6328323	155998	2	XM_051905044.1	23477	127518414	protein_coding	adarb1b	adenosine deaminase RNA specific B1b	GO:0003725,GO:0003726,GO:0005730,GO:0005737,GO:0006382,GO:0006396,GO:0008251	double-stranded RNA binding|double-stranded RNA adenosine deaminase activity|nucleolus|cytoplasm|adenosine to inosine editing|RNA processing|tRNA-specific adenosine deaminase activity	-	-
adarb2	NC_067242.1	3102999	3103329	3103164	-0.62765	3.5111800000000004	0.04870831966400155	Control_M_IP_unique	9.17277	14.17237	331	Distal Intergenic	3175843	3385597	209755	1	XM_051881743.1	-72514	127505851	protein_coding	adarb2	adenosine deaminase RNA specific B2 (inactive)	GO:0003725,GO:0003726,GO:0005730,GO:0005737,GO:0006382,GO:0006396,GO:0008251	double-stranded RNA binding|double-stranded RNA adenosine deaminase activity|nucleolus|cytoplasm|adenosine to inosine editing|RNA processing|tRNA-specific adenosine deaminase activity	-	-
adarb2	NC_067242.1	3269311	3270528	3269919	0.9078200000000001	3.97345	0.011265319772064786	CoCl2_M_IP_unique	21.51636	11.46802	1218	Intron (XM_051881743.1/adarb2, intron 1 of 9)	3175843	3385597	209755	1	XM_051881743.1	93468	127505851	protein_coding	adarb2	adenosine deaminase RNA specific B2 (inactive)	GO:0003725,GO:0003726,GO:0005730,GO:0005737,GO:0006382,GO:0006396,GO:0008251	double-stranded RNA binding|double-stranded RNA adenosine deaminase activity|nucleolus|cytoplasm|adenosine to inosine editing|RNA processing|tRNA-specific adenosine deaminase activity	-	-
adat1	NC_067243.1	25662750	25663520	25663135	-0.44108	4.30089	0.0403508141971545	Control_M_IP_unique	16.91633	22.96598	771	Intron (XM_051883987.1/wwp2, intron 10 of 23)	25623072	25639428	16357	2	XM_051883996.1	-23322	127507095	protein_coding	adat1	adenosine deaminase tRNA specific 1	GO:0003723,GO:0004000,GO:0006396	RNA binding|adenosine deaminase activity|RNA processing	-	-
adck1	NC_067236.1	26402815	26402953	26402884	-0.6652	3.59984	0.048708319664001375	Control_M_IP_unique	9.62801	15.26795	139	Intron (XM_051867793.1/adck1, intron 7 of 10)	26305128	26473313	168186	1	XM_051867794.1	97687	127498457	protein_coding	adck1	aarF domain containing kinase 1	GO:0005743,GO:0007005,GO:0055088	mitochondrial inner membrane|mitochondrion organization|lipid homeostasis	-	-
adck1	NC_067236.1	26357061	26357519	26357290	0.7509899999999999	3.5	0.03896665573120128	CoCl2_M_IP_unique	14.67709	8.72107	459	Intron (XM_051867793.1/adck1, intron 3 of 10)	26305128	26473313	168186	1	XM_051867794.1	51933	127498457	protein_coding	adck1	aarF domain containing kinase 1	GO:0005743,GO:0007005,GO:0055088	mitochondrial inner membrane|mitochondrion organization|lipid homeostasis	-	-
adck1	NC_067236.1	26404722	26405003	26404862	-1.1045	2.89068	0.03332519531250011	Control_M_IP_unique	5.05751	10.87491	282	Intron (XM_051867793.1/adck1, intron 7 of 10)	26305128	26473313	168186	1	XM_051867794.1	99594	127498457	protein_coding	adck1	aarF domain containing kinase 1	GO:0005743,GO:0007005,GO:0055088	mitochondrial inner membrane|mitochondrion organization|lipid homeostasis	-	-
adck1	NC_067236.1	26331616	26331905	26331760	0.40202	4.029	0.04766096826642802	Control_M_IP_unique	18.765439999999998	14.20164	290	Intron (XM_051867793.1/adck1, intron 3 of 10)	26305128	26473313	168186	1	XM_051867794.1	26488	127498457	protein_coding	adck1	aarF domain containing kinase 1	GO:0005743,GO:0007005,GO:0055088	mitochondrial inner membrane|mitochondrion organization|lipid homeostasis	-	-
adck5	NC_067238.1	1294720	1295075	1294897	1.5411700000000002	3.35368	0.006016910076141374	CoCl2_M_IP_unique	17.43921	5.99224	356	Intron (XM_051872486.1/adck5, intron 5 of 14)	1289731	1302019	12289	1	XM_051872487.1	4989	127500895	protein_coding	adck5	aarF domain containing kinase 5	-	-	-	-
adcy2a	NC_067235.1	8637126	8637290	8637208	2.23652	1.2297200000000001	0.046875000000000035	CoCl2_M_IP_unique	5.09109	1.0803200000000002	165	Intron (XM_051865312.1/adcy2a, intron 1 of 23)	8640536	8753250	112715	1	XM_051865314.1	-3246	127497118	protein_coding	adcy2a	adenylate cyclase 2a	GO:0004016,GO:0005886,GO:0006171,GO:0007189,GO:0007193,GO:0035556	adenylate cyclase activity|plasma membrane|cAMP biosynthetic process|adenylate cyclase-activating G protein-coupled receptor signaling pathway|adenylate cyclase-inhibiting G protein-coupled receptor signaling pathway|intracellular signal transduction	cide00230,cide01100,cide04020,cide04081,cide04082,cide04114,cide04261,cide04270,cide04371,cide04540,cide04912,cide04914,cide04916	Purine metabolism|Metabolic pathways|Calcium signaling pathway|Hormone signaling|Neuroactive ligand signaling|Oocyte meiosis|Adrenergic signaling in cardiomyocytes|Vascular smooth muscle contraction|Apelin signaling pathway|Gap junction|GnRH signaling pathway|Progesterone-mediated oocyte maturation|Melanogenesis
adcy5	NC_067228.1	15358214	15358658	15358436	-0.5342600000000001	3.9474099999999996	0.040439609438181166	CoCl2_M_IP_unique	12.81959	18.56534	445	Intron (XM_051906330.1/adcy5, intron 1 of 20)	15344260	15432191	87932	1	XM_051906331.1	13954	127518999	protein_coding	adcy5	adenylate cyclase 5	GO:0004016,GO:0005886,GO:0006171,GO:0007189,GO:0007193,GO:0035556	adenylate cyclase activity|plasma membrane|cAMP biosynthetic process|adenylate cyclase-activating G protein-coupled receptor signaling pathway|adenylate cyclase-inhibiting G protein-coupled receptor signaling pathway|intracellular signal transduction	cide00230,cide01100,cide04081,cide04082,cide04114,cide04261,cide04270,cide04371,cide04540,cide04912,cide04914,cide04916	Purine metabolism|Metabolic pathways|Hormone signaling|Neuroactive ligand signaling|Oocyte meiosis|Adrenergic signaling in cardiomyocytes|Vascular smooth muscle contraction|Apelin signaling pathway|Gap junction|GnRH signaling pathway|Progesterone-mediated oocyte maturation|Melanogenesis
adcy6a	NC_067241.1	27370708	27370966	27370837	-0.82468	4.142119999999999	0.016813207184896175	Control_M_IP_unique	13.267129999999998	23.49792	259	Promoter (2-3kb)	27368486	27448220	79735	1	XM_051879993.1	2222	127504871	protein_coding	adcy6a	adenylate cyclase 6a	GO:0004016,GO:0005886,GO:0006171,GO:0007189,GO:0007193,GO:0035556	adenylate cyclase activity|plasma membrane|cAMP biosynthetic process|adenylate cyclase-activating G protein-coupled receptor signaling pathway|adenylate cyclase-inhibiting G protein-coupled receptor signaling pathway|intracellular signal transduction	cide00230,cide01100,cide04081,cide04082,cide04114,cide04261,cide04270,cide04371,cide04540,cide04912,cide04914,cide04916	Purine metabolism|Metabolic pathways|Hormone signaling|Neuroactive ligand signaling|Oocyte meiosis|Adrenergic signaling in cardiomyocytes|Vascular smooth muscle contraction|Apelin signaling pathway|Gap junction|GnRH signaling pathway|Progesterone-mediated oocyte maturation|Melanogenesis
adcy6a	NC_067241.1	27384221	27384949	27384585	-0.52741	4.22251	0.04045427782330123	Control_M_IP_unique	15.54959	22.41217	729	Intron (XM_051879992.1/adcy6a, intron 3 of 24)	27368486	27448220	79735	1	XM_051879993.1	15735	127504871	protein_coding	adcy6a	adenylate cyclase 6a	GO:0004016,GO:0005886,GO:0006171,GO:0007189,GO:0007193,GO:0035556	adenylate cyclase activity|plasma membrane|cAMP biosynthetic process|adenylate cyclase-activating G protein-coupled receptor signaling pathway|adenylate cyclase-inhibiting G protein-coupled receptor signaling pathway|intracellular signal transduction	cide00230,cide01100,cide04081,cide04082,cide04114,cide04261,cide04270,cide04371,cide04540,cide04912,cide04914,cide04916	Purine metabolism|Metabolic pathways|Hormone signaling|Neuroactive ligand signaling|Oocyte meiosis|Adrenergic signaling in cardiomyocytes|Vascular smooth muscle contraction|Apelin signaling pathway|Gap junction|GnRH signaling pathway|Progesterone-mediated oocyte maturation|Melanogenesis
adcy6a	NC_067241.1	27382376	27382684	27382530	0.59792	4.12751	0.027621697518043508	CoCl2_M_IP_unique	21.50316	14.207220000000001	309	Intron (XM_051879992.1/adcy6a, intron 3 of 24)	27368486	27448220	79735	1	XM_051879993.1	13890	127504871	protein_coding	adcy6a	adenylate cyclase 6a	GO:0004016,GO:0005886,GO:0006171,GO:0007189,GO:0007193,GO:0035556	adenylate cyclase activity|plasma membrane|cAMP biosynthetic process|adenylate cyclase-activating G protein-coupled receptor signaling pathway|adenylate cyclase-inhibiting G protein-coupled receptor signaling pathway|intracellular signal transduction	cide00230,cide01100,cide04081,cide04082,cide04114,cide04261,cide04270,cide04371,cide04540,cide04912,cide04914,cide04916	Purine metabolism|Metabolic pathways|Hormone signaling|Neuroactive ligand signaling|Oocyte meiosis|Adrenergic signaling in cardiomyocytes|Vascular smooth muscle contraction|Apelin signaling pathway|Gap junction|GnRH signaling pathway|Progesterone-mediated oocyte maturation|Melanogenesis
adcy7	NC_067226.1	11580583	11580734	11580658	-0.65991	4.155869999999999	0.02762169751804341	Control_M_IP_unique	14.181329999999999	22.40622	152	Promoter (1-2kb)	11533220	11579359	46140	2	XM_051898532.1	-1224	127515179	protein_coding	adcy7	adenylate cyclase 7	GO:0004016,GO:0005886,GO:0006171,GO:0007189,GO:0007193,GO:0035556	adenylate cyclase activity|plasma membrane|cAMP biosynthetic process|adenylate cyclase-activating G protein-coupled receptor signaling pathway|adenylate cyclase-inhibiting G protein-coupled receptor signaling pathway|intracellular signal transduction	cide00230,cide01100,cide04020,cide04081,cide04082,cide04114,cide04261,cide04270,cide04371,cide04540,cide04912,cide04914,cide04916	Purine metabolism|Metabolic pathways|Calcium signaling pathway|Hormone signaling|Neuroactive ligand signaling|Oocyte meiosis|Adrenergic signaling in cardiomyocytes|Vascular smooth muscle contraction|Apelin signaling pathway|Gap junction|GnRH signaling pathway|Progesterone-mediated oocyte maturation|Melanogenesis
adcy9	NC_067229.1	7936323	7937006	7936664	0.63192	4.19937	0.02814210631186164	CoCl2_M_IP_unique	22.86915	14.75787	684	Intron (XM_051909063.1/adcy9, intron 1 of 9)	7906386	7945917	39532	2	XM_051909063.1	8911	127520673	protein_coding	adcy9	adenylate cyclase 9	GO:0004016,GO:0007189,GO:0009190,GO:0035556	adenylate cyclase activity|adenylate cyclase-activating G protein-coupled receptor signaling pathway|cyclic nucleotide biosynthetic process|intracellular signal transduction	cide00230,cide01100,cide04020,cide04081,cide04082,cide04114,cide04261,cide04270,cide04371,cide04540,cide04912,cide04914,cide04916	Purine metabolism|Metabolic pathways|Calcium signaling pathway|Hormone signaling|Neuroactive ligand signaling|Oocyte meiosis|Adrenergic signaling in cardiomyocytes|Vascular smooth muscle contraction|Apelin signaling pathway|Gap junction|GnRH signaling pathway|Progesterone-mediated oocyte maturation|Melanogenesis
adcy9	NC_067229.1	7941302	7941586	7941444	-0.80876	3.5276400000000003	0.03896665573120128	Control_M_IP_unique	8.713560000000001	15.26356	285	Intron (XM_051909063.1/adcy9, intron 1 of 9)	7906386	7945917	39532	2	XM_051909063.1	4331	127520673	protein_coding	adcy9	adenylate cyclase 9	GO:0004016,GO:0007189,GO:0009190,GO:0035556	adenylate cyclase activity|adenylate cyclase-activating G protein-coupled receptor signaling pathway|cyclic nucleotide biosynthetic process|intracellular signal transduction	cide00230,cide01100,cide04020,cide04081,cide04082,cide04114,cide04261,cide04270,cide04371,cide04540,cide04912,cide04914,cide04916	Purine metabolism|Metabolic pathways|Calcium signaling pathway|Hormone signaling|Neuroactive ligand signaling|Oocyte meiosis|Adrenergic signaling in cardiomyocytes|Vascular smooth muscle contraction|Apelin signaling pathway|Gap junction|GnRH signaling pathway|Progesterone-mediated oocyte maturation|Melanogenesis
add3a	NC_067229.1	17275615	17275834	17275724	-0.52599	3.9936300000000005	0.040439609438181166	CoCl2_M_IP_unique	13.27498	19.1149	220	Intron (XM_051911515.1/add3a, intron 2 of 14)	17283119	17319708	36590	1	XM_051911510.1	-7285	127521977	protein_coding	add3a	adducin 3 (gamma) a	GO:0005856,GO:0005886,GO:0014069,GO:0051015,GO:0051016	cytoskeleton|plasma membrane|postsynaptic density|actin filament binding|barbed-end actin filament capping	-	-
add3a	NC_067229.1	17282668	17283178	17282913	-0.7295	4.87619	0.008140105900605606	merged_common	22.807570000000002	37.816390000000006	511	Promoter (<=1kb)	17283119	17319708	36590	1	XM_051911510.1	0	127521977	protein_coding	add3a	adducin 3 (gamma) a	GO:0005856,GO:0005886,GO:0014069,GO:0051015,GO:0051016	cytoskeleton|plasma membrane|postsynaptic density|actin filament binding|barbed-end actin filament capping	-	-
add3b	NC_067236.1	24342755	24343207	24342981	-1.06841	3.49718	0.02191874384880076	Control_M_IP_unique	7.797289999999999	16.35183	453	3' UTR	24365238	24378050	12813	1	XM_051867746.1	-22031	127498421	protein_coding	add3b	adducin 3 (gamma) b	GO:0005856,GO:0005886,GO:0014069,GO:0051015,GO:0051016	cytoskeleton|plasma membrane|postsynaptic density|actin filament binding|barbed-end actin filament capping	-	-
adgrb1a	NC_067235.1	18485257	18485601	18485429	-1.04716	3.64616	0.017459783703088892	Control_M_IP_unique	8.70945	17.99769	345	Promoter (2-3kb)	18401390	18488012	86623	2	XM_051864819.1	2411	127496906	protein_coding	adgrb1a	adhesion G protein-coupled receptor B1a	GO:0004930,GO:0005886,GO:0007166,GO:0007189,GO:0014069,GO:0016525,GO:0030425,GO:0043652	G protein-coupled receptor activity|plasma membrane|cell surface receptor signaling pathway|adenylate cyclase-activating G protein-coupled receptor signaling pathway|postsynaptic density|negative regulation of angiogenesis|dendrite|engulfment of apoptotic cell	cide04115,cide04148	p53 signaling pathway|Efferocytosis
adgrb2	NC_067238.1	27690026	27690515	27690270	0.9768700000000001	3.19616	0.036964416503906174	CoCl2_M_IP_unique	12.85801	6.53289	490	Intron (XM_051872969.1/adgrb2, intron 2 of 31)	27477345	27772424	295080	2	XM_051872969.1	81909	127501152	protein_coding	adgrb2	adhesion G protein-coupled receptor B2	GO:0004930,GO:0005886,GO:0007166,GO:0007189,GO:0007422,GO:0016525	G protein-coupled receptor activity|plasma membrane|cell surface receptor signaling pathway|adenylate cyclase-activating G protein-coupled receptor signaling pathway|peripheral nervous system development|negative regulation of angiogenesis	-	-
adgrg11	NC_067239.1	28839717	28840188	28839952	-0.38176	4.58371	0.039638051537111495	Control_M_IP_unique	21.00743	27.371270000000003	472	Promoter (<=1kb)	28839376	28861263	21888	1	XM_051874592.1	341	127502071	protein_coding	adgrg11	adhesion G protein-coupled receptor G11	GO:0004930,GO:0007166,GO:0007189,GO:0016020	G protein-coupled receptor activity|cell surface receptor signaling pathway|adenylate cyclase-activating G protein-coupled receptor signaling pathway|membrane	-	-
adgrg6	NC_067239.1	24480704	24480929	24480816	-0.52458	3.7214699999999996	0.048569943755865305	Control_M_IP_unique	10.99811	15.8209	226	Intron (XM_051876538.1/adgrg6, intron 4 of 28)	24465246	24508925	43680	1	XM_051876561.1	15458	127502993	protein_coding	adgrg6	adhesion G protein-coupled receptor G6	GO:0004930,GO:0007166,GO:0007189,GO:0016020,GO:0022011,GO:0043236,GO:0060347	G protein-coupled receptor activity|cell surface receptor signaling pathway|adenylate cyclase-activating G protein-coupled receptor signaling pathway|membrane|myelination in peripheral nervous system|laminin binding|heart trabecula formation	-	-
adgrg7.1	NC_067229.1	16578130	16578421	16578275	-1.08236	3.2256099999999996	0.018482208251953118	Control_M_IP_unique	6.42825	13.61179	292	Downstream (2-3kb)	16580702	16590418	9717	2	XM_051908215.1	11997	127520260	protein_coding	adgrg7.1	adhesion G protein-coupled receptor G7, tandem duplicate 1	GO:0004930,GO:0007186,GO:0016020	G protein-coupled receptor activity|G protein-coupled receptor signaling pathway|membrane	-	-
adipor2	NC_067223.1	13057327	13058914	13058118	-0.28544	7.62387	0.002951605277609259	merged_common	178.66938000000002	217.75976	1588	Intron (XM_051892350.1/adipor2, intron 2 of 7)	13043509	13072172	28664	1	XM_051892350.1	13818	127511509	protein_coding	adipor2	adiponectin receptor 2	GO:0005886,GO:0033211,GO:0038023	plasma membrane|adiponectin-activated signaling pathway|signaling receptor activity	cide04081,cide04920	Hormone signaling|Adipocytokine signaling pathway
adka	NC_067232.1	9493599	9493895	9493747	-1.5243200000000001	4.09368	0.0005782070693385343	Control_M_IP_unique	10.06666	28.95696	297	Intron (XM_051916430.1/adka, intron 3 of 10)	9370097	9521294	151198	2	XM_051916430.1	27399	127524673	protein_coding	adka	adenosine kinase a	GO:0004001,GO:0005634,GO:0005829,GO:0006166	adenosine kinase activity|nucleus|cytosol|purine ribonucleoside salvage	cide00230,cide01100,cide01232	Purine metabolism|Metabolic pathways|Nucleotide metabolism
adma	NC_067226.1	46220616	46221126	46220871	0.47346000000000005	4.7608	0.025902088231999583	Control_M_IP_unique	31.94528	23.0081	511	Promoter (1-2kb)	46220914	46223063	2150	2	XM_051901021.1	1937	127516428	protein_coding	adma	adrenomedullin a	GO:0003073,GO:0005179,GO:0005576,GO:0005615,GO:0007189,GO:0010460,GO:0031700,GO:1990410	regulation of systemic arterial blood pressure|hormone activity|extracellular region|extracellular space|adenylate cyclase-activating G protein-coupled receptor signaling pathway|positive regulation of heart rate|adrenomedullin receptor binding|adrenomedullin receptor signaling pathway	cide04080,cide04270	Neuroactive ligand-receptor interaction|Vascular smooth muscle contraction
adoa	NC_067231.1	6499474	6500095	6499784	-1.13253	3.6886099999999997	0.012865103781223328	Control_M_IP_unique	8.707980000000001	19.09169	622	Distal Intergenic	6507534	6508901	1368	1	XM_051915033.1	-7439	127523890	protein_coding	adoa	2-aminoethanethiol (cysteamine) dioxygenase a	GO:0005739,GO:0016702	mitochondrion|oxidoreductase activity, acting on single donors with incorporation of molecular oxygen, incorporation of two atoms of oxygen	cide00430,cide01100	Taurine and hypotaurine metabolism|Metabolic pathways
adoa	NC_067231.1	6505124	6505566	6505345	0.61748	3.52083	0.04870831966400155	CoCl2_M_IP_unique	14.21725	9.266910000000001	443	Promoter (1-2kb)	6507534	6508901	1368	1	XM_051915033.1	-1968	127523890	protein_coding	adoa	2-aminoethanethiol (cysteamine) dioxygenase a	GO:0005739,GO:0016702	mitochondrion|oxidoreductase activity, acting on single donors with incorporation of molecular oxygen, incorporation of two atoms of oxygen	cide00430,cide01100	Taurine and hypotaurine metabolism|Metabolic pathways
adoa	NC_067231.1	6439867	6440466	6440166	-0.4712	4.06206	0.04051182302646395	Control_M_IP_unique	14.18663	19.6664	600	Intron (XM_051915030.1/arid5b, intron 8 of 8)	6507534	6508901	1368	1	XM_051915033.1	-67068	127523890	protein_coding	adoa	2-aminoethanethiol (cysteamine) dioxygenase a	GO:0005739,GO:0016702	mitochondrion|oxidoreductase activity, acting on single donors with incorporation of molecular oxygen, incorporation of two atoms of oxygen	cide00430,cide01100	Taurine and hypotaurine metabolism|Metabolic pathways
adoa	NC_067231.1	6434059	6434864	6434461	-0.51535	4.680969999999999	0.021315373236898926	Control_M_IP_unique	21.45579	30.667709999999996	806	Intron (XM_051915030.1/arid5b, intron 8 of 8)	6507534	6508901	1368	1	XM_051915033.1	-72670	127523890	protein_coding	adoa	2-aminoethanethiol (cysteamine) dioxygenase a	GO:0005739,GO:0016702	mitochondrion|oxidoreductase activity, acting on single donors with incorporation of molecular oxygen, incorporation of two atoms of oxygen	cide00430,cide01100	Taurine and hypotaurine metabolism|Metabolic pathways
adoa	NC_067231.1	6500559	6500845	6500702	-1.09984	3.7459300000000004	0.00932720024138694	Control_M_IP_unique	9.1642	19.64165	287	Distal Intergenic	6507534	6508901	1368	1	XM_051915033.1	-6689	127523890	protein_coding	adoa	2-aminoethanethiol (cysteamine) dioxygenase a	GO:0005739,GO:0016702	mitochondrion|oxidoreductase activity, acting on single donors with incorporation of molecular oxygen, incorporation of two atoms of oxygen	cide00430,cide01100	Taurine and hypotaurine metabolism|Metabolic pathways
adoa	NC_067231.1	6457550	6457972	6457761	-0.34805	4.65757	0.03941283533519574	Control_M_IP_unique	22.37089	28.4745	423	Distal Intergenic	6507534	6508901	1368	1	XM_051915033.1	-49562	127523890	protein_coding	adoa	2-aminoethanethiol (cysteamine) dioxygenase a	GO:0005739,GO:0016702	mitochondrion|oxidoreductase activity, acting on single donors with incorporation of molecular oxygen, incorporation of two atoms of oxygen	cide00430,cide01100	Taurine and hypotaurine metabolism|Metabolic pathways
adora1b	NC_067227.1	16619563	16619775	16619669	-0.5526	3.8502199999999998	0.04833185579627765	Control_M_IP_unique	11.90851	17.4665	213	Distal Intergenic	16609202	16615690	6489	2	XM_051904283.1	-3873	127518012	protein_coding	adora1b	adenosine A1 receptor b	GO:0001609,GO:0001973,GO:0016020,GO:0030425,GO:0045202	G protein-coupled adenosine receptor activity|G protein-coupled adenosine receptor signaling pathway|membrane|dendrite|synapse	cide04080,cide04082	Neuroactive ligand-receptor interaction|Neuroactive ligand signaling
adora2b	NC_067224.1	12150992	12151317	12151154	0.51417	3.7047	0.04856994375586548	CoCl2_M_IP_unique	15.5817	10.91023	326	Intron (XM_051893845.1/zswim7, intron 5 of 5)	12083724	12101365	17642	2	XM_051893824.1	-49627	127512677	protein_coding	adora2b	adenosine A2b receptor	GO:0001609,GO:0001973,GO:0007189,GO:0016020,GO:0042311	G protein-coupled adenosine receptor activity|G protein-coupled adenosine receptor signaling pathway|adenylate cyclase-activating G protein-coupled receptor signaling pathway|membrane|vasodilation	cide04020,cide04080,cide04082,cide04270	Calcium signaling pathway|Neuroactive ligand-receptor interaction|Neuroactive ligand signaling|Vascular smooth muscle contraction
adprhl1	NC_067220.1	4795612	4796097	4795854	-0.6493800000000001	3.6587099999999997	0.039575509727001364	Control_M_IP_unique	10.08412	15.816939999999999	486	Promoter (<=1kb)	4787463	4795712	8250	2	XM_051887225.1	0	127508833	protein_coding	adprhl1	ADP-ribosylhydrolase like 1	GO:0000287,GO:0003875,GO:0051725	magnesium ion binding|ADP-ribosylarginine hydrolase activity|protein de-ADP-ribosylation	-	-
aebp2	NC_067223.1	15382301	15382625	15382463	0.68121	3.9915	0.03336267778649964	CoCl2_M_IP_unique	20.14153	12.561110000000001	325	3' UTR	15382228	15404324	22097	2	XM_051890731.1	21699	127510742	protein_coding	aebp2	AE binding protein 2	GO:0006357,GO:0035098	regulation of transcription by RNA polymerase II|ESC/E(Z) complex	cide03083	Polycomb repressive complex
aebp2	NC_067223.1	15382884	15383413	15383148	1.08684	3.7568599999999996	0.00932720024138694	CoCl2_M_IP_unique	19.702170000000002	9.27563	530	3' UTR	15382228	15404324	22097	2	XM_051890731.1	20911	127510742	protein_coding	aebp2	AE binding protein 2	GO:0006357,GO:0035098	regulation of transcription by RNA polymerase II|ESC/E(Z) complex	cide03083	Polycomb repressive complex
afap1	NC_067231.1	15962520	15963076	15962798	1.30024	3.58245	0.008270423859357888	CoCl2_M_IP_unique	18.79885	7.63345	557	Intron (XM_051914984.1/ablim2, intron 21 of 21)	15969258	16025986	56729	1	XM_051914364.1	-6182	127523560	protein_coding	afap1	actin filament associated protein 1	GO:0005829,GO:0017124,GO:0042169	cytosol|SH3 domain binding|SH2 domain binding	-	-
afap1l2	NC_067231.1	20435230	20435779	20435478	0.3573	4.66742	0.03465611382922377	merged_common	28.76145	22.451929999999997	550	Promoter (<=1kb)	20392304	20436211	43908	2	XM_051913833.1	432	127523292	protein_coding	afap1l2	actin filament associated protein 1-like 2	GO:0005829,GO:0006954,GO:0007346,GO:0017124,GO:0032675,GO:0032757,GO:0042169,GO:0045742,GO:0045893	cytosol|inflammatory response|regulation of mitotic cell cycle|SH3 domain binding|regulation of interleukin-6 production|positive regulation of interleukin-8 production|SH2 domain binding|positive regulation of epidermal growth factor receptor signaling pathway|positive regulation of DNA-templated transcription	-	-
afdna	NC_067239.1	27292860	27293220	27293040	-0.39394	4.4247	0.04004139896255732	Control_M_IP_unique	18.735879999999998	24.61854	361	Intron (XM_051875172.1/afdna, intron 1 of 33)	27301436	27367653	66218	1	XM_051875170.1	-8216	127502311	protein_coding	afdna	afadin, adherens junction formation factor a	GO:0005912,GO:0007165,GO:0032880,GO:0050839	adherens junction|signal transduction|regulation of protein localization|cell adhesion molecule binding	cide04517,cide04520,cide04530	IgSF CAM signaling|Adherens junction|Tight junction
afdna	NC_067239.1	27262679	27262967	27262823	-0.5342600000000001	3.9474099999999996	0.040439609438181166	Control_M_IP_unique	12.81959	18.56534	289	Intron (XM_051875172.1/afdna, intron 1 of 33)	27244706	27367653	122948	1	XM_051875169.1	17973	127502311	protein_coding	afdna	afadin, adherens junction formation factor a	GO:0005912,GO:0007165,GO:0032880,GO:0050839	adherens junction|signal transduction|regulation of protein localization|cell adhesion molecule binding	cide04517,cide04520,cide04530	IgSF CAM signaling|Adherens junction|Tight junction
afdna	NC_067239.1	27281100	27281646	27281373	0.5501699999999999	4.21103	0.034066760272253624	CoCl2_M_IP_unique	22.410729999999997	15.30517	547	Intron (XM_051875172.1/afdna, intron 1 of 33)	27301436	27367653	66218	1	XM_051875170.1	-19790	127502311	protein_coding	afdna	afadin, adherens junction formation factor a	GO:0005912,GO:0007165,GO:0032880,GO:0050839	adherens junction|signal transduction|regulation of protein localization|cell adhesion molecule binding	cide04517,cide04520,cide04530	IgSF CAM signaling|Adherens junction|Tight junction
afdna	NC_067239.1	27242020	27242228	27242124	0.68121	3.9915	0.03336267778649964	CoCl2_M_IP_unique	20.14153	12.561110000000001	209	Promoter (2-3kb)	27244704	27367653	122950	1	XM_051875172.1	-2476	127502311	protein_coding	afdna	afadin, adherens junction formation factor a	GO:0005912,GO:0007165,GO:0032880,GO:0050839	adherens junction|signal transduction|regulation of protein localization|cell adhesion molecule binding	cide04517,cide04520,cide04530	IgSF CAM signaling|Adherens junction|Tight junction
aff2	NC_067233.1	27569002	27569408	27569205	1.07584	3.24593	0.027723312377929608	CoCl2_M_IP_unique	13.773710000000001	6.53419	407	Intron (XM_051859758.1/aff2, intron 3 of 21)	27472080	27716399	244320	1	XM_051859758.1	96922	127494124	protein_coding	aff2	AF4/FMR2 family, member 2	GO:0002151,GO:0005634,GO:0016607,GO:0043484	G-quadruplex RNA binding|nucleus|nuclear speck|regulation of RNA splicing	-	-
aff2	NC_067233.1	27616228	27616481	27616354	0.49717	3.8344400000000003	0.04833185579627765	CoCl2_M_IP_unique	16.947789999999998	12.00746	254	Intron (XM_051859758.1/aff2, intron 3 of 21)	27472080	27716399	244320	1	XM_051859758.1	144148	127494124	protein_coding	aff2	AF4/FMR2 family, member 2	GO:0002151,GO:0005634,GO:0016607,GO:0043484	G-quadruplex RNA binding|nucleus|nuclear speck|regulation of RNA splicing	-	-
aff2	NC_067233.1	27600771	27601682	27601226	0.9989600000000001	4.436719999999999	0.0036361225891141467	CoCl2_M_IP_unique	30.6157	15.31894	912	Intron (XM_051859758.1/aff2, intron 3 of 21)	27472080	27716399	244320	1	XM_051859758.1	128691	127494124	protein_coding	aff2	AF4/FMR2 family, member 2	GO:0002151,GO:0005634,GO:0016607,GO:0043484	G-quadruplex RNA binding|nucleus|nuclear speck|regulation of RNA splicing	-	-
aff4	NC_067240.1	27637562	27637857	27637709	0.6705800000000001	3.7089300000000005	0.039575509727001225	CoCl2_M_IP_unique	16.497989999999998	10.3649	296	Intron (XM_051878232.1/aff4, intron 1 of 20)	27591663	27642802	51140	2	XM_051878232.1	4945	127503960	protein_coding	aff4	AF4/FMR2 family, member 4	GO:0005634,GO:0010468,GO:0032783	nucleus|regulation of gene expression|super elongation complex	cide03250	Viral life cycle - HIV-1
afmid	NC_067230.1	17699070	17700238	17699654	0.62812	4.1427	0.027621697518043508	CoCl2_M_IP_unique	21.95934	14.208079999999999	1169	Promoter (<=1kb)	17692319	17699869	7551	2	XM_051913226.1	0	127522880	protein_coding	afmid	arylformamidase	GO:0004061,GO:0019441	arylformamidase activity|tryptophan catabolic process to kynurenine	cide00380,cide00630,cide01100,cide01240	Tryptophan metabolism|Glyoxylate and dicarboxylate metabolism|Metabolic pathways|Biosynthesis of cofactors
aftphb	NC_067236.1	5238397	5238595	5238496	0.36915	4.35841	0.04595509394675906	CoCl2_M_IP_unique	23.31176	18.04883	199	Promoter (<=1kb)	5238640	5250505	11866	1	XM_051867233.1	-45	127498174	protein_coding	aftphb	aftiphilin b	GO:0030121,GO:0030276,GO:0032588,GO:0046907	AP-1 adaptor complex|clathrin binding|trans-Golgi network membrane|intracellular transport	-	-
agap1	NC_067225.1	11484387	11484638	11484512	-0.49846	3.87744	0.04833185579627765	Control_M_IP_unique	12.36519	17.46839	252	Intron (XR_007930527.1/LOC127513925, intron 2 of 2)	11349097	11497224	148128	2	XM_051896066.1	12586	127513893	protein_coding	agap1	ArfGAP with GTPase domain, ankyrin repeat and PH domain 1	GO:0003924,GO:0005096,GO:0005515,GO:0005525,GO:0005634	GTPase activity|GTPase activator activity|protein binding|GTP binding|nucleus	cide04144	Endocytosis
agap1	NC_067225.1	11441274	11441450	11441362	0.7520600000000001	3.40689	0.038119554519653334	CoCl2_M_IP_unique	13.764879999999998	8.17297	177	Intron (XR_007930527.1/LOC127513925, intron 2 of 2)	11349097	11497224	148128	2	XM_051896066.1	55774	127513893	protein_coding	agap1	ArfGAP with GTPase domain, ankyrin repeat and PH domain 1	GO:0003924,GO:0005096,GO:0005515,GO:0005525,GO:0005634	GTPase activity|GTPase activator activity|protein binding|GTP binding|nucleus	cide04144	Endocytosis
agap3	NC_067242.1	9233040	9233619	9233329	0.57268	3.8724199999999995	0.04027654649689817	CoCl2_M_IP_unique	17.86119	12.00928	580	Promoter (<=1kb)	9234612	9330858	96247	1	XM_051881891.1	-993	127505922	protein_coding	agap3	ArfGAP with GTPase domain, ankyrin repeat and PH domain 3	GO:0003924,GO:0005096,GO:0005515,GO:0005525,GO:0005634	GTPase activity|GTPase activator activity|protein binding|GTP binding|nucleus	cide04144	Endocytosis
agap3	NC_067242.1	9178183	9178556	9178369	-1.10618	3.42899	0.014612495899200462	Control_M_IP_unique	7.3406199999999995	15.802470000000001	374	Intron (XM_051881892.1/agap3, intron 1 of 17)	9159386	9330858	171473	1	XM_051881892.1	18797	127505922	protein_coding	agap3	ArfGAP with GTPase domain, ankyrin repeat and PH domain 3	GO:0003924,GO:0005096,GO:0005515,GO:0005525,GO:0005634	GTPase activity|GTPase activator activity|protein binding|GTP binding|nucleus	cide04144	Endocytosis
agfg1a	NC_067234.1	13789609	13790076	13789842	-0.40612	4.2835	0.04640343632672786	Control_M_IP_unique	16.9175	22.41762	468	Intron (XM_051863608.1/agfg1a, intron 1 of 13)	13786467	13818050	31584	1	XM_051863607.1	3142	127496039	protein_coding	agfg1a	ArfGAP with FG repeats 1a	GO:0005096	GTPase activator activity	-	-
agk	NC_067237.1	22374620	22375231	22374925	-0.64359	4.36226	0.018929963698837926	Control_M_IP_unique	16.45511	25.706310000000002	612	Promoter (<=1kb)	22369542	22375233	5692	2	XM_051871098.1	2	127500150	protein_coding	agk	acylglycerol kinase	GO:0001729,GO:0004143,GO:0005739,GO:0042721,GO:0045039,GO:0046513,GO:0047620	ceramide kinase activity|ATP-dependent diacylglycerol kinase activity|mitochondrion|TIM22 mitochondrial import inner membrane insertion complex|protein insertion into mitochondrial inner membrane|ceramide biosynthetic process|acylglycerol kinase activity	cide00561,cide01100	Glycerolipid metabolism|Metabolic pathways
ago3b	NC_067238.1	11006332	11006666	11006499	-0.67111	4.1144099999999995	0.02762169751804341	Control_M_IP_unique	13.72614	21.85612	335	Intron (XM_051872225.1/ago3b, intron 1 of 18)	10989262	11012058	22797	2	XM_051872225.1	5392	127500758	protein_coding	ago3b	argonaute RISC catalytic component 3b	GO:0003723,GO:0005515,GO:0031047,GO:0072091	RNA binding|protein binding|regulatory ncRNA-mediated gene silencing|regulation of stem cell proliferation	-	-
agpat2	NC_067240.1	5149017	5149214	5149115	0.37045	4.87221	0.03434939920943116	CoCl2_M_IP_unique	33.29958	25.75858	198	Intron (XM_051877455.1/agpat2, intron 1 of 5)	5144363	5162753	18391	1	XM_051877455.1	4654	127503518	protein_coding	agpat2	1-acylglycerol-3-phosphate O-acyltransferase 2 (lysophosphatidic acid acyltransferase, beta)	GO:0003841,GO:0005783,GO:0006654,GO:0016020	1-acylglycerol-3-phosphate O-acyltransferase activity|endoplasmic reticulum|phosphatidic acid biosynthetic process|membrane	cide00561,cide00564,cide01100	Glycerolipid metabolism|Glycerophospholipid metabolism|Metabolic pathways
agpat3	NC_067220.1	37340260	37341457	37340943	0.39313000000000003	4.6496	0.03465611382922377	merged_common	28.76349	21.90277	1198	Intron (XM_051892483.1/agpat3, intron 1 of 9)	37335252	37365136	29885	1	XM_051892486.1	5008	127511654	protein_coding	agpat3	1-acylglycerol-3-phosphate O-acyltransferase 3	GO:0003841,GO:0005783,GO:0012505	1-acylglycerol-3-phosphate O-acyltransferase activity|endoplasmic reticulum|endomembrane system	cide00561,cide00564,cide01100	Glycerolipid metabolism|Glycerophospholipid metabolism|Metabolic pathways
agpat4	NC_067232.1	16022867	16023667	16023267	-0.78551	4.0201400000000005	0.02065308624878549	Control_M_IP_unique	12.35816	21.30171	801	Exon (XM_051918201.1/agpat4, exon 6 of 9)	16017087	16026183	9097	1	XM_051918201.1	5780	127525566	protein_coding	agpat4	1-acylglycerol-3-phosphate O-acyltransferase 4 (lysophosphatidic acid acyltransferase, delta)	GO:0003841,GO:0005741,GO:0012505	1-acylglycerol-3-phosphate O-acyltransferase activity|mitochondrial outer membrane|endomembrane system	cide00561,cide00564,cide01100	Glycerolipid metabolism|Glycerophospholipid metabolism|Metabolic pathways
agpat9l	NC_067224.1	39225513	39226653	39226117	0.8271	5.65899	0.0006987729116128226	merged_common	67.30019	37.934509999999996	1141	Promoter (<=1kb)	39210986	39226150	15165	2	XM_051894926.1	0	127513257	protein_coding	agpat9l	1-acylglycerol-3-phosphate O-acyltransferase 9, like	GO:0004366,GO:0005783,GO:0019432	glycerol-3-phosphate O-acyltransferase activity|endoplasmic reticulum|triglyceride biosynthetic process	cide00561,cide00564,cide01100	Glycerolipid metabolism|Glycerophospholipid metabolism|Metabolic pathways
agps	NC_067228.1	33690860	33692906	33692047	-0.31764000000000003	8.03064	0.0007100423218073898	merged_common	234.23645	291.92724	2047	Promoter (<=1kb)	33690506	33741421	50916	1	XR_007931701.1	354	127519017	protein_coding	agps	alkylglycerone phosphate synthase	GO:0008609,GO:0008610,GO:0071949	alkylglycerone-phosphate synthase activity|lipid biosynthetic process|FAD binding	cide00565,cide01100,cide04146	Ether lipid metabolism|Metabolic pathways|Peroxisome
agtpbp1	NC_067227.1	3654612	3655456	3655034	0.48772	4.327319999999999	0.03446632046006908	CoCl2_M_IP_unique	23.7718	16.95286	845	Promoter (<=1kb)	3654899	3699372	44474	1	XM_051902811.1	0	127517343	protein_coding	agtpbp1	ATP/GTP binding carboxypeptidase 1	GO:0004181,GO:0006508,GO:0008270,GO:0035609,GO:0035610	metallocarboxypeptidase activity|proteolysis|zinc ion binding|C-terminal protein deglutamylation|protein side chain deglutamylation	-	-
agtr1b	NC_067242.1	2256619	2256971	2256795	0.48496000000000006	3.7608	0.04856994375586548	Control_M_IP_unique	16.0364	11.45831	353	Intron (XR_007927791.1/LOC127505720, intron 2 of 2)	2320909	2337056	16148	1	XM_051881459.1	-63938	127505715	protein_coding	agtr1b	angiotensin II receptor, type 1b	GO:0004945,GO:0006955,GO:0007186,GO:0016020,GO:0019229	angiotensin type II receptor activity|immune response|G protein-coupled receptor signaling pathway|membrane|regulation of vasoconstriction	cide04020,cide04080,cide04081,cide04261,cide04270,cide04371	Calcium signaling pathway|Neuroactive ligand-receptor interaction|Hormone signaling|Adrenergic signaling in cardiomyocytes|Vascular smooth muscle contraction|Apelin signaling pathway
agtr1b	NC_067242.1	2311609	2313153	2312163	0.9477399999999999	4.60473	0.0047375411773187175	merged_common	33.79173	17.51908	1545	Intron (XR_007927791.1/LOC127505720, intron 2 of 2)	2320909	2337056	16148	1	XM_051881459.1	-7756	127505715	protein_coding	agtr1b	angiotensin II receptor, type 1b	GO:0004945,GO:0006955,GO:0007186,GO:0016020,GO:0019229	angiotensin type II receptor activity|immune response|G protein-coupled receptor signaling pathway|membrane|regulation of vasoconstriction	cide04020,cide04080,cide04081,cide04261,cide04270,cide04371	Calcium signaling pathway|Neuroactive ligand-receptor interaction|Hormone signaling|Adrenergic signaling in cardiomyocytes|Vascular smooth muscle contraction|Apelin signaling pathway
ahr1b	NC_067229.1	15382405	15382775	15382590	0.52869	4.43864	0.029261022318791893	Control_M_IP_unique	26.04599	18.0546	371	Intron (XM_051907781.1/ahr2, intron 2 of 10)	15409491	15455271	45781	1	XM_051911015.1	-26716	127521662	protein_coding	ahr1b	aryl hydrocarbon receptor 1b	GO:0000976,GO:0004879,GO:0005634,GO:0006357,GO:0034751,GO:0046983	transcription cis-regulatory region binding|nuclear receptor activity|nucleus|regulation of transcription by RNA polymerase II|aryl hydrocarbon receptor complex|protein dimerization activity	-	-
ahr2	NC_067229.1	15365282	15365459	15365370	-0.71272	4.4741800000000005	0.0156755476707814	Control_M_IP_unique	17.361539999999998	28.4537	178	Intron (XM_051907781.1/ahr2, intron 2 of 10)	15341597	15406929	65333	1	XM_051907781.1	23685	127520033	protein_coding	ahr2	aryl hydrocarbon receptor 2	GO:0000976,GO:0004879,GO:0005634,GO:0006357,GO:0034751,GO:0046983	transcription cis-regulatory region binding|nuclear receptor activity|nucleus|regulation of transcription by RNA polymerase II|aryl hydrocarbon receptor complex|protein dimerization activity	-	-
ahr2	NC_067229.1	15361769	15362037	15361903	0.34075	4.344130000000001	0.04595509394675906	Control_M_IP_unique	22.855970000000003	18.0478	269	Intron (XM_051907781.1/ahr2, intron 2 of 10)	15341597	15406929	65333	1	XM_051907781.1	20172	127520033	protein_coding	ahr2	aryl hydrocarbon receptor 2	GO:0000976,GO:0004879,GO:0005634,GO:0006357,GO:0034751,GO:0046983	transcription cis-regulatory region binding|nuclear receptor activity|nucleus|regulation of transcription by RNA polymerase II|aryl hydrocarbon receptor complex|protein dimerization activity	-	-
ahr2	NC_067229.1	15364810	15365070	15364940	-0.6584899999999999	4.55622	0.016743659701020992	Control_M_IP_unique	18.72606	29.557740000000003	261	Intron (XM_051907781.1/ahr2, intron 2 of 10)	15341597	15406929	65333	1	XM_051907781.1	23213	127520033	protein_coding	ahr2	aryl hydrocarbon receptor 2	GO:0000976,GO:0004879,GO:0005634,GO:0006357,GO:0034751,GO:0046983	transcription cis-regulatory region binding|nuclear receptor activity|nucleus|regulation of transcription by RNA polymerase II|aryl hydrocarbon receptor complex|protein dimerization activity	-	-
ahr2	NC_067229.1	15341920	15342330	15342125	-0.31381	4.88244	0.034349399209431405	CoCl2_M_IP_unique	26.456120000000002	32.884640000000005	411	Promoter (<=1kb)	15341597	15406929	65333	1	XM_051907781.1	323	127520033	protein_coding	ahr2	aryl hydrocarbon receptor 2	GO:0000976,GO:0004879,GO:0005634,GO:0006357,GO:0034751,GO:0046983	transcription cis-regulatory region binding|nuclear receptor activity|nucleus|regulation of transcription by RNA polymerase II|aryl hydrocarbon receptor complex|protein dimerization activity	-	-
aipl1	NC_067234.1	28223383	28224203	28223793	-0.29265	4.47564	0.04504657383287716	Control_M_IP_unique	20.102710000000002	24.62354	821	Promoter (2-3kb)	28182268	28220424	38157	2	XM_051863127.1	-2959	127495804	protein_coding	aipl1	aryl hydrocarbon receptor interacting protein-like 1	GO:0003755,GO:0005515	peptidyl-prolyl cis-trans isomerase activity|protein binding	-	-
ak1	NC_067224.1	1801785	1802055	1801920	-0.58562	3.6907699999999997	0.048569943755865305	Control_M_IP_unique	10.54115	15.81896	271	Intron (XM_051892563.1/ak1, intron 1 of 6)	1785287	1798450	13164	2	XM_051892564.1	-3335	127512030	protein_coding	ak1	adenylate kinase 1	GO:0004017,GO:0004550,GO:0005524,GO:0005737,GO:0005829,GO:0009142,GO:0046034	adenylate kinase activity|nucleoside diphosphate kinase activity|ATP binding|cytoplasm|cytosol|nucleoside triphosphate biosynthetic process|ATP metabolic process	cide00230,cide00730,cide01100,cide01232,cide01240	Purine metabolism|Thiamine metabolism|Metabolic pathways|Nucleotide metabolism|Biosynthesis of cofactors
ak3	NC_067229.1	28907842	28908397	28908119	-1.02941	4.593369999999999	0.0032798361996821982	Control_M_IP_unique	16.89663	34.489129999999996	556	Intron (XM_051908789.1/ak3, intron 3 of 4)	28900531	28911435	10905	1	XM_051908789.1	7311	127520550	protein_coding	ak3	adenylate kinase 3	GO:0004017,GO:0005524,GO:0005737,GO:0005739,GO:0006139	adenylate kinase activity|ATP binding|cytoplasm|mitochondrion|nucleobase-containing compound metabolic process	cide00230,cide01232,cide01240	Purine metabolism|Nucleotide metabolism|Biosynthesis of cofactors
ak5	NC_067221.1	22792928	22793205	22793066	-0.86077	3.39395	0.03811955451965341	Control_M_IP_unique	7.8005	14.16576	278	Intron (XM_051914343.1/ak5, intron 5 of 13)	22716415	22814665	98251	2	XM_051914343.1	21460	127523548	protein_coding	ak5	adenylate kinase 5	GO:0004550,GO:0005524,GO:0005737,GO:0005829,GO:0009142	nucleoside diphosphate kinase activity|ATP binding|cytoplasm|cytosol|nucleoside triphosphate biosynthetic process	cide00230,cide00730,cide01100,cide01232,cide01240	Purine metabolism|Thiamine metabolism|Metabolic pathways|Nucleotide metabolism|Biosynthesis of cofactors
akap12a	NC_067236.1	2294623	2295129	2294876	0.44643	3.9351800000000003	0.04802203620784036	CoCl2_M_IP_unique	17.856720000000003	13.10431	507	Exon (XR_007925888.1/akap12a, exon 3 of 4)	2291344	2303275	11932	1	XR_007925891.1	3279	127498446	protein_coding	akap12a	A kinase (PRKA) anchor protein 12a	-	-	-	-
akap12b	NC_067239.1	17875211	17875695	17875453	-0.683	4.07169	0.02700788201764294	Control_M_IP_unique	13.27086	21.30609	485	Intron (XM_051876467.1/akap12b, intron 1 of 2)	17867236	17878729	11494	2	XM_051876467.1	3034	127502966	protein_coding	akap12b	A kinase (PRKA) anchor protein 12b	GO:0005516,GO:0005737,GO:0007165,GO:0010739,GO:0051018,GO:0090036	calmodulin binding|cytoplasm|signal transduction|positive regulation of protein kinase A signaling|protein kinase A binding|regulation of protein kinase C signaling	-	-
akap13	NC_067243.1	12026765	12027265	12027015	-1.11598	3.52083	0.01611672341823587	Control_M_IP_unique	7.79656	16.89848	501	Promoter (1-2kb)	11968858	12025013	56156	2	XM_051883396.1	-1752	127506693	protein_coding	akap13	A-kinase anchoring protein 13	GO:0005078,GO:0005085,GO:0015629,GO:0016020,GO:0035023,GO:0043123,GO:0071875	MAP-kinase scaffold activity|guanyl-nucleotide exchange factor activity|actin cytoskeleton|membrane|regulation of Rho protein signal transduction|positive regulation of canonical NF-kappaB signal transduction|adrenergic receptor signaling pathway	-	-
akap8l	NC_067220.1	3815249	3815968	3815608	0.56467	3.8008900000000003	0.0399987772107125	CoCl2_M_IP_unique	16.95006	11.460139999999999	720	Promoter (<=1kb)	3808169	3815579	7411	2	XM_051904979.1	0	127518384	protein_coding	akap8l	A kinase (PRKA) anchor protein 8-like	GO:0003677,GO:0005634	DNA binding|nucleus	-	-
akt3a	NC_067232.1	5571977	5572353	5572165	-0.58734	4.1198	0.033759852522053165	Control_M_IP_unique	14.183370000000002	21.31017	377	Intron (XM_051917906.1/akt3a, intron 2 of 13)	5580069	5655113	75045	1	XM_051917908.1	-7716	127525380	protein_coding	akt3a	v-akt murine thymoma viral oncogene homolog 3a	GO:0004674,GO:0005524,GO:0006468	protein serine/threonine kinase activity|ATP binding|protein phosphorylation	cide04010,cide04012,cide04068,cide04140,cide04150,cide04210,cide04218,cide04261,cide04370,cide04371,cide04510,cide04517,cide04518,cide04620,cide04625,cide04810,cide04910,cide04914,cide04920,cide05132,cide05168	MAPK signaling pathway|ErbB signaling pathway|FoxO signaling pathway|Autophagy - animal|mTOR signaling pathway|Apoptosis|Cellular senescence|Adrenergic signaling in cardiomyocytes|VEGF signaling pathway|Apelin signaling pathway|Focal adhesion|IgSF CAM signaling|Integrin signaling|Toll-like receptor signaling pathway|C-type lectin receptor signaling pathway|Regulation of actin cytoskeleton|Insulin…
aktip	NC_067226.1	10715527	10717032	10716295	0.38763000000000003	4.53372	0.039848892236776456	merged_common	26.4929	20.25071	1506	Promoter (<=1kb)	10715993	10730569	14577	1	XM_051900181.1	0	127515969	protein_coding	aktip	akt interacting protein	-	-	-	-
alcama	NC_067229.1	37719045	37719194	37719119	0.40202	4.029	0.04766096826642802	Control_M_IP_unique	18.765439999999998	14.20164	150	Intron (XM_051909273.1/alcama, intron 11 of 15)	37712149	37786208	74060	2	XM_051909273.1	67014	127520739	protein_coding	alcama	activated leukocyte cell adhesion molecule a	GO:0005886,GO:0007155	plasma membrane|cell adhesion	cide04514	Cell adhesion molecule (CAM) interaction
aldh4a1	NC_067230.1	3977580	3978438	3977936	-0.35245	4.56914	0.039638051537111495	merged_common	21.00865	26.822290000000002	859	Promoter (<=1kb)	3967339	3977839	10501	2	XM_051913022.1	0	127522753	protein_coding	aldh4a1	aldehyde dehydrogenase 4 family, member A1	GO:0003842,GO:0010133	1-pyrroline-5-carboxylate dehydrogenase activity|proline catabolic process to glutamate	cide00250,cide00330,cide01100	Alanine, aspartate and glutamate metabolism|Arginine and proline metabolism|Metabolic pathways
aldh7a1	NC_067229.1	24048017	24048476	24048246	0.5181600000000001	3.97126	0.040439609438181166	CoCl2_M_IP_unique	18.76975	13.10619	460	Promoter (<=1kb)	23942811	24048608	105798	2	XM_051908834.1	132	127520570	protein_coding	aldh7a1	aldehyde dehydrogenase 7 family, member A1	GO:0004029	aldehyde dehydrogenase (NAD+) activity	cide00010,cide00053,cide00071,cide00260,cide00280,cide00310,cide00330,cide00340,cide00380,cide00410,cide00561,cide00620,cide00670,cide01100	Glycolysis / Gluconeogenesis|Ascorbate and aldarate metabolism|Fatty acid degradation|Glycine, serine and threonine metabolism|Valine, leucine and isoleucine degradation|Lysine degradation|Arginine and proline metabolism|Histidine metabolism|Tryptophan metabolism|beta-Alanine metabolism|Glycerolipid metabolism|Pyruvate metabolism|One carbon pool by folate|Metabolic pathways
aldob	NC_067233.1	27875782	27877105	27876443	1.02441	4.73125	0.002209982090806505	CoCl2_M_IP_unique	37.88243	18.62341	1324	Promoter (<=1kb)	27875844	27880039	4196	1	XM_051859664.1	0	127494072	protein_coding	aldob	aldolase b, fructose-bisphosphate	GO:0004332,GO:0005829,GO:0006096,GO:0030388,GO:0061609	fructose-bisphosphate aldolase activity|cytosol|glycolytic process|fructose 1,6-bisphosphate metabolic process|fructose-1-phosphate aldolase activity	cide00010,cide00030,cide00051,cide01100,cide01200,cide01230	Glycolysis / Gluconeogenesis|Pentose phosphate pathway|Fructose and mannose metabolism|Metabolic pathways|Carbon metabolism|Biosynthesis of amino acids
aldocb	NC_067240.1	20848691	20848866	20848778	0.71344	4.007709999999999	0.027007882017642745	CoCl2_M_IP_unique	20.59796	12.56193	176	Intron (XM_051876617.1/rskrb, intron 8 of 11)	20852443	20863799	11357	1	XM_051876619.1	-3577	127503163	protein_coding	aldocb	aldolase C, fructose-bisphosphate, b	GO:0004332,GO:0005829,GO:0006096,GO:0030388	fructose-bisphosphate aldolase activity|cytosol|glycolytic process|fructose 1,6-bisphosphate metabolic process	cide00010,cide00030,cide00051,cide01100,cide01200,cide01230	Glycolysis / Gluconeogenesis|Pentose phosphate pathway|Fructose and mannose metabolism|Metabolic pathways|Carbon metabolism|Biosynthesis of amino acids
aldocb	NC_067240.1	20849867	20850261	20850064	0.55575	3.7256099999999996	0.04856994375586548	CoCl2_M_IP_unique	16.03865	10.91114	395	Promoter (2-3kb)	20852443	20863799	11357	1	XM_051876619.1	-2182	127503163	protein_coding	aldocb	aldolase C, fructose-bisphosphate, b	GO:0004332,GO:0005829,GO:0006096,GO:0030388	fructose-bisphosphate aldolase activity|cytosol|glycolytic process|fructose 1,6-bisphosphate metabolic process	cide00010,cide00030,cide00051,cide01100,cide01200,cide01230	Glycolysis / Gluconeogenesis|Pentose phosphate pathway|Fructose and mannose metabolism|Metabolic pathways|Carbon metabolism|Biosynthesis of amino acids
alg11	NC_067220.1	26623693	26624721	26624078	0.46826	4.4936300000000005	0.03465121064067492	merged_common	26.49713	19.15302	1029	Promoter (<=1kb)	26617986	26624133	6148	2	XM_051887815.1	0	127509237	protein_coding	alg11	ALG11 alpha-1,2-mannosyltransferase	GO:0004377,GO:0005789,GO:0006487,GO:0006490	GDP-Man:Man3GlcNAc2-PP-Dol alpha-1,2-mannosyltransferase activity|endoplasmic reticulum membrane|protein N-linked glycosylation|oligosaccharide-lipid intermediate biosynthetic process	cide00510,cide00513,cide01100	N-Glycan biosynthesis|Various types of N-glycan biosynthesis|Metabolic pathways
alg13	NC_067240.1	24207918	24208252	24208085	-2.29197	2.8326700000000002	0.0009241104125976547	Control_M_IP_unique	3.21916	15.76498	335	Downstream (2-3kb)	24228494	24250265	21772	1	XM_051877513.1	-20242	127503548	protein_coding	alg13	ALG13 UDP-N-acetylglucosaminyltransferase subunit	GO:0004843,GO:0016579	cysteine-type deubiquitinase activity|protein deubiquitination	cide00510,cide00513,cide01100	N-Glycan biosynthesis|Various types of N-glycan biosynthesis|Metabolic pathways
alg14	NC_067242.1	10761669	10762731	10762145	0.53167	5.15474	0.014767001399445702	merged_common	42.83067	29.6283	1063	Promoter (2-3kb)	10764761	10781315	16555	1	XM_051881599.1	-2030	127505781	protein_coding	alg14	ALG14 UDP-N-acetylglucosaminyltransferase subunit	GO:0006488,GO:0043541	dolichol-linked oligosaccharide biosynthetic process|UDP-N-acetylglucosamine transferase complex	cide00510,cide00513,cide01100	N-Glycan biosynthesis|Various types of N-glycan biosynthesis|Metabolic pathways
alkbh3	NC_067243.1	16982800	16983035	16982917	-0.62849	3.9420900000000003	0.03285718266852228	Control_M_IP_unique	12.36201	19.110979999999998	236	Exon (XM_051884723.1/hsd17b12a, exon 5 of 11)	16965123	16976655	11533	2	XM_051884873.1	-6145	127507617	protein_coding	alkbh3	alkB homolog 3, alpha-ketoglutarate dependent dioxygenase	GO:0005634,GO:0006281,GO:0006307,GO:0051213	nucleus|DNA repair|DNA alkylation repair|dioxygenase activity	-	-
alkbh3	NC_067243.1	16976108	16976738	16976423	-0.40612	4.2835	0.04640343632672786	Control_M_IP_unique	16.9175	22.41762	631	Promoter (<=1kb)	16965123	16976627	11505	2	XM_051884872.1	0	127507617	protein_coding	alkbh3	alkB homolog 3, alpha-ketoglutarate dependent dioxygenase	GO:0005634,GO:0006281,GO:0006307,GO:0051213	nucleus|DNA repair|DNA alkylation repair|dioxygenase activity	-	-
alkbh8	NC_067235.1	27740568	27741118	27740843	-0.45	4.22561	0.04045427782330123	Control_M_IP_unique	16.006729999999997	21.8658	551	Promoter (<=1kb)	27732999	27740706	7708	2	XM_051864682.1	0	127496837	protein_coding	alkbh8	alkB homolog 8, tRNA methyltransferase	GO:0000049,GO:0002098,GO:0005634,GO:0005737,GO:0008757	tRNA binding|tRNA wobble uridine modification|nucleus|cytoplasm|S-adenosylmethionine-dependent methyltransferase activity	-	-
alox12	NC_067226.1	3428705	3429125	3428915	0.8319700000000001	3.62869	0.023279711604118413	CoCl2_M_IP_unique	16.50327	9.27089	421	Intron (XM_051898572.1/pelp1, intron 15 of 16)	3444383	3460535	16153	1	XM_051898573.1	-15258	127515195	protein_coding	alox12	arachidonate 12-lipoxygenase	GO:0004052,GO:0005506,GO:0005515,GO:0034440,GO:0043651,GO:0050473	arachidonate 12(S)-lipoxygenase activity|iron ion binding|protein binding|lipid oxidation|linoleic acid metabolic process|arachidonate 15-lipoxygenase activity	cide00590,cide01100	Arachidonic acid metabolism|Metabolic pathways
alpk3a	NC_067237.1	19025332	19025815	19025573	0.44165	4.350219999999999	0.04021070720341389	CoCl2_M_IP_unique	23.76963	17.50133	484	Promoter (<=1kb)	19004347	19025171	20825	2	XM_051870296.1	-161	127499747	protein_coding	alpk3a	alpha-kinase 3a	GO:0004674,GO:0005524,GO:0005634,GO:0006468,GO:0055013	protein serine/threonine kinase activity|ATP binding|nucleus|protein phosphorylation|cardiac muscle cell development	-	-
alpk3a	NC_067237.1	19030276	19031153	19030714	0.48078999999999994	4.1233699999999995	0.04051182302646395	CoCl2_M_IP_unique	20.58847	14.7534	878	Exon (XM_051870306.1/malt3, exon 7 of 15)	19004347	19025171	20825	2	XM_051870296.1	-5105	127499747	protein_coding	alpk3a	alpha-kinase 3a	GO:0004674,GO:0005524,GO:0005634,GO:0006468,GO:0055013	protein serine/threonine kinase activity|ATP binding|nucleus|protein phosphorylation|cardiac muscle cell development	-	-
alx1	NC_067237.1	24842158	24842512	24842335	-0.48393	3.97272	0.040439609438181166	CoCl2_M_IP_unique	13.27609	18.56721	355	Intron (XM_051870978.1/alx1, intron 1 of 3)	24838514	24845594	7081	2	XM_051870978.1	3082	127500085	protein_coding	alx1	ALX homeobox 1	GO:0000977,GO:0001228,GO:0045892,GO:0045944,GO:0048704	RNA polymerase II transcription regulatory region sequence-specific DNA binding|DNA-binding transcription activator activity, RNA polymerase II-specific|negative regulation of DNA-templated transcription|positive regulation of transcription by RNA polymerase II|embryonic skeletal system morphogenesis	-	-
alx4b	NC_067237.1	18053234	18053679	18053456	0.8607299999999999	3.2539	0.036964416503906174	CoCl2_M_IP_unique	12.85505	7.078930000000001	446	Intron (XM_051871312.1/alx4b, intron 2 of 3)	18045415	18071324	25910	2	XM_051871312.1	17645	127500252	protein_coding	alx4b	ALX homeobox 4b	GO:0000977,GO:0001228,GO:0006357	RNA polymerase II transcription regulatory region sequence-specific DNA binding|DNA-binding transcription activator activity, RNA polymerase II-specific|regulation of transcription by RNA polymerase II	-	-
alyref	NC_067222.1	43569996	43570299	43570147	-0.42128000000000004	4.12692	0.04726379353087439	Control_M_IP_unique	15.098	20.21791	304	Promoter (<=1kb)	43565846	43571021	5176	2	XM_051886194.1	722	127508354	protein_coding	alyref	Aly/REF export factor	GO:0003729,GO:0005634,GO:0006406	mRNA binding|nucleus|mRNA export from nucleus	cide03013,cide03015,cide03040,cide05168	Nucleocytoplasmic transport|mRNA surveillance pathway|Spliceosome|Herpes simplex virus 1 infection
amacr	NC_067240.1	12188466	12189182	12188818	0.30028	4.98361	0.03764399530862537	merged_common	35.10863	28.511509999999998	717	Promoter (<=1kb)	12188613	12204207	15595	1	XM_051877778.1	0	127503696	protein_coding	amacr	alpha-methylacyl-CoA racemase	GO:0005739,GO:0008111,GO:0008206	mitochondrion|alpha-methylacyl-CoA racemase activity|bile acid metabolic process	cide00120,cide01100,cide04146	Primary bile acid biosynthesis|Metabolic pathways|Peroxisome
amer2	NC_067242.1	14164273	14164428	14164350	-0.4353	3.99718	0.04766096826642785	Control_M_IP_unique	13.73255	18.569020000000002	156	Downstream (<1kb)	14156028	14159540	3513	2	XM_051882624.1	-4733	127506294	protein_coding	amer2	APC membrane recruitment protein 2	GO:0005546,GO:0005886,GO:0008013,GO:0060828	phosphatidylinositol-4,5-bisphosphate binding|plasma membrane|beta-catenin binding|regulation of canonical Wnt signaling pathway	-	-
amer3	NC_067221.1	17389755	17389914	17389834	0.35944	4.21523	0.0468417953743489	CoCl2_M_IP_unique	21.03829	16.398670000000003	160	Intron (XM_051869701.1/amer3, intron 2 of 2)	17381945	17394330	12386	2	XM_051869701.1	4416	127499419	protein_coding	amer3	APC membrane recruitment protein 3	GO:0005546,GO:0005886,GO:0008013,GO:0060828	phosphatidylinositol-4,5-bisphosphate binding|plasma membrane|beta-catenin binding|regulation of canonical Wnt signaling pathway	-	-
amfra	NC_067243.1	26185411	26185673	26185542	-0.65279	4.32642	0.02343709791284708	Control_M_IP_unique	16.0003	25.15577	263	Promoter (<=1kb)	26168107	26185078	16972	2	XM_051885301.1	-333	127507857	protein_coding	amfra	autocrine motility factor receptor a	GO:0000151,GO:0005783,GO:0005829,GO:0006511,GO:0030968,GO:0043130,GO:0061630,GO:0070936	ubiquitin ligase complex|endoplasmic reticulum|cytosol|ubiquitin-dependent protein catabolic process|endoplasmic reticulum unfolded protein response|ubiquitin binding|ubiquitin protein ligase activity|protein K48-linked ubiquitination	cide04137,cide04141	Mitophagy - animal|Protein processing in endoplasmic reticulum
amfra	NC_067243.1	26184590	26185084	26184837	-0.37285	4.22766	0.04684179537434906	Control_M_IP_unique	16.463929999999998	21.319329999999997	495	Promoter (<=1kb)	26168107	26185023	16917	2	XM_051885300.1	0	127507857	protein_coding	amfra	autocrine motility factor receptor a	GO:0000151,GO:0005783,GO:0005829,GO:0006511,GO:0030968,GO:0043130,GO:0061630,GO:0070936	ubiquitin ligase complex|endoplasmic reticulum|cytosol|ubiquitin-dependent protein catabolic process|endoplasmic reticulum unfolded protein response|ubiquitin binding|ubiquitin protein ligase activity|protein K48-linked ubiquitination	cide04137,cide04141	Mitophagy - animal|Protein processing in endoplasmic reticulum
ammecr1	NC_067240.1	27037601	27037742	27037671	-0.70123	3.4741800000000005	0.04870831966400155	Control_M_IP_unique	8.71542	14.17029	142	Intron (XR_007927287.1/LOC127504122, intron 1 of 1)	27022857	27071249	48393	2	XM_051878539.1	33507	127504105	protein_coding	ammecr1	AMMECR nuclear protein 1	-	-	-	-
amn1	NC_067243.1	17543907	17544246	17544076	0.8355899999999999	4.06914	0.02148354251403383	Control_M_IP_unique	22.4234	12.565	340	Promoter (<=1kb)	17538781	17543899	5119	2	XM_051884861.1	-8	127507613	protein_coding	amn1	antagonist of mitotic exit network 1 homolog (S. cerevisiae)	GO:0005515,GO:0019005,GO:0031146	protein binding|SCF ubiquitin ligase complex|SCF-dependent proteasomal ubiquitin-dependent protein catabolic process	-	-
amotl1	NC_067234.1	7987871	7988032	7987951	-0.36557	4.3388599999999995	0.04595509394675906	Control_M_IP_unique	17.82803	22.96945	162	Promoter (<=1kb)	7949156	7988817	39662	2	XM_051862103.1	785	127495335	protein_coding	amotl1	angiomotin like 1	GO:0001525,GO:0003365,GO:0005886,GO:0005923,GO:0030036,GO:0030334,GO:0031410,GO:0035329	angiogenesis|establishment of cell polarity involved in ameboidal cell migration|plasma membrane|bicellular tight junction|actin cytoskeleton organization|regulation of cell migration|cytoplasmic vesicle|hippo signaling	cide04530	Tight junction
amotl2a	NC_067225.1	17764453	17765483	17765045	0.28731	4.632219999999999	0.0441423755754186	merged_common	27.3957	22.44878	1031	Distal Intergenic	17784774	17794212	9439	1	XM_051897557.1	-19291	127514587	protein_coding	amotl2a	angiomotin like 2a	GO:0001525,GO:0003365,GO:0005886,GO:0005923,GO:0030036,GO:0030334,GO:0031410,GO:0035329	angiogenesis|establishment of cell polarity involved in ameboidal cell migration|plasma membrane|bicellular tight junction|actin cytoskeleton organization|regulation of cell migration|cytoplasmic vesicle|hippo signaling	cide04530	Tight junction
amotl2a	NC_067225.1	17766085	17766718	17766401	-0.44108	4.30089	0.0403508141971545	Control_M_IP_unique	16.91633	22.96598	634	Distal Intergenic	17784774	17794212	9439	1	XM_051897557.1	-18056	127514587	protein_coding	amotl2a	angiomotin like 2a	GO:0001525,GO:0003365,GO:0005886,GO:0005923,GO:0030036,GO:0030334,GO:0031410,GO:0035329	angiogenesis|establishment of cell polarity involved in ameboidal cell migration|plasma membrane|bicellular tight junction|actin cytoskeleton organization|regulation of cell migration|cytoplasmic vesicle|hippo signaling	cide04530	Tight junction
amotl2a	NC_067225.1	17781619	17782561	17782057	0.49013999999999996	4.62396	0.029899392323252037	merged_common	29.22304	20.8055	943	Promoter (2-3kb)	17784774	17794212	9439	1	XM_051897557.1	-2213	127514587	protein_coding	amotl2a	angiomotin like 2a	GO:0001525,GO:0003365,GO:0005886,GO:0005923,GO:0030036,GO:0030334,GO:0031410,GO:0035329	angiogenesis|establishment of cell polarity involved in ameboidal cell migration|plasma membrane|bicellular tight junction|actin cytoskeleton organization|regulation of cell migration|cytoplasmic vesicle|hippo signaling	cide04530	Tight junction
ampd2a	NC_067229.1	1096771	1097623	1097197	0.39029	4.23074	0.0468417953743489	CoCl2_M_IP_unique	21.494310000000002	16.39969	853	Promoter (<=1kb)	1075140	1096788	21649	2	XM_051910171.1	0	127521141	protein_coding	ampd2a	adenosine monophosphate deaminase 2a	GO:0003876,GO:0005829,GO:0032264,GO:0046033	AMP deaminase activity|cytosol|IMP salvage|AMP metabolic process	cide00230,cide01100,cide01232,cide04820	Purine metabolism|Metabolic pathways|Nucleotide metabolism|Cytoskeleton in muscle cells
anapc1	NC_067232.1	28222632	28223361	28222996	1.38162	3.27345	0.008894562721252443	CoCl2_M_IP_unique	15.60849	5.99033	730	Intron (XR_007933177.1/LOC127524827, intron 2 of 2)	28169783	28244052	74270	2	XM_051916663.1	20691	127524782	protein_coding	anapc1	anaphase promoting complex subunit 1	GO:0005680,GO:0007091,GO:0031145,GO:0060090,GO:0070979	anaphase-promoting complex|metaphase/anaphase transition of mitotic cell cycle|anaphase-promoting complex-dependent catabolic process|molecular adaptor activity|protein K11-linked ubiquitination	cide04110,cide04114,cide04120,cide04914	Cell cycle|Oocyte meiosis|Ubiquitin mediated proteolysis|Progesterone-mediated oocyte maturation
anapc1	NC_067232.1	28252192	28252543	28252367	-0.68287	3.30551	0.048515796661376905	Control_M_IP_unique	7.80325	12.52683	352	Intron (XR_007933177.1/LOC127524827, intron 2 of 2)	28169783	28249185	79403	2	XM_051916662.1	-3007	127524782	protein_coding	anapc1	anaphase promoting complex subunit 1	GO:0005680,GO:0007091,GO:0031145,GO:0060090,GO:0070979	anaphase-promoting complex|metaphase/anaphase transition of mitotic cell cycle|anaphase-promoting complex-dependent catabolic process|molecular adaptor activity|protein K11-linked ubiquitination	cide04110,cide04114,cide04120,cide04914	Cell cycle|Oocyte meiosis|Ubiquitin mediated proteolysis|Progesterone-mediated oocyte maturation
anapc13	NC_067240.1	15227489	15228377	15227933	0.52869	4.43864	0.029261022318791893	CoCl2_M_IP_unique	26.04599	18.0546	889	Promoter (<=1kb)	15228111	15229203	1093	1	XM_051878947.1	0	127504378	protein_coding	anapc13	anaphase promoting complex subunit 13	GO:0005680,GO:0070979	anaphase-promoting complex|protein K11-linked ubiquitination	cide04110,cide04114,cide04120,cide04914	Cell cycle|Oocyte meiosis|Ubiquitin mediated proteolysis|Progesterone-mediated oocyte maturation
anapc5	NC_067227.1	13188047	13188858	13188487	-0.29066	4.6864300000000005	0.04369683917597813	merged_common	23.28131	28.47777	812	Promoter (<=1kb)	13188663	13198690	10028	1	XM_051903896.1	0	127517804	protein_coding	anapc5	anaphase promoting complex subunit 5	GO:0005515,GO:0005680,GO:0031145,GO:0045842,GO:0070979	protein binding|anaphase-promoting complex|anaphase-promoting complex-dependent catabolic process|positive regulation of mitotic metaphase/anaphase transition|protein K11-linked ubiquitination	cide04110,cide04114,cide04120,cide04914	Cell cycle|Oocyte meiosis|Ubiquitin mediated proteolysis|Progesterone-mediated oocyte maturation
anapc7	NC_067227.1	28057532	28057712	28057622	-0.5342600000000001	3.9474099999999996	0.040439609438181166	CoCl2_M_IP_unique	12.81959	18.56534	181	Exon (XM_051902850.1/rapgef1a, exon 16 of 25)	28063914	28072597	8684	1	XM_051904266.1	-6202	127518000	protein_coding	anapc7	anaphase promoting complex subunit 7	GO:0005515,GO:0051301	protein binding|cell division	cide04110,cide04114,cide04120,cide04914	Cell cycle|Oocyte meiosis|Ubiquitin mediated proteolysis|Progesterone-mediated oocyte maturation
angpt2b	NC_067238.1	26076793	26077052	26076922	1.4771	3.18316	0.0073928833007812405	CoCl2_M_IP_unique	15.15487	5.44379	260	Intron (XM_051873151.1/csmd2, intron 48 of 70)	25894558	25925741	31184	1	XM_051873663.1	182235	127501603	protein_coding	angpt2b	angiopoietin 2b	GO:0005615,GO:0030971,GO:0048014,GO:0062023	extracellular space|receptor tyrosine kinase binding|Tie signaling pathway|collagen-containing extracellular matrix	cide04010	MAPK signaling pathway
angptl1b	NC_067221.1	669569	669730	669649	-0.7653	3.6496	0.039575509727001364	CoCl2_M_IP_unique	9.6261	16.36176	162	Promoter (<=1kb)	663010	669694	6685	2	XM_051880188.1	0	127504976	protein_coding	angptl1b	angiopoietin-like 1b	GO:0005615,GO:0007169,GO:0062023	extracellular space|cell surface receptor protein tyrosine kinase signaling pathway|collagen-containing extracellular matrix	-	-
angptl1b	NC_067221.1	666618	666965	666791	-1.63209	2.69616	0.02082824707031255	Control_M_IP_unique	3.6810400000000003	11.40981	348	Promoter (2-3kb)	663010	669694	6685	2	XM_051880188.1	2729	127504976	protein_coding	angptl1b	angiopoietin-like 1b	GO:0005615,GO:0007169,GO:0062023	extracellular space|cell surface receptor protein tyrosine kinase signaling pathway|collagen-containing extracellular matrix	-	-
angptl1b	NC_067221.1	670112	670373	670242	-0.71206	3.81468	0.03222123719751857	Control_M_IP_unique	10.99403	18.00978	262	Promoter (<=1kb)	663010	670112	7103	2	XM_051880179.1	0	127504976	protein_coding	angptl1b	angiopoietin-like 1b	GO:0005615,GO:0007169,GO:0062023	extracellular space|cell surface receptor protein tyrosine kinase signaling pathway|collagen-containing extracellular matrix	-	-
angptl8	NC_067222.1	39091793	39092467	39092130	-0.59725	3.8724199999999995	0.04027654649689817	Control_M_IP_unique	11.90746	18.013920000000002	675	Exon (XM_051886753.1/LOC127508633, exon 19 of 50)	39084095	39085861	1767	2	XM_051886756.1	-5932	127508634	protein_coding	angptl8	angiopoietin like 8	GO:0019216,GO:0070328	regulation of lipid metabolic process|triglyceride homeostasis	-	-
ank1a	NC_067224.1	3230867	3231132	3230999	0.61748	3.52083	0.04870831966400155	CoCl2_M_IP_unique	14.21725	9.266910000000001	266	Exon (XM_051895837.1/ank1a, exon 32 of 42)	3199757	3207833	8077	2	XM_051895840.1	-23034	127513717	protein_coding	ank1a	ankyrin 1, erythrocytic a	GO:0005515,GO:0007165	protein binding|signal transduction	-	-
ank1a	NC_067224.1	3215208	3215790	3215494	0.46685	4.72251	0.025675335944446345	merged_common	31.037290000000002	22.45686	583	Intron (XM_051895837.1/ank1a, intron 36 of 41)	3199757	3207833	8077	2	XM_051895840.1	-7375	127513717	protein_coding	ank1a	ankyrin 1, erythrocytic a	GO:0005515,GO:0007165	protein binding|signal transduction	-	-
ank2b	NC_067226.1	48308259	48308428	48308343	-1.6436400000000002	3.1587099999999997	0.004851579666137685	Control_M_IP_unique	5.0521199999999995	15.785470000000002	170	Intron (XM_051901310.1/nsmaf, intron 30 of 30)	48327178	48439244	112067	1	XM_051901323.1	-18750	127516564	protein_coding	ank2b	ankyrin 2b, neuronal	GO:0005515,GO:0007165,GO:0030315,GO:0036371,GO:0055117	protein binding|signal transduction|T-tubule|protein localization to T-tubule|regulation of cardiac muscle contraction	-	-
ank3a	NC_067236.1	8930671	8930835	8930753	-0.52458	3.7214699999999996	0.048569943755865305	Control_M_IP_unique	10.99811	15.8209	165	Intron (XM_051867168.1/ank3a, intron 2 of 26)	8891305	8939193	47889	2	XM_051867168.1	8358	127498156	protein_coding	ank3a	ankyrin 3a	GO:0005515,GO:0007165,GO:0030315,GO:0036371,GO:0055117	protein binding|signal transduction|T-tubule|protein localization to T-tubule|regulation of cardiac muscle contraction	cide04517,cide04820	IgSF CAM signaling|Cytoskeleton in muscle cells
ankef1a	NC_067239.1	22949283	22949876	22949579	-0.47736000000000006	4.01809	0.04766096826642785	Control_M_IP_unique	13.7314	19.11676	594	Promoter (<=1kb)	22950236	22970262	20027	1	XM_051875290.1	-360	127502378	protein_coding	ankef1a	ankyrin repeat and EF-hand domain containing 1a	GO:0005509,GO:0005515	calcium ion binding|protein binding	-	-
ankfn1	NC_067231.1	21351477	21352055	21351766	-1.15183	3.90849	0.0075102131813764485	Control_M_IP_unique	10.07409	22.38415	579	Intron (XM_051915124.1/ankfn1, intron 5 of 24)	21347949	21431198	83250	1	XM_051915127.1	3528	127523927	protein_coding	ankfn1	ankyrin repeat and fibronectin type III domain containing 1	GO:0000132,GO:0005515,GO:0005819,GO:0061172	establishment of mitotic spindle orientation|protein binding|spindle|regulation of establishment of bipolar cell polarity	-	-
ankha	NC_067242.1	21780608	21781347	21780977	-1.35	4.00701	0.001849452790338552	Control_M_IP_unique	10.070139999999999	25.66995	740	Promoter (1-2kb)	21764576	21782490	17915	2	XM_051882398.1	1143	127506189	protein_coding	ankha	ANKH inorganic pyrophosphate transport regulator a	GO:0005315,GO:0016020,GO:0030504,GO:0035435	phosphate transmembrane transporter activity|membrane|inorganic diphosphate transmembrane transporter activity|phosphate ion transmembrane transport	-	-
ankhd1	NC_067240.1	16330462	16330757	16330609	-0.77878	3.4351800000000003	0.03811955451965341	Control_M_IP_unique	8.258	14.168079999999998	296	Intron (XM_051877974.1/ankhd1, intron 1 of 33)	16293634	16341515	47882	2	XM_051877974.1	10758	127503828	protein_coding	ankhd1	ankyrin repeat and KH domain containing 1	GO:0003723,GO:0005515,GO:0005737,GO:0045087	RNA binding|protein binding|cytoplasm|innate immune response	-	-
ankmy1	NC_067229.1	13828904	13829165	13829034	0.51417	3.7047	0.04856994375586548	CoCl2_M_IP_unique	15.5817	10.91023	262	Promoter (2-3kb)	13831530	13848829	17300	1	XM_051908191.1	-2365	127520245	protein_coding	ankmy1	ankyrin repeat and MYND domain containing 1	GO:0005515	protein binding	-	-
ankrd11	NC_067226.1	47118440	47119969	47119303	-0.43493999999999994	4.89232	0.026411512837503245	merged_common	25.542839999999998	34.530229999999996	1530	Promoter (<=1kb)	46999033	47119577	120545	2	XM_051901047.1	0	127516443	protein_coding	ankrd11	ankyrin repeat domain 11	GO:0005515,GO:0005634,GO:0009653	protein binding|nucleus|anatomical structure morphogenesis	-	-
ankrd12	NC_067221.1	40185491	40186771	40186131	-0.83391	4.57169	0.008017377377001053	Control_M_IP_unique	17.8115	31.749159999999996	1281	Intron (XM_051883974.1/ankrd12, intron 1 of 12)	40149993	40205300	55308	2	XM_051883974.1	18529	127507085	protein_coding	ankrd12	ankyrin repeat domain 12	GO:0005515,GO:0005654	protein binding|nucleoplasm	-	-
ankrd1b	NC_067231.1	12596910	12597231	12597070	-0.9289299999999999	3.6609599999999998	0.023279711604118413	Control_M_IP_unique	9.1673	17.453329999999998	322	Promoter (1-2kb)	12594949	12596737	1789	1	XR_007932958.1	1961	127523861	protein_coding	ankrd1b	ankyrin repeat domain 1b (cardiac muscle)	GO:0005515	protein binding	cide04820	Cytoskeleton in muscle cells
ankrd22	NC_067231.1	12805590	12806151	12805870	0.48778999999999995	4.73304	0.025675335944446345	CoCl2_M_IP_unique	31.4924	22.4578	562	Intron (XM_051914015.1/lipf, intron 4 of 9)	12796236	12799153	2918	1	XM_051914028.1	9354	127523388	protein_coding	ankrd22	ankyrin repeat domain 22	GO:0005515	protein binding	-	-
ankrd22	NC_067231.1	12806298	12807047	12806710	0.73801	4.6292800000000005	0.010760164374396116	merged_common	31.962020000000003	19.16337	750	Exon (XM_051914015.1/lipf, exon 4 of 10)	12796236	12799153	2918	1	XM_051914028.1	10062	127523388	protein_coding	ankrd22	ankyrin repeat domain 22	GO:0005515	protein binding	-	-
ankrd28b	NC_067235.1	12494987	12496821	12496001	0.35306	5.2886	0.026940526983348003	merged_common	44.17405	34.584790000000005	1835	Promoter (<=1kb)	12469734	12496526	26793	2	XM_051865301.1	0	127497114	protein_coding	ankrd28b	ankyrin repeat domain 28b	GO:0005515,GO:0030315,GO:0036371,GO:0055117	protein binding|T-tubule|protein localization to T-tubule|regulation of cardiac muscle contraction	-	-
ankrd33ba	NC_067242.1	15855825	15856879	15856352	-0.54103	4.69374	0.021315373236898926	Control_M_IP_unique	21.4547	31.216929999999998	1055	Promoter (<=1kb)	15841120	15855771	14652	2	XM_051881749.1	-54	127505855	protein_coding	ankrd33ba	ankyrin repeat domain 33ba	GO:0005515	protein binding	-	-
ankrd33ba	NC_067242.1	15852771	15853228	15852999	-0.3442	4.7409	0.03893162352445966	Control_M_IP_unique	23.73266	30.127259999999996	458	Promoter (2-3kb)	15841120	15855770	14651	2	XM_051881750.1	2542	127505855	protein_coding	ankrd33ba	ankyrin repeat domain 33ba	GO:0005515	protein binding	-	-
ankrd34ba	NC_067229.1	47460276	47460578	47460427	-0.64056	3.89395	0.03285718266852228	CoCl2_M_IP_unique	11.90644	18.56139	303	3' UTR	47460131	47472980	12850	2	XM_051910435.1	12402	127521261	protein_coding	ankrd34ba	ankyrin repeat domain 34Ba	GO:0005515	protein binding	-	-
ankrd34c	NC_067237.1	19293254	19293651	19293452	0.85713	3.80274	0.018654400482773847	CoCl2_M_IP_unique	18.78236	10.36877	398	Distal Intergenic	19322441	19329285	6845	1	XM_051869965.1	-28790	127499565	protein_coding	ankrd34c	ankyrin repeat domain 34C	GO:0005515	protein binding	-	-
ankrd44	NC_067228.1	18822728	18823478	18823087	-0.40281	4.6848	0.030035298651993687	merged_common	22.368470000000002	29.572879999999998	751	Promoter (<=1kb)	18823328	18854760	31433	1	XM_051905553.1	0	127518620	protein_coding	ankrd44	ankyrin repeat domain 44	GO:0005515	protein binding	-	-
ankrd44	NC_067228.1	18823891	18824046	18823968	-0.31227	4.95401	0.03411487074844144	Control_M_IP_unique	27.816609999999997	34.53872	156	Promoter (<=1kb)	18823330	18854760	31431	1	XM_051905554.1	561	127518620	protein_coding	ankrd44	ankyrin repeat domain 44	GO:0005515	protein binding	-	-
ankrd46b	NC_067226.1	20225236	20225716	20225476	0.82096	2.9915	0.047210693359375056	CoCl2_M_IP_unique	10.57055	5.9836	481	Promoter (1-2kb)	20226847	20232762	5916	1	XM_051901379.1	-1131	127516608	protein_coding	ankrd46b	ankyrin repeat domain 46b	GO:0005515	protein binding	-	-
ankrd46b	NC_067226.1	20197865	20198186	20198025	1.05288	3.5581699999999996	0.01611672341823584	CoCl2_M_IP_unique	16.96646	8.1779	322	Intron (XM_051898932.1/col4a6, intron 8 of 45)	20226847	20232762	5916	1	XM_051901379.1	-28661	127516608	protein_coding	ankrd46b	ankyrin repeat domain 46b	GO:0005515	protein binding	-	-
ankrd50	NC_067233.1	21855139	21855553	21855346	-1.12303	3.9579400000000002	0.008326540701091416	Control_M_IP_unique	10.52993	22.934620000000002	415	Intron (XM_051859949.1/ankrd50, intron 4 of 4)	21840727	21866223	25497	1	XM_051859948.1	14412	127494226	protein_coding	ankrd50	ankyrin repeat domain 50	GO:0005515	protein binding	-	-
ankrd50l	NC_067228.1	18388020	18388656	18388304	-0.7158	4.8404	0.007775357985933884	merged_common	22.3546	36.71503	637	5' UTR	18374675	18391688	17014	2	XM_051906908.1	3032	127519297	protein_coding	ankrd50l	ankyrin repeat domain 50-like	GO:0005515,GO:0005737	protein binding|cytoplasm	-	-
ankrd50l	NC_067228.1	18394725	18395050	18394887	1.3943	2.98864	0.016342163085937476	CoCl2_M_IP_unique	12.86865	4.89562	326	Distal Intergenic	18374675	18391688	17014	2	XM_051906909.1	-3037	127519297	protein_coding	ankrd50l	ankyrin repeat domain 50-like	GO:0005515,GO:0005737	protein binding|cytoplasm	-	-
ankrd6a	NC_067236.1	27613857	27614091	27613974	0.66705	3.62869	0.039575509727001225	CoCl2_M_IP_unique	15.58642	9.816239999999999	235	Intron (XM_051869279.1/ankrd6a, intron 9 of 13)	27608383	27619698	11316	1	XM_051869280.1	5474	127499131	protein_coding	ankrd6a	ankyrin repeat domain 6a	GO:0005515	protein binding	-	-
anks1b	NC_067223.1	6939729	6940475	6940074	0.57331	5.53136	0.007381370686975648	merged_common	56.415319999999994	37.91523	747	Intron (XM_051891015.1/anks1b, intron 3 of 25)	6949851	7089655	139805	1	XM_051891016.1	-9376	127510876	protein_coding	anks1b	ankyrin repeat and sterile alpha motif domain containing 1B	GO:0005515,GO:0005829	protein binding|cytosol	-	-
anln	NC_067238.1	25688079	25689085	25688581	0.34146	4.82642	0.034449777348558995	merged_common	31.93693	25.20593	1007	Promoter (<=1kb)	25672374	25687197	14824	2	XM_051871663.1	-882	127500489	protein_coding	anln	anillin, actin binding protein	GO:0000281,GO:0000915,GO:0005826,GO:0031106	mitotic cytokinesis|actomyosin contractile ring assembly|actomyosin contractile ring|septin ring organization	-	-
anln	NC_067238.1	25701156	25702296	25701713	-0.38268	5.74046	0.015547361592056828	merged_common	46.8221	61.0449	1141	Intron (XM_051871669.1/ptp4a2b, intron 1 of 6)	25672374	25687197	14824	2	XM_051871663.1	-13959	127500489	protein_coding	anln	anillin, actin binding protein	GO:0000281,GO:0000915,GO:0005826,GO:0031106	mitotic cytokinesis|actomyosin contractile ring assembly|actomyosin contractile ring|septin ring organization	-	-
anln	NC_067238.1	25685859	25686275	25686067	-0.70694	4.132219999999999	0.02762169751804341	Control_M_IP_unique	13.72516	22.40411	417	Promoter (<=1kb)	25672374	25686231	13858	2	XM_051871665.1	0	127500489	protein_coding	anln	anillin, actin binding protein	GO:0000281,GO:0000915,GO:0005826,GO:0031106	mitotic cytokinesis|actomyosin contractile ring assembly|actomyosin contractile ring|septin ring organization	-	-
ano10a	NC_067235.1	9648626	9649487	9648945	0.33895	4.4286	0.04550158973017869	merged_common	24.219170000000002	19.14805	862	Exon (XM_051864282.1/ano10a, exon 12 of 14)	9624598	9666073	41476	2	XM_051864282.1	16586	127496643	protein_coding	ano10a	anoctamin 10a	GO:0005254,GO:0005886,GO:1902476	chloride channel activity|plasma membrane|chloride transmembrane transport	-	-
ano10a	NC_067235.1	9626439	9626660	9626549	-1.04157	3.85368	0.010326543124392691	Control_M_IP_unique	10.07629	20.74175	222	Intron (XM_051864282.1/ano10a, intron 13 of 13)	9624598	9666073	41476	2	XM_051864282.1	39413	127496643	protein_coding	ano10a	anoctamin 10a	GO:0005254,GO:0005886,GO:1902476	chloride channel activity|plasma membrane|chloride transmembrane transport	-	-
ano5a	NC_067243.1	24892062	24892208	24892135	0.98888	3.4258699999999997	0.02922499179840093	CoCl2_M_IP_unique	15.140220000000001	7.62869	147	Intron (XM_051884039.1/ano5a, intron 1 of 19)	24846870	24897388	50519	2	XM_051884039.1	5180	127507126	protein_coding	ano5a	anoctamin 5a	GO:0005254,GO:0005886,GO:0046983,GO:1902476	chloride channel activity|plasma membrane|protein dimerization activity|chloride transmembrane transport	cide04148	Efferocytosis
ano5a	NC_067243.1	24895320	24895795	24895557	-0.57377	3.7459300000000004	0.048569943755865305	Control_M_IP_unique	10.99704	16.36804	476	Promoter (1-2kb)	24846870	24897388	50519	2	XM_051884039.1	1593	127507126	protein_coding	ano5a	anoctamin 5a	GO:0005254,GO:0005886,GO:0046983,GO:1902476	chloride channel activity|plasma membrane|protein dimerization activity|chloride transmembrane transport	cide04148	Efferocytosis
anp32a	NC_067226.1	8453594	8455178	8454461	-0.4324	4.91645	0.026411512837503245	merged_common	25.99646	35.0817	1585	Promoter (<=1kb)	8449374	8453817	4444	2	XM_051899357.1	0	127515559	protein_coding	anp32a	acidic (leucine-rich) nuclear phosphoprotein 32 family, member A	GO:0005634,GO:0042393,GO:0042981	nucleus|histone binding|regulation of apoptotic process	-	-
anp32a	NC_067226.1	8457246	8457578	8457412	0.67225	4.51084	0.016231098689765338	CoCl2_M_IP_unique	28.7794	18.0598	333	Distal Intergenic	8449374	8453817	4444	2	XM_051899358.1	-3429	127515559	protein_coding	anp32a	acidic (leucine-rich) nuclear phosphoprotein 32 family, member A	GO:0005634,GO:0042393,GO:0042981	nucleus|histone binding|regulation of apoptotic process	-	-
anpepa	NC_067226.1	31562008	31562231	31562119	0.48496000000000006	3.7608	0.04856994375586548	CoCl2_M_IP_unique	16.0364	11.45831	224	Promoter (<=1kb)	31561890	31591432	29543	1	XM_051900608.1	118	127516215	protein_coding	anpepa	alanyl (membrane) aminopeptidase a	GO:0005737,GO:0006508,GO:0008270,GO:0042277,GO:0043171,GO:0070006	cytoplasm|proteolysis|zinc ion binding|peptide binding|peptide catabolic process|metalloaminopeptidase activity	cide00480,cide01100	Glutathione metabolism|Metabolic pathways
anpepla	NC_067226.1	31591286	31591893	31591589	0.5445	3.92275	0.04802203620784036	CoCl2_M_IP_unique	18.31549	12.55767	608	Promoter (<=1kb)	31591868	31607376	15509	1	XM_051900606.1	0	127516214	protein_coding	anpepla	alanyl (membrane) aminopeptidase-like a	GO:0005737,GO:0006508,GO:0008270,GO:0042277,GO:0043171,GO:0070006	cytoplasm|proteolysis|zinc ion binding|peptide binding|peptide catabolic process|metalloaminopeptidase activity	cide00480,cide01100	Glutathione metabolism|Metabolic pathways
antxr1a	NC_067227.1	3397069	3397574	3397321	1.09641	3.3724199999999995	0.020330429077148448	CoCl2_M_IP_unique	15.14345	7.082269999999999	506	Intron (XM_051902546.1/antxr1a, intron 1 of 17)	3384462	3472935	88474	1	XM_051902546.1	12607	127517220	protein_coding	antxr1a	ANTXR cell adhesion molecule 1a	GO:0016020,GO:0038023	membrane|signaling receptor activity	cide04621	NOD-like receptor signaling pathway
antxr2a	NC_067224.1	21361036	21362020	21361392	-1.19844	4.59769	0.0008240394982170162	merged_common	15.983020000000002	36.67955	985	Promoter (<=1kb)	21361516	21405429	43914	1	XM_051894988.1	0	127513302	protein_coding	antxr2a	ANTXR cell adhesion molecule 2a	GO:0016020,GO:0038023	membrane|signaling receptor activity	cide04621	NOD-like receptor signaling pathway
anxa4	NC_067229.1	44106202	44106852	44106538	0.6706300000000001	4.46537	0.020029866468220883	merged_common	27.87081	17.50936	651	Promoter (<=1kb)	44106744	44112363	5620	1	XM_051910476.1	0	127521283	protein_coding	anxa4	annexin A4	GO:0005509,GO:0005544,GO:0005737,GO:0050819	calcium ion binding|calcium-dependent phospholipid binding|cytoplasm|negative regulation of coagulation	-	-
anxa6	NC_067233.1	16840627	16841396	16841009	0.59402	4.380780000000001	0.02394083644264801	merged_common	25.59494	16.95647	770	Exon (XM_051860976.1/anxa6, exon 16 of 25)	16834380	16845578	11199	1	XM_051860977.1	6247	127494817	protein_coding	anxa6	annexin A6	GO:0001755,GO:0001778,GO:0001786,GO:0003418,GO:0005262,GO:0005509,GO:0005525,GO:0005544,GO:0005737,GO:0005925,GO:0006937,GO:0015276,GO:0015485,GO:0035374,GO:0051015,GO:0051283,GO:0051560,GO:0097190	neural crest cell migration|plasma membrane repair|phosphatidylserine binding|growth plate cartilage chondrocyte differentiation|calcium channel activity|calcium ion binding|GTP binding|calcium-dependent phospholipid binding|cytoplasm|focal adhesion|regulation of muscle contraction|ligand-gated monoatomic ion channel activity|cholesterol binding|chondroitin sulfate binding|actin filament binding|…	-	-
anxa6	NC_067233.1	16825817	16826402	16826109	0.90009	4.03707	0.015959203010425194	CoCl2_M_IP_unique	22.42626	12.01716	586	Promoter (1-2kb)	16824570	16845578	21009	1	XM_051860975.1	1247	127494817	protein_coding	anxa6	annexin A6	GO:0001755,GO:0001778,GO:0001786,GO:0003418,GO:0005262,GO:0005509,GO:0005525,GO:0005544,GO:0005737,GO:0005925,GO:0006937,GO:0015276,GO:0015485,GO:0035374,GO:0051015,GO:0051283,GO:0051560,GO:0097190	neural crest cell migration|plasma membrane repair|phosphatidylserine binding|growth plate cartilage chondrocyte differentiation|calcium channel activity|calcium ion binding|GTP binding|calcium-dependent phospholipid binding|cytoplasm|focal adhesion|regulation of muscle contraction|ligand-gated monoatomic ion channel activity|cholesterol binding|chondroitin sulfate binding|actin filament binding|…	-	-
ap1ar	NC_067233.1	25911508	25912661	25912315	0.54796	4.4036800000000005	0.029261022318791893	merged_common	25.59261	17.50505	1154	Promoter (<=1kb)	25901050	25912487	11438	2	XM_051860041.1	0	127494283	protein_coding	ap1ar	adaptor related protein complex 1 associated regulatory protein	GO:0034315,GO:0035650,GO:0048203,GO:1900025,GO:2000146	regulation of Arp2/3 complex-mediated actin nucleation|AP-1 adaptor complex binding|vesicle targeting, trans-Golgi to endosome|negative regulation of substrate adhesion-dependent cell spreading|negative regulation of cell motility	-	-
ap1b1	NC_067224.1	26668871	26669324	26669097	0.4833	4.58182	0.02972853865283344	CoCl2_M_IP_unique	28.31457	20.25459	454	Intron (XM_051892591.1/gas2l1, intron 1 of 4)	26622543	26652838	30296	2	XM_051893548.1	-16033	127512552	protein_coding	ap1b1	adaptor related protein complex 1 subunit beta 1	GO:0006886,GO:0016192,GO:0030117,GO:0030131,GO:0030276	intracellular protein transport|vesicle-mediated transport|membrane coat|clathrin adaptor complex|clathrin binding	cide04142	Lysosome
ap1m1	NC_067221.1	40753661	40753953	40753807	1.01358	3.53841	0.01611672341823584	CoCl2_M_IP_unique	16.5092	8.17726	293	Distal Intergenic	40758891	40785235	26345	1	XM_051869343.1	-4938	127499159	protein_coding	ap1m1	adaptor related protein complex 1 subunit mu 1	GO:0006886,GO:0016192,GO:0030131,GO:0030136,GO:0035615	intracellular protein transport|vesicle-mediated transport|clathrin adaptor complex|clathrin-coated vesicle|clathrin adaptor activity	cide04142	Lysosome
ap1m3	NC_067225.1	21353957	21354202	21354079	-0.8589399999999999	4.655869999999999	0.006607623220997246	Control_M_IP_unique	18.718629999999997	33.950140000000005	246	Promoter (<=1kb)	21353340	21368043	14704	1	XM_051897410.1	617	127514507	protein_coding	ap1m3	adaptor related protein complex 1 subunit mu 3	GO:0006886,GO:0016192,GO:0030131,GO:0030136,GO:0035615	intracellular protein transport|vesicle-mediated transport|clathrin adaptor complex|clathrin-coated vesicle|clathrin adaptor activity	cide04142	Lysosome
ap1m3	NC_067225.1	21353279	21353534	21353406	-0.70911	4.77729	0.00934506712683894	CoCl2_M_IP_unique	21.44756	35.062259999999995	256	Promoter (<=1kb)	21353340	21368043	14704	1	XM_051897410.1	0	127514507	protein_coding	ap1m3	adaptor related protein complex 1 subunit mu 3	GO:0006886,GO:0016192,GO:0030131,GO:0030136,GO:0035615	intracellular protein transport|vesicle-mediated transport|clathrin adaptor complex|clathrin-coated vesicle|clathrin adaptor activity	cide04142	Lysosome
ap2a1	NC_067222.1	29733142	29734411	29733776	-0.9122	4.029	0.015959203010425194	Control_M_IP_unique	11.900030000000001	22.3949	1270	Promoter (1-2kb)	29731997	29756410	24414	1	XM_051885488.1	1145	127508013	protein_coding	ap2a1	adaptor related protein complex 2 subunit alpha 1	GO:0006886,GO:0030117,GO:0030122,GO:0035615,GO:0072583	intracellular protein transport|membrane coat|AP-2 adaptor complex|clathrin adaptor activity|clathrin-dependent endocytosis	cide04144	Endocytosis
ap4e1	NC_067243.1	7194704	7195022	7194863	-0.5526	3.8502199999999998	0.04833185579627765	Control_M_IP_unique	11.90851	17.4665	319	Promoter (<=1kb)	7182270	7193874	11605	2	XM_051884030.1	-830	127507120	protein_coding	ap4e1	adaptor related protein complex 4 subunit epsilon 1	GO:0006886,GO:0006898,GO:0030117,GO:0030124,GO:0140312	intracellular protein transport|receptor-mediated endocytosis|membrane coat|AP-4 adaptor complex|cargo adaptor activity	cide04142	Lysosome
ap5b1	NC_067230.1	28259793	28260586	28260189	0.37017	4.63806	0.03941283533519574	CoCl2_M_IP_unique	28.30823	21.90176	794	Promoter (<=1kb)	28256747	28259818	3072	2	XM_051913164.1	0	127522838	protein_coding	ap5b1	adaptor related protein complex 5 subunit beta 1	GO:0005765,GO:0016197,GO:0030119	lysosomal membrane|endosomal transport|AP-type membrane coat adaptor complex	-	-
ap5m1	NC_067236.1	14846828	14847405	14847116	-0.37285	4.22766	0.04684179537434906	Control_M_IP_unique	16.463929999999998	21.319329999999997	578	Promoter (<=1kb)	14847232	14853952	6721	1	XM_051867610.1	0	127498343	protein_coding	ap5m1	adaptor related protein complex 5 subunit mu 1	GO:0005764,GO:0005770,GO:0005829,GO:0016197,GO:0030119	lysosome|late endosome|cytosol|endosomal transport|AP-type membrane coat adaptor complex	-	-
ap5s1	NC_067232.1	23436032	23436529	23436279	0.39701	4.37242	0.04021070720341389	merged_common	23.767529999999997	18.04984	498	Promoter (<=1kb)	23437069	23442835	5767	1	XM_051916403.1	-540	127524662	protein_coding	ap5s1	adaptor related protein complex 5 subunit sigma 1	GO:0000724,GO:0005764,GO:0005770,GO:0005829,GO:0016197,GO:0030119	double-strand break repair via homologous recombination|lysosome|late endosome|cytosol|endosomal transport|AP-type membrane coat adaptor complex	-	-
ap5z1	NC_067222.1	35784633	35785322	35784977	0.5103300000000001	4.47272	0.03465121064067492	CoCl2_M_IP_unique	26.499340000000004	18.60424	690	3' UTR	35785604	35795531	9928	2	XM_051886571.1	10209	127508530	protein_coding	ap5z1	adaptor related protein complex 5 subunit zeta 1	GO:0044599	AP-5 adaptor complex	-	-
apaf1	NC_067223.1	7107818	7108231	7108014	0.37290999999999996	4.26958	0.04640343632672786	merged_common	21.94824	16.94896	414	Exon (XM_051891009.1/apaf1, exon 14 of 28)	7089514	7115338	25825	2	XM_051891009.1	7107	127510875	protein_coding	apaf1	apoptotic peptidase activating factor 1	GO:0005515,GO:0042981,GO:0043293,GO:0043531,GO:0097190	protein binding|regulation of apoptotic process|apoptosome|ADP binding|apoptotic signaling pathway	cide04115,cide04210,cide05168	p53 signaling pathway|Apoptosis|Herpes simplex virus 1 infection
apba1a	NC_067224.1	14339527	14340017	14339772	0.9597	3.30367	0.027723312377929608	CoCl2_M_IP_unique	13.770539999999999	7.08033	491	Promoter (<=1kb)	14303357	14340220	36864	2	XM_051893110.1	203	127512321	protein_coding	apba1a	amyloid beta (A4) precursor protein-binding, family A, member 1a	GO:0001540,GO:0005515,GO:0005737,GO:0005886,GO:0007268,GO:0043197	amyloid-beta binding|protein binding|cytoplasm|plasma membrane|chemical synaptic transmission|dendritic spine	-	-
apba1a	NC_067224.1	14316070	14316275	14316172	0.70343	3.3824400000000003	0.04851579666137682	CoCl2_M_IP_unique	13.30735	8.17218	206	Intron (XM_051893110.1/apba1a, intron 5 of 12)	14303357	14340220	36864	2	XM_051893110.1	23945	127512321	protein_coding	apba1a	amyloid beta (A4) precursor protein-binding, family A, member 1a	GO:0001540,GO:0005515,GO:0005737,GO:0005886,GO:0007268,GO:0043197	amyloid-beta binding|protein binding|cytoplasm|plasma membrane|chemical synaptic transmission|dendritic spine	-	-
apba1b	NC_067229.1	28358755	28359088	28358921	-0.50653	3.82732	0.04833185579627765	Control_M_IP_unique	11.9096	16.91913	334	Exon (XM_051909641.1/tjp2a, exon 22 of 23)	28347664	28356790	9127	1	XM_051909649.1	11091	127520921	protein_coding	apba1b	amyloid beta (A4) precursor protein-binding, family A, member 1b	GO:0001540,GO:0005515,GO:0005737,GO:0005886,GO:0007268,GO:0043197	amyloid-beta binding|protein binding|cytoplasm|plasma membrane|chemical synaptic transmission|dendritic spine	-	-
apba1b	NC_067229.1	28349981	28350181	28350081	0.70545	3.4771	0.04870831966400155	CoCl2_M_IP_unique	14.219729999999998	8.72028	201	Promoter (2-3kb)	28347664	28356790	9127	1	XM_051909649.1	2317	127520921	protein_coding	apba1b	amyloid beta (A4) precursor protein-binding, family A, member 1b	GO:0001540,GO:0005515,GO:0005737,GO:0005886,GO:0007268,GO:0043197	amyloid-beta binding|protein binding|cytoplasm|plasma membrane|chemical synaptic transmission|dendritic spine	-	-
apbb1	NC_067229.1	23797871	23798237	23798054	-1.11037	4.12751	0.004924868604575772	Control_M_IP_unique	11.89536	25.68228	367	Distal Intergenic	23862984	23905721	42738	2	XM_051908824.1	107484	127520566	protein_coding	apbb1	amyloid beta (A4) precursor protein-binding, family B, member 1 (Fe65)	GO:0001540,GO:0005634,GO:0005737,GO:0006355,GO:0008134	amyloid-beta binding|nucleus|cytoplasm|regulation of DNA-templated transcription|transcription factor binding	-	-
apbb1	NC_067229.1	23904325	23904548	23904436	0.58009	3.5849599999999997	0.04870831966400155	CoCl2_M_IP_unique	14.67213	9.81453	224	Promoter (1-2kb)	23862984	23905721	42738	2	XM_051908824.1	1173	127520566	protein_coding	apbb1	amyloid beta (A4) precursor protein-binding, family B, member 1 (Fe65)	GO:0001540,GO:0005634,GO:0005737,GO:0006355,GO:0008134	amyloid-beta binding|nucleus|cytoplasm|regulation of DNA-templated transcription|transcription factor binding	-	-
apbb1ip	NC_067242.1	5958122	5958659	5958390	-0.36785999999999996	4.30274	0.04640343632672786	Control_M_IP_unique	17.3734	22.41933	538	Promoter (2-3kb)	5778563	5960764	182202	2	XM_051881388.1	2105	127505689	protein_coding	apbb1ip	amyloid beta (A4) precursor protein-binding, family B, member 1 interacting protein	GO:0005829,GO:0005886,GO:0007165	cytosol|plasma membrane|signal transduction	-	-
apbb2b	NC_067220.1	18936898	18937522	18937210	0.71273	3.94285	0.02628574613481776	CoCl2_M_IP_unique	19.68758	12.01265	625	5' UTR	18919845	18977871	58027	1	XM_051890554.1	17053	127510655	protein_coding	apbb2b	amyloid beta (A4) precursor protein-binding, family B, member 2b	GO:0001540,GO:0005634,GO:0005737,GO:0006355,GO:0008134	amyloid-beta binding|nucleus|cytoplasm|regulation of DNA-templated transcription|transcription factor binding	-	-
apbb2b	NC_067220.1	18917574	18919498	18918299	0.41868	4.76739	0.034536117642665835	merged_common	31.488090000000003	23.55653	1925	Promoter (<=1kb)	18919845	18977871	58027	1	XM_051890514.1	-347	127510655	protein_coding	apbb2b	amyloid beta (A4) precursor protein-binding, family B, member 2b	GO:0001540,GO:0005634,GO:0005737,GO:0006355,GO:0008134	amyloid-beta binding|nucleus|cytoplasm|regulation of DNA-templated transcription|transcription factor binding	-	-
apbb3	NC_067240.1	19854921	19855530	19855225	-0.72558	4.32103	0.018929963698837926	Control_M_IP_unique	15.54349	25.70208	610	Intron (XM_051878582.1/apbb3, intron 4 of 11)	19837453	19869464	32012	1	XM_051878582.1	17468	127504138	protein_coding	apbb3	amyloid beta (A4) precursor protein-binding, family B, member 3	GO:0001540,GO:0005634,GO:0005737,GO:0006355,GO:0008134	amyloid-beta binding|nucleus|cytoplasm|regulation of DNA-templated transcription|transcription factor binding	-	-
apc	NC_067229.1	46773990	46774592	46774291	1.15346	3.1587099999999997	0.025875091552734344	CoCl2_M_IP_unique	13.31921	5.98759	603	Intron (XM_051909738.1/apc, intron 3 of 16)	46767283	46802886	35604	1	XM_051909739.1	6707	127520972	protein_coding	apc	APC regulator of WNT signaling pathway	GO:0001708,GO:0005881,GO:0007026,GO:0007389,GO:0007399,GO:0008013,GO:0008017,GO:0016055,GO:0016342,GO:0016477,GO:0030877,GO:0045295,GO:0045595,GO:0045732,GO:0090090	cell fate specification|cytoplasmic microtubule|negative regulation of microtubule depolymerization|pattern specification process|nervous system development|beta-catenin binding|microtubule binding|Wnt signaling pathway|catenin complex|cell migration|beta-catenin destruction complex|gamma-catenin binding|regulation of cell differentiation|positive regulation of protein catabolic process|negative …	cide04310,cide04810	Wnt signaling pathway|Regulation of actin cytoskeleton
apcs	NC_067232.1	6776136	6776354	6776245	-0.6823899999999999	3.7388800000000004	0.0399987772107125	Control_M_IP_unique	10.53913	16.91317	219	Intron (XM_051916269.1/atrnl1a, intron 29 of 31)	6834096	6835217	1122	2	XM_051918059.1	58863	127525484	protein_coding	apcs	amyloid P component, serum	-	-	-	-
api5	NC_067243.1	17031487	17031881	17031684	-0.56686	4.01395	0.03336267778649964	Control_M_IP_unique	13.27391	19.66263	395	Promoter (<=1kb)	17020565	17031510	10946	2	XM_051884034.1	0	127507123	protein_coding	api5	apoptosis inhibitor 5	GO:0003723,GO:0005634,GO:0043066	RNA binding|nucleus|negative regulation of apoptotic process	-	-
apip	NC_067226.1	19013449	19013804	19013626	0.48078999999999994	4.1233699999999995	0.04051182302646395	Control_M_IP_unique	20.58847	14.7534	356	Promoter (<=1kb)	19013314	19016645	3332	1	XM_051900924.1	135	127516361	protein_coding	apip	APAF1 interacting protein	GO:0005737,GO:0019509,GO:0046570,GO:0046872	cytoplasm|L-methionine salvage from methylthioadenosine|methylthioribulose 1-phosphate dehydratase activity|metal ion binding	cide00270,cide01100	Cysteine and methionine metabolism|Metabolic pathways
aplf	NC_067220.1	39949522	39949784	39949653	0.45893	4.0007	0.04766096826642802	CoCl2_M_IP_unique	18.76755	13.653889999999999	263	Promoter (<=1kb)	39949125	39970343	21219	1	XM_051887954.1	397	127509307	protein_coding	aplf	aprataxin and PNKP like factor	GO:0003906,GO:0005515,GO:0005634,GO:0006302,GO:0008408,GO:0035861	DNA-(apurinic or apyrimidinic site) endonuclease activity|protein binding|nucleus|double-strand break repair|3'-5' exonuclease activity|site of double-strand break	-	-
aplnra	NC_067227.1	13111889	13112203	13112046	0.9447399999999999	3.4036800000000005	0.02922499179840093	CoCl2_M_IP_unique	14.68273	7.628010000000001	315	Distal Intergenic	13128325	13130511	2187	1	XM_051904221.1	-16122	127517973	protein_coding	aplnra	apelin receptor a	GO:0004930,GO:0006955,GO:0007186,GO:0016020	G protein-coupled receptor activity|immune response|G protein-coupled receptor signaling pathway|membrane	cide04080,cide04371	Neuroactive ligand-receptor interaction|Apelin signaling pathway
aplp1	NC_067234.1	2803706	2803871	2803788	0.5445	3.92275	0.04802203620784036	Control_M_IP_unique	18.31549	12.55767	166	Intron (XM_051862238.1/aplp1, intron 1 of 16)	2779561	2845553	65993	1	XM_051862239.1	24145	127495410	protein_coding	aplp1	amyloid beta (A4) precursor-like protein 1	GO:0005794,GO:0005886,GO:0007409,GO:0007417,GO:0008201,GO:0031694,GO:0031695,GO:0031696,GO:0046914	Golgi apparatus|plasma membrane|axonogenesis|central nervous system development|heparin binding|alpha-2A adrenergic receptor binding|alpha-2B adrenergic receptor binding|alpha-2C adrenergic receptor binding|transition metal ion binding	-	-
apmap	NC_067232.1	34580608	34581126	34580867	-0.29198	4.53908	0.04459280797925029	Control_M_IP_unique	21.01116	25.724420000000002	519	Promoter (<=1kb)	34566805	34580671	13867	2	XM_051915993.1	0	127524481	protein_coding	apmap	adipocyte plasma membrane associated protein	GO:0009058,GO:0016844	biosynthetic process|strictosidine synthase activity	-	-
apmap	NC_067232.1	34577422	34578716	34578042	0.27957	6.84576	0.008369311824716624	merged_common	126.72411000000001	104.40002	1295	Promoter (1-2kb)	34566805	34580671	13867	2	XM_051915993.1	1955	127524481	protein_coding	apmap	adipocyte plasma membrane associated protein	GO:0009058,GO:0016844	biosynthetic process|strictosidine synthase activity	-	-
apoa1b	NC_067234.1	12802313	12802544	12802428	-0.98339	3.27537	0.027723312377929608	Control_M_IP_unique	6.88605	13.61449	232	Downstream (<1kb)	12781383	12784320	2938	2	XM_051864086.1	-17993	127496277	protein_coding	apoa1b	apolipoprotein A-Ib	GO:0005576,GO:0006869,GO:0008289,GO:0042157	extracellular region|lipid transport|lipid binding|lipoprotein metabolic process	cide03320,cide04977	PPAR signaling pathway|Vitamin digestion and absorption
apoa1b	NC_067234.1	12785253	12786110	12785681	0.80282	4.1144099999999995	0.016813207184896053	CoCl2_M_IP_unique	22.87689	13.11367	858	Promoter (<=1kb)	12781383	12784320	2938	2	XM_051864086.1	-933	127496277	protein_coding	apoa1b	apolipoprotein A-Ib	GO:0005576,GO:0006869,GO:0008289,GO:0042157	extracellular region|lipid transport|lipid binding|lipoprotein metabolic process	cide03320,cide04977	PPAR signaling pathway|Vitamin digestion and absorption
apoc1	NC_067235.1	26178573	26178955	26178764	0.96759	4.0035099999999995	0.011265319772064786	CoCl2_M_IP_unique	22.42926	11.469389999999999	383	Promoter (2-3kb)	26174523	26176122	1600	2	XM_051865639.1	-2451	127497276	protein_coding	apoc1	apolipoprotein C-I	GO:0004859,GO:0005504,GO:0005576,GO:0006641,GO:0010916,GO:0032375,GO:0034361,GO:0034364,GO:0034447,GO:0042157,GO:0050995,GO:0051005	phospholipase inhibitor activity|fatty acid binding|extracellular region|triglyceride metabolic process|negative regulation of very-low-density lipoprotein particle clearance|negative regulation of cholesterol transport|very-low-density lipoprotein particle|high-density lipoprotein particle|very-low-density lipoprotein particle clearance|lipoprotein metabolic process|negative regulation of lipid …	-	-
apoc2	NC_067235.1	26163969	26164722	26164330	0.45852	5.14458	0.02029619827047108	merged_common	41.46541	30.17575	754	Promoter (<=1kb)	26162239	26163932	1694	2	XM_051866406.1	-37	127497718	protein_coding	apoc2	apolipoprotein C-II	GO:0006629,GO:0006869,GO:0008047,GO:0042627	lipid metabolic process|lipid transport|enzyme activator activity|chylomicron	-	-
apoeb	NC_067235.1	26186010	26187367	26186689	0.27783	5.29611	0.03292731075742439	merged_common	43.26194	35.68379	1358	Promoter (1-2kb)	26181861	26184250	2390	2	XM_051865683.1	-1760	127497305	protein_coding	apoeb	apolipoprotein Eb	GO:0005576,GO:0006707,GO:0006869,GO:0008289,GO:0034363,GO:0042159,GO:0043524,GO:0051000,GO:1900221	extracellular region|cholesterol catabolic process|lipid transport|lipid binding|intermediate-density lipoprotein particle|lipoprotein catabolic process|negative regulation of neuron apoptotic process|positive regulation of nitric-oxide synthase activity|regulation of amyloid-beta clearance	-	-
apol	NC_067222.1	27972469	27972684	27972576	0.7520600000000001	3.40689	0.038119554519653334	CoCl2_M_IP_unique	13.764879999999998	8.17297	216	Intron (XM_051888413.1/apol, intron 1 of 4)	27966542	27975982	9441	2	XM_051888413.1	3298	127509569	protein_coding	apol	apolipoprotein L	GO:0005576,GO:0006869,GO:0008289,GO:0016020,GO:0042157	extracellular region|lipid transport|lipid binding|membrane|lipoprotein metabolic process	-	-
apooa	NC_067224.1	44459331	44459553	44459454	0.48496000000000006	3.7608	0.04856994375586548	merged_common	16.0364	11.45831	223	Promoter (<=1kb)	44442590	44460097	17508	2	XM_051893062.1	544	127512282	protein_coding	apooa	apolipoprotein O, a	GO:0042407,GO:0061617	cristae formation|MICOS complex	-	-
appbp2	NC_067234.1	27604405	27604809	27604607	-0.47033	4.353680000000001	0.03446632046006908	Control_M_IP_unique	17.369870000000002	24.06466	405	Promoter (<=1kb)	27591015	27603831	12817	2	XM_051861998.1	-574	127495281	protein_coding	appbp2	amyloid beta precursor protein (cytoplasmic tail) binding protein 2	GO:0005515,GO:0006886	protein binding|intracellular protein transport	-	-
appl1	NC_067230.1	19760643	19761057	19760850	-0.46602	3.75092	0.048569943755865305	Control_M_IP_unique	11.45502	15.82275	415	Promoter (<=1kb)	19760864	19776073	15210	1	XM_051912854.1	0	127522665	protein_coding	appl1	adaptor protein, phosphotyrosine interaction, PH domain and leucine zipper containing 1	GO:0005737,GO:0010008,GO:0023052,GO:0042802	cytoplasm|endosome membrane|signaling|identical protein binding	cide04081,cide04920	Hormone signaling|Adipocytokine signaling pathway
aprt	NC_067226.1	47460150	47460355	47460252	0.60292	3.8201199999999997	0.0399987772107125	CoCl2_M_IP_unique	17.40683	11.46102	206	Promoter (2-3kb)	47457691	47462412	4722	1	XM_051901135.1	2459	127516466	protein_coding	aprt	adenine phosphoribosyltransferase	GO:0002055,GO:0003999,GO:0005737,GO:0006168,GO:0016208,GO:0044209	adenine binding|adenine phosphoribosyltransferase activity|cytoplasm|adenine salvage|AMP binding|AMP salvage	cide00230,cide01100,cide01232	Purine metabolism|Metabolic pathways|Nucleotide metabolism
aqp8b	NC_067222.1	19803615	19803992	19803803	-0.6535	3.8441300000000003	0.03222123719751857	Control_M_IP_unique	11.45077	18.01189	378	Promoter (2-3kb)	19801496	19803524	2029	1	XM_051887795.1	2119	127509230	protein_coding	aqp8b	aquaporin 8b	GO:0005886,GO:0015250,GO:0055085	plasma membrane|water channel activity|transmembrane transport	-	-
ar	NC_067224.1	22141909	22142330	22142119	0.45955	4.1654599999999995	0.04051182302646395	CoCl2_M_IP_unique	21.042460000000002	15.302389999999999	422	Intron (XM_051892930.1/ar, intron 1 of 7)	22137503	22245478	107976	1	XM_051892930.1	4406	127512221	protein_coding	ar	androgen receptor	GO:0003700,GO:0006355,GO:0008270,GO:0008584,GO:0043565	DNA-binding transcription factor activity|regulation of DNA-templated transcription|zinc ion binding|male gonad development|sequence-specific DNA binding	cide04114	Oocyte meiosis
arap2	NC_067226.1	20320034	20320600	20320317	-0.63481	3.7152300000000005	0.048569943755865305	Control_M_IP_unique	10.54012	16.366039999999998	567	Intron (XM_051901517.1/arap2, intron 7 of 32)	20294858	20403947	109090	1	XM_051901519.1	25176	127516693	protein_coding	arap2	ArfGAP with RhoGAP domain, ankyrin repeat and PH domain 2	GO:0005096,GO:0005515,GO:0007165	GTPase activator activity|protein binding|signal transduction	cide04144	Endocytosis
arap3	NC_067233.1	4710478	4710691	4710584	-0.5418	4.1427	0.040511823026463806	Control_M_IP_unique	14.639560000000001	21.31211	214	Promoter (<=1kb)	4710144	4750793	40650	1	XM_051860172.1	334	127494357	protein_coding	arap3	ArfGAP with RhoGAP domain, ankyrin repeat and PH domain 3	GO:0005096,GO:0005515,GO:0005547,GO:0007165,GO:0043547	GTPase activator activity|protein binding|phosphatidylinositol-3,4,5-trisphosphate binding|signal transduction|positive regulation of GTPase activity	cide04144	Endocytosis
arf1	NC_067221.1	29898334	29898559	29898446	-0.80867	4.55915	0.010262243042561169	CoCl2_M_IP_unique	17.81239	31.2002	226	Distal Intergenic	29910299	29933888	23590	1	XM_051865818.1	-11740	127497388	protein_coding	arf1	ADP-ribosylation factor 1	GO:0003924,GO:0005525,GO:0005737,GO:0005886,GO:0006886,GO:0016192	GTPase activity|GTP binding|cytoplasm|plasma membrane|intracellular protein transport|vesicle-mediated transport	cide04144,cide05132	Endocytosis|Salmonella infection
arf2a	NC_067222.1	33975923	33978138	33977030	-0.5099600000000001	4.87744	0.022514732254920976	Control_M_IP_unique	24.63205	35.07625	2216	Promoter (<=1kb)	33965641	33977296	11656	2	XM_051886407.1	0	127508458	protein_coding	arf2a	ADP-ribosylation factor 2a	GO:0003924,GO:0005525,GO:0005737,GO:0005886,GO:0006886,GO:0016192	GTPase activity|GTP binding|cytoplasm|plasma membrane|intracellular protein transport|vesicle-mediated transport	cide04144,cide05132	Endocytosis|Salmonella infection
arf2b	NC_067242.1	8667934	8668112	8668023	0.6301800000000001	3.6886099999999997	0.039575509727001225	CoCl2_M_IP_unique	16.04101	10.36406	179	Intron (XM_051881609.1/LOC127505789, intron 9 of 14)	8671896	8676970	5075	1	XM_051881614.1	-3784	127505793	protein_coding	arf2b	ADP-ribosylation factor 2b	GO:0003924,GO:0005525,GO:0005737,GO:0005886,GO:0006886,GO:0016192	GTPase activity|GTP binding|cytoplasm|plasma membrane|intracellular protein transport|vesicle-mediated transport	cide04144,cide05132	Endocytosis|Salmonella infection
arf2b	NC_067242.1	8671742	8672452	8672097	-0.57308	4.36651	0.028951709186457963	Control_M_IP_unique	16.91191	25.15979	711	Promoter (<=1kb)	8671896	8676970	5075	1	XM_051881614.1	0	127505793	protein_coding	arf2b	ADP-ribosylation factor 2b	GO:0003924,GO:0005525,GO:0005737,GO:0005886,GO:0006886,GO:0016192	GTPase activity|GTP binding|cytoplasm|plasma membrane|intracellular protein transport|vesicle-mediated transport	cide04144,cide05132	Endocytosis|Salmonella infection
arf3a	NC_067241.1	18617497	18618224	18617860	-0.6066199999999999	4.03372	0.03336267778649964	Control_M_IP_unique	13.272860000000001	20.21041	728	Promoter (<=1kb)	18610828	18617899	7072	2	XM_051879537.1	0	127504651	protein_coding	arf3a	ADP-ribosylation factor 3a	GO:0003924,GO:0005525,GO:0005737,GO:0005886,GO:0006886,GO:0016192	GTPase activity|GTP binding|cytoplasm|plasma membrane|intracellular protein transport|vesicle-mediated transport	cide04144	Endocytosis
arf6b	NC_067236.1	15532317	15533079	15532698	-0.4785	4.53506	0.03468329509497218	Control_M_IP_unique	19.64118	27.36597	763	Promoter (2-3kb)	15533107	15535605	2499	2	XM_051867709.1	2526	127498403	protein_coding	arf6b	ADP-ribosylation factor 6b	GO:0003924,GO:0005525,GO:0005737,GO:0006886,GO:0016192	GTPase activity|GTP binding|cytoplasm|intracellular protein transport|vesicle-mediated transport	cide04144,cide04517,cide05132	Endocytosis|IgSF CAM signaling|Salmonella infection
arfgef1	NC_067242.1	17656720	17656877	17656798	0.59616	3.7459300000000004	0.04856994375586548	CoCl2_M_IP_unique	16.49556	10.91203	158	Intron (XM_051881954.1/arfgef1, intron 10 of 39)	17617580	17685501	67922	1	XM_051881958.1	39140	127505949	protein_coding	arfgef1	ADP-ribosylation factor guanine nucleotide-exchange factor 1 (brefeldin A-inhibited)	GO:0005085,GO:0032012	guanyl-nucleotide exchange factor activity|regulation of ARF protein signal transduction	cide04144	Endocytosis
arfip2a	NC_067234.1	15801075	15801479	15801277	-0.9683	3.4474099999999996	0.02922499179840098	Control_M_IP_unique	7.798839999999999	15.258679999999998	405	Distal Intergenic	15755737	15767259	11523	2	XM_051863092.1	-33816	127495792	protein_coding	arfip2a	ADP-ribosylation factor interacting protein 2a	GO:0005543,GO:0006886,GO:0019904,GO:0032588,GO:0034315	phospholipid binding|intracellular protein transport|protein domain specific binding|trans-Golgi network membrane|regulation of Arp2/3 complex-mediated actin nucleation	-	-
arfip2b	NC_067229.1	36198325	36198516	36198420	0.99749	3.62396	0.023279711604118413	CoCl2_M_IP_unique	17.42044	8.72538	192	Exon (XM_051909351.1/LOC127520785, exon 16 of 21)	36147911	36163577	15667	2	XM_051909557.1	-34748	127520882	protein_coding	arfip2b	ADP-ribosylation factor interacting protein 2b	GO:0005543,GO:0006886,GO:0019904,GO:0032588,GO:0034315	phospholipid binding|intracellular protein transport|protein domain specific binding|trans-Golgi network membrane|regulation of Arp2/3 complex-mediated actin nucleation	-	-
arfrp1	NC_067225.1	34323690	34324571	34324155	0.8004100000000001	4.6186	0.010760164374396116	merged_common	32.42	18.61505	882	Downstream (2-3kb)	34312812	34318595	5784	2	XM_051898339.1	-5095	127515009	protein_coding	arfrp1	ADP-ribosylation factor related protein 1	GO:0003924,GO:0005525,GO:0005794,GO:0006886,GO:0033365,GO:0043001	GTPase activity|GTP binding|Golgi apparatus|intracellular protein transport|protein localization to organelle|Golgi to plasma membrane protein transport	-	-
arglu1a	NC_067228.1	13706401	13706555	13706478	-0.49158	4.2047	0.04045427782330123	CoCl2_M_IP_unique	15.55069	21.863979999999998	155	Promoter (<=1kb)	13705771	13713133	7363	1	XM_051906504.1	630	127519073	protein_coding	arglu1a	arginine and glutamate rich 1a	GO:0005654,GO:0005739,GO:0045296	nucleoplasm|mitochondrion|cadherin binding	-	-
arglu1b	NC_067220.1	7082401	7083393	7082888	-0.49158	4.2047	0.04045427782330123	merged_common	15.55069	21.863979999999998	993	Promoter (<=1kb)	7082986	7092871	9886	1	XM_051889457.1	0	127509995	protein_coding	arglu1b	arginine and glutamate rich 1b	GO:0005654,GO:0005739,GO:0045296	nucleoplasm|mitochondrion|cadherin binding	-	-
arhgap1	NC_067226.1	12222694	12223170	12222932	-0.35214	5.0868400000000005	0.03028361103150668	Control_M_IP_unique	30.080740000000002	38.39667	477	Promoter (2-3kb)	12220553	12231802	11250	1	XM_051898717.1	2141	127515269	protein_coding	arhgap1	Rho GTPase activating protein 1	GO:0005096,GO:0005737,GO:0007264,GO:2001136	GTPase activator activity|cytoplasm|small GTPase-mediated signal transduction|negative regulation of endocytic recycling	-	-
arhgap1	NC_067226.1	12223414	12223880	12223639	-0.39976	5.02083	0.02663623541920416	merged_common	28.26509	37.289809999999996	467	Promoter (2-3kb)	12220553	12231802	11250	1	XM_051898717.1	2861	127515269	protein_coding	arhgap1	Rho GTPase activating protein 1	GO:0005096,GO:0005737,GO:0007264,GO:2001136	GTPase activator activity|cytoplasm|small GTPase-mediated signal transduction|negative regulation of endocytic recycling	-	-
arhgap11a	NC_067236.1	18908749	18909189	18908969	-0.5342600000000001	3.9474099999999996	0.040439609438181166	Control_M_IP_unique	12.81959	18.56534	441	Promoter (<=1kb)	18902142	18909701	7560	2	XM_051869165.1	512	127499061	protein_coding	arhgap11a	Rho GTPase activating protein 11A	GO:0007165	signal transduction	-	-
arhgap12b	NC_067231.1	18090926	18091253	18091089	-0.49158	4.2047	0.04045427782330123	Control_M_IP_unique	15.55069	21.863979999999998	328	Promoter (<=1kb)	18091546	18149692	58147	1	XM_051913851.1	-293	127523300	protein_coding	arhgap12b	Rho GTPase activating protein 12b	GO:0005515,GO:0005737,GO:0007165,GO:0043087	protein binding|cytoplasm|signal transduction|regulation of GTPase activity	-	-
arhgap17a	NC_067231.1	13564383	13565024	13564703	0.39208000000000004	4.4553199999999995	0.0400413989625576	CoCl2_M_IP_unique	25.13043	19.15009	642	Intron (XM_051914779.1/arhgap17a, intron 1 of 18)	13538410	13576220	37811	2	XM_051914779.1	11196	127523729	protein_coding	arhgap17a	Rho GTPase activating protein 17a	GO:0005096,GO:0005515,GO:0005622,GO:0005737,GO:0005829,GO:0007165,GO:0032956,GO:0035020,GO:0043547	GTPase activator activity|protein binding|intracellular anatomical structure|cytoplasm|cytosol|signal transduction|regulation of actin cytoskeleton organization|regulation of Rac protein signal transduction|positive regulation of GTPase activity	cide04530	Tight junction
arhgap18	NC_067239.1	552265	552494	552379	0.47034	4.06335	0.04051182302646409	CoCl2_M_IP_unique	19.67813	14.20359	230	Distal Intergenic	521828	547457	25630	2	XM_051876506.1	-4808	127502984	protein_coding	arhgap18	Rho GTPase activating protein 18	GO:0005096,GO:0005737,GO:0007165,GO:0030833,GO:0051056	GTPase activator activity|cytoplasm|signal transduction|regulation of actin filament polymerization|regulation of small GTPase mediated signal transduction	-	-
arhgap25	NC_067224.1	24550082	24551240	24550784	-0.62708	5.40689	0.00539625069427877	merged_common	34.1391	52.725469999999994	1159	Exon (XM_051895420.1/arhgap25, exon 6 of 11)	24537376	24557785	20410	1	XM_051895420.1	12706	127513544	protein_coding	arhgap25	Rho GTPase activating protein 25	GO:0001891,GO:0005096,GO:0006911,GO:0007015,GO:0007165,GO:0051058,GO:0090630	phagocytic cup|GTPase activator activity|phagocytosis, engulfment|actin filament organization|signal transduction|negative regulation of small GTPase mediated signal transduction|activation of GTPase activity	-	-
arhgap27	NC_067231.1	4404926	4405150	4405038	0.95924	3.6047300000000004	0.023279711604118413	CoCl2_M_IP_unique	16.96331	8.72471	225	Intron (XM_051914180.1/arhgap27, intron 2 of 17)	4397467	4441919	44453	1	XM_051914181.1	7459	127523460	protein_coding	arhgap27	Rho GTPase activating protein 27	GO:0005515,GO:0005737,GO:0007165,GO:0043087	protein binding|cytoplasm|signal transduction|regulation of GTPase activity	-	-
arhgap32a	NC_067234.1	23187481	23188037	23187759	-0.80386	3.3656599999999997	0.03811955451965341	Control_M_IP_unique	7.80138	13.61939	557	Promoter (1-2kb)	23186054	23221955	35902	1	XM_051863206.1	1427	127495833	protein_coding	arhgap32a	Rho GTPase activating protein 32a	GO:0001650,GO:0005096,GO:0005515,GO:0005654,GO:0005794,GO:0005938,GO:0007264,GO:0015629,GO:0035091	fibrillar center|GTPase activator activity|protein binding|nucleoplasm|Golgi apparatus|cell cortex|small GTPase-mediated signal transduction|actin cytoskeleton|phosphatidylinositol binding	-	-
arhgap32a	NC_067234.1	23232460	23233289	23232874	-0.49846	3.87744	0.04833185579627765	Control_M_IP_unique	12.36519	17.46839	830	Distal Intergenic	23186054	23221955	35902	1	XM_051863206.1	46406	127495833	protein_coding	arhgap32a	Rho GTPase activating protein 32a	GO:0001650,GO:0005096,GO:0005515,GO:0005654,GO:0005794,GO:0005938,GO:0007264,GO:0015629,GO:0035091	fibrillar center|GTPase activator activity|protein binding|nucleoplasm|Golgi apparatus|cell cortex|small GTPase-mediated signal transduction|actin cytoskeleton|phosphatidylinositol binding	-	-
arhgap32b	NC_067240.1	15258186	15258822	15258504	0.59402	4.380780000000001	0.02394083644264801	CoCl2_M_IP_unique	25.59494	16.95647	637	Intron (XM_051878924.1/arhgap32b, intron 2 of 20)	15229940	15265125	35186	2	XM_051878924.1	6303	127504373	protein_coding	arhgap32b	Rho GTPase activating protein 32b	GO:0001650,GO:0005096,GO:0005515,GO:0005654,GO:0005794,GO:0005938,GO:0007264,GO:0015629,GO:0035091	fibrillar center|GTPase activator activity|protein binding|nucleoplasm|Golgi apparatus|cell cortex|small GTPase-mediated signal transduction|actin cytoskeleton|phosphatidylinositol binding	-	-
arhgap32b	NC_067240.1	15255868	15256524	15256196	0.40202	4.029	0.04766096826642802	CoCl2_M_IP_unique	18.765439999999998	14.20164	657	Intron (XM_051878924.1/arhgap32b, intron 3 of 20)	15229940	15265125	35186	2	XM_051878924.1	8601	127504373	protein_coding	arhgap32b	Rho GTPase activating protein 32b	GO:0001650,GO:0005096,GO:0005515,GO:0005654,GO:0005794,GO:0005938,GO:0007264,GO:0015629,GO:0035091	fibrillar center|GTPase activator activity|protein binding|nucleoplasm|Golgi apparatus|cell cortex|small GTPase-mediated signal transduction|actin cytoskeleton|phosphatidylinositol binding	-	-
arhgap32b	NC_067240.1	15259097	15259421	15259259	0.71646	4.394769999999999	0.01507385998240799	CoCl2_M_IP_unique	26.9646	16.41041	325	Intron (XM_051878924.1/arhgap32b, intron 2 of 20)	15229940	15265125	35186	2	XM_051878924.1	5704	127504373	protein_coding	arhgap32b	Rho GTPase activating protein 32b	GO:0001650,GO:0005096,GO:0005515,GO:0005654,GO:0005794,GO:0005938,GO:0007264,GO:0015629,GO:0035091	fibrillar center|GTPase activator activity|protein binding|nucleoplasm|Golgi apparatus|cell cortex|small GTPase-mediated signal transduction|actin cytoskeleton|phosphatidylinositol binding	-	-
arhgap33	NC_067235.1	29241091	29241373	29241232	-0.4353	3.99718	0.04766096826642785	Control_M_IP_unique	13.73255	18.569020000000002	283	Intron (XM_051865073.1/arhgap33, intron 1 of 22)	29213006	29269978	56973	2	XM_051865073.1	28605	127497007	protein_coding	arhgap33	Rho GTPase activating protein 33	GO:0001650,GO:0005096,GO:0005515,GO:0005654,GO:0005794,GO:0005938,GO:0007264,GO:0015629,GO:0035091	fibrillar center|GTPase activator activity|protein binding|nucleoplasm|Golgi apparatus|cell cortex|small GTPase-mediated signal transduction|actin cytoskeleton|phosphatidylinositol binding	-	-
arhgap33	NC_067235.1	29237524	29238603	29238063	0.2863	4.55915	0.04459280797925029	CoCl2_M_IP_unique	26.03349	21.3475	1080	Exon (XM_051865073.1/arhgap33, exon 3 of 23)	29213006	29269978	56973	2	XM_051865073.1	31375	127497007	protein_coding	arhgap33	Rho GTPase activating protein 33	GO:0001650,GO:0005096,GO:0005515,GO:0005654,GO:0005794,GO:0005938,GO:0007264,GO:0015629,GO:0035091	fibrillar center|GTPase activator activity|protein binding|nucleoplasm|Golgi apparatus|cell cortex|small GTPase-mediated signal transduction|actin cytoskeleton|phosphatidylinositol binding	-	-
arhgap33	NC_067235.1	29270101	29270469	29270285	-0.62408	4.13806	0.02762169751804341	Control_M_IP_unique	14.18234	21.858179999999997	369	Promoter (<=1kb)	29213006	29270114	57109	2	XM_051865075.1	0	127497007	protein_coding	arhgap33	Rho GTPase activating protein 33	GO:0001650,GO:0005096,GO:0005515,GO:0005654,GO:0005794,GO:0005938,GO:0007264,GO:0015629,GO:0035091	fibrillar center|GTPase activator activity|protein binding|nucleoplasm|Golgi apparatus|cell cortex|small GTPase-mediated signal transduction|actin cytoskeleton|phosphatidylinositol binding	-	-
arhgap35a	NC_067234.1	18834328	18834724	18834526	-0.78133	4.26178	0.018292369102709937	Control_M_IP_unique	14.632620000000001	25.14929	397	Promoter (<=1kb)	18742070	18834382	92313	2	XM_051861375.1	0	127495016	protein_coding	arhgap35a	Rho GTPase activating protein 35a	GO:0003924,GO:0005525,GO:0007165	GTPase activity|GTP binding|signal transduction	cide04510,cide04810	Focal adhesion|Regulation of actin cytoskeleton
arhgap35a	NC_067234.1	18807170	18807480	18807325	-0.52741	4.22251	0.04045427782330123	Control_M_IP_unique	15.54959	22.41217	311	Intron (XM_051861375.1/arhgap35a, intron 1 of 6)	18742070	18834382	92313	2	XM_051861375.1	26902	127495016	protein_coding	arhgap35a	Rho GTPase activating protein 35a	GO:0003924,GO:0005525,GO:0007165	GTPase activity|GTP binding|signal transduction	cide04510,cide04810	Focal adhesion|Regulation of actin cytoskeleton
arhgap35a	NC_067234.1	18783937	18784540	18784238	0.37017	4.63806	0.03941283533519574	CoCl2_M_IP_unique	28.30823	21.90176	604	Intron (XM_051861375.1/arhgap35a, intron 1 of 6)	18742070	18834382	92313	2	XM_051861375.1	49842	127495016	protein_coding	arhgap35a	Rho GTPase activating protein 35a	GO:0003924,GO:0005525,GO:0007165	GTPase activity|GTP binding|signal transduction	cide04510,cide04810	Focal adhesion|Regulation of actin cytoskeleton
arhgap36	NC_067226.1	19965877	19966499	19966188	-0.6298699999999999	4.27345	0.028581826722984423	Control_M_IP_unique	15.546429999999999	24.05696	623	Promoter (<=1kb)	19967344	20000345	33002	1	XM_051898960.1	-845	127515382	protein_coding	arhgap36	Rho GTPase activating protein 36	GO:0007165	signal transduction	-	-
arhgap36	NC_067226.1	19971950	19972236	19972093	0.5445	3.92275	0.04802203620784036	CoCl2_M_IP_unique	18.31549	12.55767	287	Promoter (<=1kb)	19972666	20000345	27680	1	XM_051898961.1	-430	127515382	protein_coding	arhgap36	Rho GTPase activating protein 36	GO:0007165	signal transduction	-	-
arhgap42a	NC_067240.1	14139551	14139745	14139648	0.8319700000000001	3.62869	0.023279711604118413	CoCl2_M_IP_unique	16.50327	9.27089	195	Intron (XM_051878141.1/arhgap42a, intron 8 of 24)	14135090	14152052	16963	1	XM_051878144.1	4461	127503920	protein_coding	arhgap42a	Rho GTPase activating protein 42a	GO:0005096,GO:0005515,GO:0005737,GO:0007165	GTPase activator activity|protein binding|cytoplasm|signal transduction	-	-
arhgap45a	NC_067221.1	41295344	41295857	41295600	-0.44108	4.30089	0.0403508141971545	Control_M_IP_unique	16.91633	22.96598	514	Exon (XM_051868347.1/arhgap45a, exon 5 of 23)	41276332	41312268	35937	2	XM_051868347.1	16411	127498706	protein_coding	arhgap45a	Rho GTPase activating protein 45a	GO:0005096,GO:0007165,GO:0016020,GO:0090630	GTPase activator activity|signal transduction|membrane|activation of GTPase activity	-	-
arhgap45b	NC_067229.1	12534077	12534342	12534209	0.55273	3.98864	0.040439609438181166	CoCl2_M_IP_unique	19.22622	13.1071	266	Intron (XM_051907662.1/arhgap45b, intron 2 of 22)	12530399	12548190	17792	1	XM_051907664.1	3678	127519979	protein_coding	arhgap45b	Rho GTPase activating protein 45b	GO:0005096,GO:0007165,GO:0016020,GO:0090630	GTPase activator activity|signal transduction|membrane|activation of GTPase activity	-	-
arhgap45b	NC_067229.1	12528122	12528355	12528238	0.59616	3.7459300000000004	0.04856994375586548	Control_M_IP_unique	16.49556	10.91203	234	Promoter (1-2kb)	12529933	12548190	18258	1	XM_051907662.1	-1578	127519979	protein_coding	arhgap45b	Rho GTPase activating protein 45b	GO:0005096,GO:0007165,GO:0016020,GO:0090630	GTPase activator activity|signal transduction|membrane|activation of GTPase activity	-	-
arhgap45b	NC_067229.1	12528639	12528977	12528808	0.36280999999999997	4.11681	0.04726379353087455	CoCl2_M_IP_unique	19.673939999999998	15.29943	339	Promoter (<=1kb)	12529933	12548190	18258	1	XM_051907662.1	-956	127519979	protein_coding	arhgap45b	Rho GTPase activating protein 45b	GO:0005096,GO:0007165,GO:0016020,GO:0090630	GTPase activator activity|signal transduction|membrane|activation of GTPase activity	-	-
arhgap46a	NC_067230.1	20405941	20406903	20406422	0.64823	3.97491	0.03336267778649964	CoCl2_M_IP_unique	19.68506	12.56028	963	Promoter (<=1kb)	20406190	20444432	38243	1	XM_051911765.1	0	127522140	protein_coding	arhgap46a	Rho GTPase activating protein 46a	GO:0005096,GO:0005515,GO:0005737,GO:0005856,GO:0007165	GTPase activator activity|protein binding|cytoplasm|cytoskeleton|signal transduction	-	-
arhgap46a	NC_067230.1	20425168	20425752	20425545	0.43146	4.29903	0.0403508141971545	merged_common	22.86007	16.95095	585	Intron (XM_051911765.1/arhgap46a, intron 3 of 10)	20430870	20444432	13563	1	XM_051911766.1	-5118	127522140	protein_coding	arhgap46a	Rho GTPase activating protein 46a	GO:0005096,GO:0005515,GO:0005737,GO:0005856,GO:0007165	GTPase activator activity|protein binding|cytoplasm|cytoskeleton|signal transduction	-	-
arhgap46b	NC_067241.1	26814562	26815036	26814799	0.6866800000000001	4.17215	0.02221745235146976	CoCl2_M_IP_unique	22.87163	14.20974	475	Intron (XM_051880757.1/arhgap46b, intron 1 of 9)	26823843	26877032	53190	1	XM_051880759.1	-8807	127505301	protein_coding	arhgap46b	Rho GTPase activating protein 46b	GO:0005096,GO:0005515,GO:0005737,GO:0005856,GO:0007165	GTPase activator activity|protein binding|cytoplasm|cytoskeleton|signal transduction	-	-
arhgap4a	NC_067241.1	5159553	5160892	5160222	-0.56087	4.7338	0.021663564703126716	Control_M_IP_unique	21.90769	32.31742	1340	Downstream (<1kb)	5160997	5176556	15560	2	XM_051880859.1	15664	127505374	protein_coding	arhgap4a	Rho GTPase activating protein 4a	GO:0005515,GO:0005737,GO:0007165,GO:0030336	protein binding|cytoplasm|signal transduction|negative regulation of cell migration	-	-
arhgap9	NC_067225.1	34157117	34158624	34157870	-0.79894	4.31468	0.014422829484828852	Control_M_IP_unique	15.08671	26.24827	1508	Promoter (<=1kb)	34121951	34157697	35747	2	XM_051897732.1	0	127514663	protein_coding	arhgap9	Rho GTPase activating protein 9	GO:0005515,GO:0005543,GO:0005737,GO:0007165,GO:0043087	protein binding|phospholipid binding|cytoplasm|signal transduction|regulation of GTPase activity	-	-
arhgef10	NC_067236.1	4765859	4766410	4766134	0.40244	4.50141	0.039848892236776456	CoCl2_M_IP_unique	26.039479999999998	19.70085	552	Intron (XM_051868453.1/arhgef10, intron 2 of 29)	4723257	4780929	57673	2	XM_051868453.1	14519	127498760	protein_coding	arhgef10	Rho guanine nucleotide exchange factor (GEF) 10	GO:0005085,GO:0005515,GO:0005813,GO:0030036,GO:0051496,GO:0090307	guanyl-nucleotide exchange factor activity|protein binding|centrosome|actin cytoskeleton organization|positive regulation of stress fiber assembly|mitotic spindle assembly	-	-
arhgef12a	NC_067234.1	26755548	26755820	26755684	-0.74463	3.33621	0.048515796661376905	Control_M_IP_unique	7.8023	13.073080000000001	273	Intron (XM_051862326.1/arhgef12a, intron 2 of 41)	26742843	26795558	52716	1	XM_051862326.1	12705	127495462	protein_coding	arhgef12a	Rho guanine nucleotide exchange factor (GEF) 12a	GO:0001664,GO:0005085,GO:0005737,GO:0007186,GO:0007266	G protein-coupled receptor binding|guanyl-nucleotide exchange factor activity|cytoplasm|G protein-coupled receptor signaling pathway|Rho protein signal transduction	cide04270,cide04625,cide04810	Vascular smooth muscle contraction|C-type lectin receptor signaling pathway|Regulation of actin cytoskeleton
arhgef12b	NC_067224.1	7704297	7704965	7704631	0.65841	3.45345	0.04870831966400155	CoCl2_M_IP_unique	13.762329999999999	8.71946	669	Intron (XM_051893387.1/arhgef12b, intron 1 of 39)	7697226	7785124	87899	1	XM_051893387.1	7071	127512473	protein_coding	arhgef12b	Rho guanine nucleotide exchange factor (GEF) 12b	GO:0001664,GO:0005085,GO:0005737,GO:0007186	G protein-coupled receptor binding|guanyl-nucleotide exchange factor activity|cytoplasm|G protein-coupled receptor signaling pathway	cide04270,cide04625,cide04810	Vascular smooth muscle contraction|C-type lectin receptor signaling pathway|Regulation of actin cytoskeleton
arhgef12b	NC_067224.1	7703977	7704234	7704105	0.5886	3.6677	0.039575509727001225	Control_M_IP_unique	15.584	10.3632	258	Intron (XM_051893387.1/arhgef12b, intron 1 of 39)	7697226	7785124	87899	1	XM_051893387.1	6751	127512473	protein_coding	arhgef12b	Rho guanine nucleotide exchange factor (GEF) 12b	GO:0001664,GO:0005085,GO:0005737,GO:0007186	G protein-coupled receptor binding|guanyl-nucleotide exchange factor activity|cytoplasm|G protein-coupled receptor signaling pathway	cide04270,cide04625,cide04810	Vascular smooth muscle contraction|C-type lectin receptor signaling pathway|Regulation of actin cytoskeleton
arhgef18a	NC_067221.1	6074913	6075584	6075248	0.36280999999999997	4.11681	0.04726379353087455	CoCl2_M_IP_unique	19.673939999999998	15.29943	672	Intron (XM_051875583.1/arhgef18a, intron 1 of 19)	6071522	6095903	24382	1	XM_051875583.1	3391	127502575	protein_coding	arhgef18a	rho/rac guanine nucleotide exchange factor (GEF) 18a	GO:0005085,GO:0005886,GO:0035023	guanyl-nucleotide exchange factor activity|plasma membrane|regulation of Rho protein signal transduction	cide04530	Tight junction
arhgef18a	NC_067221.1	6084358	6084845	6084601	0.91994	3.5849599999999997	0.023279711604118413	CoCl2_M_IP_unique	16.50614	8.72403	488	Intron (XM_051875583.1/arhgef18a, intron 5 of 19)	6071522	6095903	24382	1	XM_051875583.1	12836	127502575	protein_coding	arhgef18a	rho/rac guanine nucleotide exchange factor (GEF) 18a	GO:0005085,GO:0005886,GO:0035023	guanyl-nucleotide exchange factor activity|plasma membrane|regulation of Rho protein signal transduction	cide04530	Tight junction
arhgef1b	NC_067235.1	25057653	25057832	25057742	-0.6823899999999999	3.7388800000000004	0.0399987772107125	Control_M_IP_unique	10.53913	16.91317	180	Promoter (2-3kb)	25055471	25076528	21058	1	XM_051866378.1	2182	127497696	protein_coding	arhgef1b	Rho guanine nucleotide exchange factor (GEF) 1b	GO:0001664,GO:0005085,GO:0005096,GO:0005737,GO:0007186,GO:0035556	G protein-coupled receptor binding|guanyl-nucleotide exchange factor activity|GTPase activator activity|cytoplasm|G protein-coupled receptor signaling pathway|intracellular signal transduction	cide04270,cide04810	Vascular smooth muscle contraction|Regulation of actin cytoskeleton
arhgef1b	NC_067235.1	25055237	25055563	25055400	-0.40283	4.320119999999999	0.0403508141971545	Control_M_IP_unique	17.37219	22.96774	327	Promoter (<=1kb)	25055471	25076528	21058	1	XM_051866378.1	0	127497696	protein_coding	arhgef1b	Rho guanine nucleotide exchange factor (GEF) 1b	GO:0001664,GO:0005085,GO:0005096,GO:0005737,GO:0007186,GO:0035556	G protein-coupled receptor binding|guanyl-nucleotide exchange factor activity|GTPase activator activity|cytoplasm|G protein-coupled receptor signaling pathway|intracellular signal transduction	cide04270,cide04810	Vascular smooth muscle contraction|Regulation of actin cytoskeleton
arhgef1b	NC_067235.1	25032377	25033317	25032847	0.29903	4.60229	0.0441423755754186	Control_M_IP_unique	26.94231	21.89864	941	Promoter (1-2kb)	25035162	25076528	41367	1	XM_051866374.1	-1845	127497696	protein_coding	arhgef1b	Rho guanine nucleotide exchange factor (GEF) 1b	GO:0001664,GO:0005085,GO:0005096,GO:0005737,GO:0007186,GO:0035556	G protein-coupled receptor binding|guanyl-nucleotide exchange factor activity|GTPase activator activity|cytoplasm|G protein-coupled receptor signaling pathway|intracellular signal transduction	cide04270,cide04810	Vascular smooth muscle contraction|Regulation of actin cytoskeleton
arhgef25a	NC_067241.1	18826514	18826848	18826681	0.44338	3.73989	0.04856994375586548	CoCl2_M_IP_unique	15.57951	11.45735	335	Promoter (1-2kb)	18825015	18889751	64737	1	XM_051880438.1	1499	127505108	protein_coding	arhgef25a	Rho guanine nucleotide exchange factor (GEF) 25a	GO:0005085,GO:0005737,GO:0005886,GO:0007411	guanyl-nucleotide exchange factor activity|cytoplasm|plasma membrane|axon guidance	-	-
arhgef25b	NC_067225.1	24028684	24029547	24029169	0.7753399999999999	4.72869	0.007008800345129261	merged_common	34.68788	20.26644	864	Promoter (1-2kb)	24018730	24030673	11944	2	XM_051897895.1	1126	127514748	protein_coding	arhgef25b	Rho guanine nucleotide exchange factor (GEF) 25b	GO:0005085,GO:0005737,GO:0005886,GO:0007411	guanyl-nucleotide exchange factor activity|cytoplasm|plasma membrane|axon guidance	-	-
arhgef28a	NC_067224.1	33147765	33148365	33148047	-0.32072	4.6144099999999995	0.0441423755754186	merged_common	21.918110000000002	27.37462	601	Promoter (<=1kb)	33075582	33147363	71782	2	XM_051893708.1	-402	127512632	protein_coding	arhgef28a	Rho guanine nucleotide exchange factor (GEF) 28a	GO:0005085,GO:0035023	guanyl-nucleotide exchange factor activity|regulation of Rho protein signal transduction	-	-
arhgef3	NC_067229.1	23152199	23152549	23152374	0.5445	3.92275	0.04802203620784036	CoCl2_M_IP_unique	18.31549	12.55767	351	Intron (XM_051908835.1/arhgef3, intron 1 of 11)	23132193	23234328	102136	1	XM_051908836.1	20006	127520571	protein_coding	arhgef3	Rho guanine nucleotide exchange factor (GEF) 3	GO:0005085,GO:0035025,GO:0035556	guanyl-nucleotide exchange factor activity|positive regulation of Rho protein signal transduction|intracellular signal transduction	-	-
arhgef37	NC_067233.1	3607903	3608075	3607989	-0.57377	3.7459300000000004	0.048569943755865305	Control_M_IP_unique	10.99704	16.36804	173	Intron (XM_051860238.1/arhgef37, intron 11 of 12)	3594545	3616937	22393	1	XM_051860240.1	13358	127494385	protein_coding	arhgef37	Rho guanine nucleotide exchange factor (GEF) 37	GO:0005085,GO:0005515,GO:0005737	guanyl-nucleotide exchange factor activity|protein binding|cytoplasm	-	-
arhgef4	NC_067221.1	17338422	17338614	17338518	-0.62134	3.7695800000000004	0.0399987772107125	Control_M_IP_unique	10.996	16.91524	193	Intron (XM_051911426.1/arhgef4, intron 2 of 15)	17289169	17350288	61120	2	XM_051911435.1	11674	127521927	protein_coding	arhgef4	Rho guanine nucleotide exchange factor (GEF) 4	GO:0005085,GO:0005515,GO:0035556	guanyl-nucleotide exchange factor activity|protein binding|intracellular signal transduction	cide04810	Regulation of actin cytoskeleton
arhgef40	NC_067226.1	38488513	38490083	38489298	1.38676	3.90769	0.002244900679215801	CoCl2_M_IP_unique	24.269479999999998	9.2812	1571	Promoter (<=1kb)	38443744	38490911	47168	2	XM_051900283.1	828	127516024	protein_coding	arhgef40	Rho guanine nucleotide exchange factor (GEF) 40	GO:0005085	guanyl-nucleotide exchange factor activity	-	-
arhgef40	NC_067226.1	38465014	38465186	38465100	-0.98339	3.27537	0.027723312377929608	Control_M_IP_unique	6.88605	13.61449	173	Intron (XM_051900283.1/arhgef40, intron 19 of 26)	38443744	38490911	47168	2	XM_051900283.1	25725	127516024	protein_coding	arhgef40	Rho guanine nucleotide exchange factor (GEF) 40	GO:0005085	guanyl-nucleotide exchange factor activity	-	-
arhgef40	NC_067226.1	38472051	38472458	38472254	0.42049	4.24593	0.04045427782330109	CoCl2_M_IP_unique	21.95031	16.400679999999998	408	Intron (XM_051900283.1/arhgef40, intron 14 of 26)	38443744	38490911	47168	2	XM_051900283.1	18453	127516024	protein_coding	arhgef40	Rho guanine nucleotide exchange factor (GEF) 40	GO:0005085	guanyl-nucleotide exchange factor activity	-	-
arhgef6	NC_067233.1	9724110	9724934	9724522	0.34894000000000003	4.55295	0.04459280797925029	CoCl2_M_IP_unique	26.49087	20.79962	825	Promoter (<=1kb)	9723805	9759310	35506	1	XM_051860496.1	305	127494532	protein_coding	arhgef6	Rac/Cdc42 guanine nucleotide exchange factor (GEF) 6	GO:0005085,GO:0005515	guanyl-nucleotide exchange factor activity|protein binding	cide04518,cide04810	Integrin signaling|Regulation of actin cytoskeleton
arhgef7a	NC_067228.1	10873022	10873791	10873391	0.9084399999999999	4.58496	0.00619524615495531	merged_common	32.881029999999996	17.5177	770	Promoter (1-2kb)	10875521	10897962	22442	1	XM_051905350.1	-1730	127518540	protein_coding	arhgef7a	Rho guanine nucleotide exchange factor (GEF) 7a	GO:0005085,GO:0005515,GO:0035556	guanyl-nucleotide exchange factor activity|protein binding|intracellular signal transduction	cide04810	Regulation of actin cytoskeleton
arhgef9a	NC_067224.1	24972627	24973425	24973026	-0.45483999999999997	4.1864300000000005	0.04684179537434906	Control_M_IP_unique	15.551820000000001	21.31583	799	3' UTR	24972810	24984622	11813	2	XM_051892860.1	11197	127512185	protein_coding	arhgef9a	Cdc42 guanine nucleotide exchange factor (GEF) 9a	GO:0005085,GO:0005515	guanyl-nucleotide exchange factor activity|protein binding	-	-
arid1aa	NC_067235.1	20648671	20648900	20648785	-0.5526	3.8502199999999998	0.04833185579627765	Control_M_IP_unique	11.90851	17.4665	230	Downstream (2-3kb)	20625102	20645207	20106	2	XM_051864286.1	-3464	127496645	protein_coding	arid1aa	AT rich interactive domain 1Aa (SWI-like)	GO:0003677,GO:0005654,GO:0006338,GO:0006357,GO:0016514,GO:0031491,GO:0035060,GO:0045893,GO:0071565	DNA binding|nucleoplasm|chromatin remodeling|regulation of transcription by RNA polymerase II|SWI/SNF complex|nucleosome binding|brahma complex|positive regulation of DNA-templated transcription|nBAF complex	cide03082	ATP-dependent chromatin remodeling
arid1ab	NC_067238.1	2685708	2686837	2686325	-0.33876	4.86989	0.034349399209431405	merged_common	26.001279999999998	32.883	1130	Intron (XM_051872777.1/arid1ab, intron 4 of 19)	2649678	2723000	73323	1	XM_051872777.1	36030	127501043	protein_coding	arid1ab	AT rich interactive domain 1Ab (SWI-like)	GO:0003677,GO:0005654,GO:0006338,GO:0006357,GO:0016514,GO:0031491,GO:0035060,GO:0045893,GO:0071565	DNA binding|nucleoplasm|chromatin remodeling|regulation of transcription by RNA polymerase II|SWI/SNF complex|nucleosome binding|brahma complex|positive regulation of DNA-templated transcription|nBAF complex	cide03082	ATP-dependent chromatin remodeling
arid1ab	NC_067238.1	2647066	2648377	2647721	0.45327	5.032369999999999	0.02313146760088773	CoCl2_M_IP_unique	38.29288	27.96864	1312	Promoter (1-2kb)	2649678	2723000	73323	1	XM_051872777.1	-1301	127501043	protein_coding	arid1ab	AT rich interactive domain 1Ab (SWI-like)	GO:0003677,GO:0005654,GO:0006338,GO:0006357,GO:0016514,GO:0031491,GO:0035060,GO:0045893,GO:0071565	DNA binding|nucleoplasm|chromatin remodeling|regulation of transcription by RNA polymerase II|SWI/SNF complex|nucleosome binding|brahma complex|positive regulation of DNA-templated transcription|nBAF complex	cide03082	ATP-dependent chromatin remodeling
arid1b	NC_067239.1	9854541	9854692	9854616	-0.59847	3.6333900000000003	0.048708319664001375	Control_M_IP_unique	10.085139999999999	15.26999	152	Intron (XM_051875941.1/arid1b, intron 2 of 20)	9770548	9865697	95150	2	XM_051875941.1	11005	127502715	protein_coding	arid1b	AT rich interactive domain 1B (SWI1-like)	GO:0003677,GO:0005654,GO:0006338,GO:0006357,GO:0016514,GO:0031491,GO:0035060,GO:0045893,GO:0071565	DNA binding|nucleoplasm|chromatin remodeling|regulation of transcription by RNA polymerase II|SWI/SNF complex|nucleosome binding|brahma complex|positive regulation of DNA-templated transcription|nBAF complex	cide03082	ATP-dependent chromatin remodeling
arid1b	NC_067239.1	9828977	9829567	9829272	-0.8396399999999999	3.99292	0.02065308624878549	Control_M_IP_unique	11.90174	21.2994	591	Intron (XM_051875941.1/arid1b, intron 4 of 20)	9770548	9865697	95150	2	XM_051875941.1	36130	127502715	protein_coding	arid1b	AT rich interactive domain 1B (SWI1-like)	GO:0003677,GO:0005654,GO:0006338,GO:0006357,GO:0016514,GO:0031491,GO:0035060,GO:0045893,GO:0071565	DNA binding|nucleoplasm|chromatin remodeling|regulation of transcription by RNA polymerase II|SWI/SNF complex|nucleosome binding|brahma complex|positive regulation of DNA-templated transcription|nBAF complex	cide03082	ATP-dependent chromatin remodeling
arid1b	NC_067239.1	9830916	9831124	9831020	-0.8908200000000001	3.3219300000000005	0.027723312377929608	Control_M_IP_unique	7.34375	13.61701	209	Intron (XM_051875941.1/arid1b, intron 3 of 20)	9770548	9865697	95150	2	XM_051875941.1	34573	127502715	protein_coding	arid1b	AT rich interactive domain 1B (SWI1-like)	GO:0003677,GO:0005654,GO:0006338,GO:0006357,GO:0016514,GO:0031491,GO:0035060,GO:0045893,GO:0071565	DNA binding|nucleoplasm|chromatin remodeling|regulation of transcription by RNA polymerase II|SWI/SNF complex|nucleosome binding|brahma complex|positive regulation of DNA-templated transcription|nBAF complex	cide03082	ATP-dependent chromatin remodeling
arid3a	NC_067230.1	14832085	14832281	14832183	-0.62134	3.7695800000000004	0.0399987772107125	Control_M_IP_unique	10.996	16.91524	197	Intron (XM_051912421.1/arid3a, intron 3 of 8)	14814888	14853271	38384	1	XM_051912422.1	17197	127522444	protein_coding	arid3a	AT rich interactive domain 3A (BRIGHT-like)	GO:0003677,GO:0005634,GO:0006357	DNA binding|nucleus|regulation of transcription by RNA polymerase II	-	-
arid3b	NC_067243.1	17484386	17484641	17484513	0.70863	3.6496	0.039575509727001225	CoCl2_M_IP_unique	16.04351	9.817060000000001	256	Intron (XM_051884802.1/arid3b, intron 2 of 8)	17479301	17511320	32020	1	XM_051884803.1	5085	127507585	protein_coding	arid3b	AT rich interactive domain 3B (BRIGHT-like)	GO:0003677,GO:0005634,GO:0006357	DNA binding|nucleus|regulation of transcription by RNA polymerase II	-	-
arid3c	NC_067224.1	20235778	20237066	20236270	0.39757	4.5774099999999995	0.03963805153711122	merged_common	27.40168	20.80164	1289	Intron (XM_051895013.1/arid3c, intron 2 of 7)	20203831	20281764	77934	2	XM_051895013.1	44698	127513322	protein_coding	arid3c	AT rich interactive domain 3C (BRIGHT-like)	GO:0003677,GO:0005634,GO:0006357	DNA binding|nucleus|regulation of transcription by RNA polymerase II	-	-
arid3c	NC_067224.1	20255418	20256454	20255855	-0.59712	4.69077	0.01765179346180714	merged_common	20.99847	31.76422	1037	Intron (XM_051895013.1/arid3c, intron 2 of 7)	20203831	20281764	77934	2	XM_051895013.1	25310	127513322	protein_coding	arid3c	AT rich interactive domain 3C (BRIGHT-like)	GO:0003677,GO:0005634,GO:0006357	DNA binding|nucleus|regulation of transcription by RNA polymerase II	-	-
arid3c	NC_067224.1	20282824	20283813	20283255	0.66032	4.21366	0.02814210631186164	merged_common	23.325210000000002	14.75871	990	Promoter (1-2kb)	20203831	20281767	77937	2	XM_051895012.1	-1057	127513322	protein_coding	arid3c	AT rich interactive domain 3C (BRIGHT-like)	GO:0003677,GO:0005634,GO:0006357	DNA binding|nucleus|regulation of transcription by RNA polymerase II	-	-
arid4a	NC_067236.1	4160803	4161064	4160933	0.54796	4.4036800000000005	0.029261022318791893	CoCl2_M_IP_unique	25.59261	17.50505	262	Promoter (<=1kb)	4133539	4161315	27777	2	XM_051867299.1	251	127498202	protein_coding	arid4a	AT rich interactive domain 4A (RBP1-like)	GO:0000976,GO:0005634,GO:0006357	transcription cis-regulatory region binding|nucleus|regulation of transcription by RNA polymerase II	-	-
arid4b	NC_067232.1	26716181	26717101	26716564	0.61946	4.0222	0.03336267778649964	merged_common	20.13906	13.10885	921	Promoter (<=1kb)	26716682	26803907	87226	1	XM_051917134.1	0	127524984	protein_coding	arid4b	AT-rich interaction domain 4B	GO:0000976,GO:0005634,GO:0006357	transcription cis-regulatory region binding|nucleus|regulation of transcription by RNA polymerase II	-	-
arid5a	NC_067227.1	1523489	1523944	1523716	-0.54682	4.5007	0.029517697953167724	Control_M_IP_unique	18.7302	27.36222	456	Intron (XM_051902290.1/arid5a, intron 2 of 6)	1516684	1534531	17848	1	XM_051902291.1	6805	127517103	protein_coding	arid5a	AT rich interactive domain 5A (MRF1-like)	GO:0000976,GO:0005634,GO:0006357	transcription cis-regulatory region binding|nucleus|regulation of transcription by RNA polymerase II	-	-
arid5a	NC_067227.1	1526395	1527558	1526976	-1.03462	4.19616	0.007387302906863731	Control_M_IP_unique	12.80689	26.235879999999998	1164	Intron (XM_051902290.1/arid5a, intron 2 of 6)	1516684	1534531	17848	1	XM_051902291.1	9711	127517103	protein_coding	arid5a	AT rich interactive domain 5A (MRF1-like)	GO:0000976,GO:0005634,GO:0006357	transcription cis-regulatory region binding|nucleus|regulation of transcription by RNA polymerase II	-	-
arid5a	NC_067227.1	1520723	1521401	1521062	-1.02362	4.28966	0.006009512285345343	Control_M_IP_unique	13.716560000000001	27.88601	679	Intron (XM_051902290.1/arid5a, intron 2 of 6)	1516684	1534531	17848	1	XM_051902291.1	4039	127517103	protein_coding	arid5a	AT rich interactive domain 5A (MRF1-like)	GO:0000976,GO:0005634,GO:0006357	transcription cis-regulatory region binding|nucleus|regulation of transcription by RNA polymerase II	-	-
arid5b	NC_067231.1	6328287	6329321	6328804	-0.57377	3.7459300000000004	0.048569943755865305	Control_M_IP_unique	10.99704	16.36804	1035	Intron (XM_051915030.1/arid5b, intron 2 of 8)	6316883	6454502	137620	1	XM_051915029.1	11404	127523887	protein_coding	arid5b	AT-rich interaction domain 5B	GO:0000976,GO:0005634,GO:0006357	transcription cis-regulatory region binding|nucleus|regulation of transcription by RNA polymerase II	-	-
arid5b	NC_067231.1	6343539	6344054	6343796	-1.42085	4.22561	0.0004866434865107236	Control_M_IP_unique	11.43338	30.61212	516	Intron (XM_051915030.1/arid5b, intron 3 of 8)	6316883	6454502	137620	1	XM_051915029.1	26656	127523887	protein_coding	arid5b	AT-rich interaction domain 5B	GO:0000976,GO:0005634,GO:0006357	transcription cis-regulatory region binding|nucleus|regulation of transcription by RNA polymerase II	-	-
arid5b	NC_067231.1	6348260	6348515	6348387	-0.7861	3.58995	0.03044269979000099	Control_M_IP_unique	9.1699	15.812610000000001	256	Intron (XM_051915030.1/arid5b, intron 3 of 8)	6316883	6454502	137620	1	XM_051915029.1	31377	127523887	protein_coding	arid5b	AT-rich interaction domain 5B	GO:0000976,GO:0005634,GO:0006357	transcription cis-regulatory region binding|nucleus|regulation of transcription by RNA polymerase II	-	-
arid5b	NC_067231.1	6316781	6317331	6317056	-0.8587100000000001	4.58402	0.008017377377001053	Control_M_IP_unique	17.81062	32.298140000000004	551	Promoter (<=1kb)	6316883	6444153	127271	1	XM_051915030.1	0	127523887	protein_coding	arid5b	AT-rich interaction domain 5B	GO:0000976,GO:0005634,GO:0006357	transcription cis-regulatory region binding|nucleus|regulation of transcription by RNA polymerase II	-	-
arid5b	NC_067231.1	6407838	6408198	6408018	-0.62849	3.9420900000000003	0.03285718266852228	Control_M_IP_unique	12.36201	19.110979999999998	361	Intron (XM_051915030.1/arid5b, intron 4 of 8)	6316883	6454502	137620	1	XM_051915029.1	90955	127523887	protein_coding	arid5b	AT-rich interaction domain 5B	GO:0000976,GO:0005634,GO:0006357	transcription cis-regulatory region binding|nucleus|regulation of transcription by RNA polymerase II	-	-
arih1l	NC_067226.1	32589250	32589661	32589455	0.6866800000000001	4.17215	0.02221745235146976	CoCl2_M_IP_unique	22.87163	14.20974	412	Promoter (2-3kb)	32577654	32592402	14749	2	XM_051898373.1	2741	127515118	protein_coding	arih1l	ariadne homolog, ubiquitin-conjugating enzyme E2 binding protein, 1 like	GO:0000151,GO:0000209,GO:0005634,GO:0005737,GO:0006511,GO:0008270,GO:0031624,GO:0032436,GO:0061630	ubiquitin ligase complex|protein polyubiquitination|nucleus|cytoplasm|ubiquitin-dependent protein catabolic process|zinc ion binding|ubiquitin conjugating enzyme binding|positive regulation of proteasomal ubiquitin-dependent protein catabolic process|ubiquitin protein ligase activity	cide04137	Mitophagy - animal
ark2n	NC_067240.1	3624768	3625242	3625005	0.71273	3.94285	0.02628574613481776	CoCl2_M_IP_unique	19.68758	12.01265	475	Intron (XM_051877123.1/ark2n, intron 2 of 4)	3614143	3635990	21848	2	XM_051877123.1	10748	127503402	protein_coding	ark2n	arkadia (RNF111) N-terminal like PKA signaling regulator 2N	GO:0006511,GO:0061630	ubiquitin-dependent protein catabolic process|ubiquitin protein ligase activity	-	-
arl1	NC_067223.1	10893119	10894268	10893693	-0.47522	4.31786	0.03446632046006908	Control_M_IP_unique	16.91518	23.51438	1150	Promoter (<=1kb)	10893708	10895574	1867	1	XM_051890653.1	0	127510730	protein_coding	arl1	ADP-ribosylation factor-like 1	GO:0003924,GO:0005525,GO:0005737,GO:0005794,GO:0006886,GO:0016192	GTPase activity|GTP binding|cytoplasm|Golgi apparatus|intracellular protein transport|vesicle-mediated transport	-	-
arl14ep	NC_067226.1	7991457	7992159	7991808	0.55895	4.49718	0.02951769795316752	CoCl2_M_IP_unique	27.41044	18.60605	703	Promoter (<=1kb)	7987568	7992023	4456	2	XM_051899122.1	0	127515467	protein_coding	arl14ep	ADP-ribosylation factor-like 14 effector protein	GO:0043231	intracellular membrane-bounded organelle	-	-
arl15a	NC_067224.1	20937370	20937843	20937606	2.34983	2.29248	0.004760742187500007	CoCl2_M_IP_unique	11.0609	2.1698	474	Intron (XM_051893914.1/arl15a, intron 1 of 4)	20787195	20950349	163155	2	XM_051893914.1	12506	127512720	protein_coding	arl15a	ADP-ribosylation factor-like 15a	GO:0003924,GO:0005525	GTPase activity|GTP binding	-	-
arl15b	NC_067229.1	29805508	29806226	29805811	0.38763000000000003	4.53372	0.039848892236776456	merged_common	26.4929	20.25071	719	Promoter (<=1kb)	29805868	29834899	29032	1	XM_051908454.1	0	127520409	protein_coding	arl15b	ADP-ribosylation factor-like 15b	GO:0003924,GO:0005525	GTPase activity|GTP binding	-	-
arl4ca	NC_067229.1	14818596	14819201	14818898	-0.47426	4.565930000000001	0.02972853865283344	Control_M_IP_unique	20.09548	27.91672	606	Distal Intergenic	14837735	14840163	2429	2	XM_051910010.1	20962	127521113	protein_coding	arl4ca	ADP-ribosylation factor-like 4Ca	GO:0003924,GO:0005525,GO:0005737,GO:0006886,GO:0032456	GTPase activity|GTP binding|cytoplasm|intracellular protein transport|endocytic recycling	-	-
arl4ca	NC_067229.1	14847175	14847569	14847385	0.55575	3.7256099999999996	0.04856994375586548	merged_common	16.03865	10.91114	395	Distal Intergenic	14837735	14840163	2429	2	XM_051910010.1	-7012	127521113	protein_coding	arl4ca	ADP-ribosylation factor-like 4Ca	GO:0003924,GO:0005525,GO:0005737,GO:0006886,GO:0032456	GTPase activity|GTP binding|cytoplasm|intracellular protein transport|endocytic recycling	-	-
arl4ca	NC_067229.1	14819355	14819576	14819465	-0.59658	4.41645	0.02394083644264801	Control_M_IP_unique	17.36553	26.25892	222	Distal Intergenic	14837735	14840163	2429	2	XM_051910010.1	20587	127521113	protein_coding	arl4ca	ADP-ribosylation factor-like 4Ca	GO:0003924,GO:0005525,GO:0005737,GO:0006886,GO:0032456	GTPase activity|GTP binding|cytoplasm|intracellular protein transport|endocytic recycling	-	-
arl4ca	NC_067229.1	14849618	14849852	14849735	-1.14783	3.3571199999999997	0.020330429077148448	Control_M_IP_unique	6.8838	15.25319	235	Distal Intergenic	14837735	14840163	2429	2	XM_051910010.1	-9455	127521113	protein_coding	arl4ca	ADP-ribosylation factor-like 4Ca	GO:0003924,GO:0005525,GO:0005737,GO:0006886,GO:0032456	GTPase activity|GTP binding|cytoplasm|intracellular protein transport|endocytic recycling	-	-
arl4cb	NC_067228.1	11868475	11868725	11868600	-0.6535	3.8441300000000003	0.03222123719751857	Control_M_IP_unique	11.45077	18.01189	251	Distal Intergenic	11882335	11884051	1717	2	XM_051906758.1	15326	127519215	protein_coding	arl4cb	ADP-ribosylation factor-like 4Cb	GO:0003924,GO:0005525,GO:0005737,GO:0006886,GO:0032456	GTPase activity|GTP binding|cytoplasm|intracellular protein transport|endocytic recycling	-	-
arl6ip1	NC_067222.1	28877373	28877737	28877555	0.5353	4.303669999999999	0.028581826722984326	CoCl2_M_IP_unique	23.77404	16.40445	365	Promoter (<=1kb)	28869104	28878503	9400	2	XM_051887617.1	766	127509120	protein_coding	arl6ip1	ADP-ribosylation factor-like 6 interacting protein 1	-	-	-	-
arl6ip5a	NC_067225.1	26152502	26153444	26152820	0.36180999999999996	4.83665	0.034449777348558995	merged_common	32.39185	25.206960000000002	943	Intron (XM_051897310.1/frmd4ba, intron 11 of 22)	26134024	26136729	2706	1	XM_051897380.1	18478	127514494	protein_coding	arl6ip5a	ADP-ribosylation factor-like 6 interacting protein 5a	GO:0016020,GO:0051051	membrane|negative regulation of transport	-	-
arl6ip5b	NC_067241.1	30180108	30180735	30180391	0.56393	4.54174	0.024773782210694442	merged_common	28.319090000000003	19.15669	628	Promoter (<=1kb)	30180589	30189695	9107	1	XM_051880581.1	0	127505189	protein_coding	arl6ip5b	ADP-ribosylation factor-like 6 interacting protein 5b	GO:0016020,GO:0051051	membrane|negative regulation of transport	-	-
arl8ba	NC_067225.1	25985771	25986869	25986320	0.32399	4.54041	0.04459280797925029	CoCl2_M_IP_unique	26.035429999999998	20.798579999999998	1099	Promoter (<=1kb)	25971384	25986014	14631	2	XM_051897812.1	0	127514711	protein_coding	arl8ba	ADP-ribosylation factor-like 8Ba	GO:0003924,GO:0005525,GO:0005765,GO:0008089,GO:0015031	GTPase activity|GTP binding|lysosomal membrane|anterograde axonal transport|protein transport	cide05132	Salmonella infection
armc1	NC_067242.1	14362274	14362739	14362506	0.78271	3.83974	0.02543781884014621	CoCl2_M_IP_unique	18.77959	10.91611	466	Distal Intergenic	14328168	14340052	11885	1	XM_051882978.1	34106	127506453	protein_coding	armc1	armadillo repeat containing 1	GO:0005515,GO:0046872	protein binding|metal ion binding	-	-
armc2	NC_067239.1	21415202	21415460	21415331	0.884	3.89068	0.01971430960111341	CoCl2_M_IP_unique	20.149620000000002	10.91832	259	Promoter (<=1kb)	21388142	21415293	27152	2	XM_051874400.1	0	127502015	protein_coding	armc2	armadillo repeat containing 2	GO:0005515,GO:0007288,GO:0044782	protein binding|sperm axoneme assembly|cilium organization	-	-
armc6	NC_067221.1	41549988	41550223	41550105	-1.2847	4.214180000000001	0.0017959462002181605	Control_M_IP_unique	11.89126	28.97087	236	Promoter (<=1kb)	41539413	41549462	10050	2	XM_051873008.1	-526	127501154	protein_coding	armc6	armadillo repeat containing 6	GO:0002244,GO:0005515	hematopoietic progenitor cell differentiation|protein binding	-	-
armc8	NC_067228.1	14720347	14720494	14720420	0.65841	3.45345	0.04870831966400155	CoCl2_M_IP_unique	13.762329999999999	8.71946	148	Intron (XM_051906193.1/kcnh3, intron 8 of 14)	14670802	14690172	19371	1	XM_051906198.1	49545	127518933	protein_coding	armc8	armadillo repeat containing 8	GO:0005515,GO:0034657,GO:0043161	protein binding|GID complex|proteasome-mediated ubiquitin-dependent protein catabolic process	-	-
armt1	NC_067239.1	17854429	17854783	17854606	0.39208000000000004	4.4553199999999995	0.0400413989625576	Control_M_IP_unique	25.13043	19.15009	355	Promoter (<=1kb)	17848001	17854519	6519	2	XM_051874638.1	0	127502089	protein_coding	armt1	acidic residue methyltransferase 1	GO:0005634,GO:0005737,GO:0006974,GO:0016791	nucleus|cytoplasm|DNA damage response|phosphatase activity	-	-
arnt	NC_067235.1	5494809	5495222	5495015	-0.56237	4.23989	0.034298192067581564	Control_M_IP_unique	15.54851	22.9604	414	Promoter (2-3kb)	5338823	5492374	153552	2	XR_007925709.1	-2435	127497910	protein_coding	arnt	aryl hydrocarbon receptor nuclear translocator	GO:0000978,GO:0000981,GO:0005634,GO:0005667,GO:0005737,GO:0006357,GO:0034751,GO:0046983	RNA polymerase II cis-regulatory region sequence-specific DNA binding|DNA-binding transcription factor activity, RNA polymerase II-specific|nucleus|transcription regulator complex|cytoplasm|regulation of transcription by RNA polymerase II|aryl hydrocarbon receptor complex|protein dimerization activity	cide04148	Efferocytosis
arpc1a	NC_067222.1	35741433	35741809	35741621	0.8992	3.38078	0.038119554519653334	CoCl2_M_IP_unique	14.22519	7.62732	377	Intron (XR_007929151.1/LOC127509127, intron 1 of 2)	35745004	35748936	3933	1	XM_051886597.1	-3195	127508539	protein_coding	arpc1a	actin related protein 2/3 complex, subunit 1A	GO:0005885,GO:0015629,GO:0034314,GO:0051015	Arp2/3 protein complex|actin cytoskeleton|Arp2/3 complex-mediated actin nucleation|actin filament binding	cide04144,cide04517,cide04530,cide04810,cide05100,cide05132	Endocytosis|IgSF CAM signaling|Tight junction|Regulation of actin cytoskeleton|Bacterial invasion of epithelial cells|Salmonella infection
arpc1a	NC_067222.1	35745766	35746325	35746045	0.3854	4.32193	0.0403508141971545	CoCl2_M_IP_unique	22.85799	17.49935	560	Promoter (<=1kb)	35745004	35748936	3933	1	XM_051886597.1	762	127508539	protein_coding	arpc1a	actin related protein 2/3 complex, subunit 1A	GO:0005885,GO:0015629,GO:0034314,GO:0051015	Arp2/3 protein complex|actin cytoskeleton|Arp2/3 complex-mediated actin nucleation|actin filament binding	cide04144,cide04517,cide04530,cide04810,cide05100,cide05132	Endocytosis|IgSF CAM signaling|Tight junction|Regulation of actin cytoskeleton|Bacterial invasion of epithelial cells|Salmonella infection
arpc5b	NC_067239.1	22481956	22482191	22482073	0.45893	4.0007	0.04766096826642802	Control_M_IP_unique	18.76755	13.653889999999999	236	Promoter (2-3kb)	22484498	22489228	4731	1	XM_051876372.1	-2307	127502912	protein_coding	arpc5b	actin related protein 2/3 complex, subunit 5B	GO:0005737,GO:0005885,GO:0015629,GO:0016477,GO:0030833,GO:0034314,GO:0051015	cytoplasm|Arp2/3 protein complex|actin cytoskeleton|cell migration|regulation of actin filament polymerization|Arp2/3 complex-mediated actin nucleation|actin filament binding	cide04144,cide04517,cide04530,cide04810,cide05100,cide05132	Endocytosis|IgSF CAM signaling|Tight junction|Regulation of actin cytoskeleton|Bacterial invasion of epithelial cells|Salmonella infection
arpp19a	NC_067237.1	9212674	9212895	9212784	1.2668700000000002	2.33621	0.04028320312500005	CoCl2_M_IP_unique	7.8334399999999995	3.25527	222	Distal Intergenic	9197488	9207591	10104	2	XM_051870661.1	-5083	127499938	protein_coding	arpp19a	cAMP-regulated phosphoprotein 19a	GO:0004864,GO:0005737,GO:0035308	protein phosphatase inhibitor activity|cytoplasm|negative regulation of protein dephosphorylation	-	-
arrb2a	NC_067229.1	34173146	34173450	34173298	0.44338	3.73989	0.04856994375586548	CoCl2_M_IP_unique	15.57951	11.45735	305	Promoter (<=1kb)	34172219	34182293	10075	1	XM_051908327.1	927	127520341	protein_coding	arrb2a	arrestin, beta 2a	GO:0002031,GO:0005737,GO:0007165,GO:0031701,GO:0070374	G protein-coupled receptor internalization|cytoplasm|signal transduction|angiotensin receptor binding|positive regulation of ERK1 and ERK2 cascade	cide04010,cide04144,cide04340	MAPK signaling pathway|Endocytosis|Hedgehog signaling pathway
arrb2b	NC_067226.1	3390655	3391368	3391026	-0.41715	4.1677	0.04684179537434906	merged_common	15.552979999999998	20.76772	714	Intron (XM_051899678.1/arrb2b, intron 1 of 14)	3387291	3409517	22227	1	XM_051899680.1	3364	127515728	protein_coding	arrb2b	arrestin, beta 2b	GO:0002031,GO:0005737,GO:0007165,GO:0031701,GO:0070374	G protein-coupled receptor internalization|cytoplasm|signal transduction|angiotensin receptor binding|positive regulation of ERK1 and ERK2 cascade	cide04010,cide04144,cide04340	MAPK signaling pathway|Endocytosis|Hedgehog signaling pathway
arrdc1b	NC_067240.1	9252393	9252542	9252467	0.45006	4.2608	0.04045427782330109	CoCl2_M_IP_unique	22.40628	16.40165	150	Intron (XM_051878051.1/arrdc1b, intron 1 of 7)	9231297	9268027	36731	2	XM_051878051.1	15485	127503877	protein_coding	arrdc1b	arrestin domain containing 1b	GO:0005737,GO:0015031,GO:0031625,GO:1990756	cytoplasm|protein transport|ubiquitin protein ligase binding|ubiquitin-like ligase-substrate adaptor activity	-	-
arrdc1b	NC_067240.1	9253839	9254514	9254176	-0.41326	4.20734	0.04684179537434906	Control_M_IP_unique	16.0079	21.3176	676	Intron (XM_051878051.1/arrdc1b, intron 1 of 7)	9231297	9268027	36731	2	XM_051878051.1	13513	127503877	protein_coding	arrdc1b	arrestin domain containing 1b	GO:0005737,GO:0015031,GO:0031625,GO:1990756	cytoplasm|protein transport|ubiquitin protein ligase binding|ubiquitin-like ligase-substrate adaptor activity	-	-
arrdc2	NC_067230.1	1840724	1841609	1841166	0.7169	4.48864	0.016231098689765338	CoCl2_M_IP_unique	28.781940000000002	17.51098	886	Distal Intergenic	1846711	1852070	5360	2	XM_051912967.1	10461	127522714	protein_coding	arrdc2	arrestin domain containing 2	GO:0005737,GO:0005886,GO:0015031	cytoplasm|plasma membrane|protein transport	-	-
arrdc3a	NC_067224.1	16595420	16596355	16595859	0.64118	4.73761	0.0144423764687511	merged_common	33.317440000000005	21.36269	936	Intron (XM_051895477.1/adgrv1, intron 83 of 89)	16509525	16518019	8495	1	XM_051895478.1	85895	127513575	protein_coding	arrdc3a	arrestin domain containing 3a	GO:0005737,GO:0015031	cytoplasm|protein transport	-	-
arrdc3b	NC_067229.1	45353735	45354754	45354281	-0.33429000000000003	4.9882800000000005	0.03032432955417048	merged_common	28.268759999999997	35.64005	1020	Promoter (2-3kb)	45344851	45351060	6210	2	XM_051909034.1	-2675	127520656	protein_coding	arrdc3b	arrestin domain containing 3b	GO:0005737,GO:0015031	cytoplasm|protein transport	-	-
arvcfb	NC_067224.1	27552580	27553030	27552805	0.6531	3.3571199999999997	0.04851579666137682	CoCl2_M_IP_unique	12.84977	8.17135	451	Intron (XM_051892696.1/arvcfb, intron 5 of 19)	27478600	27596284	117685	2	XM_051892696.1	43254	127512091	protein_coding	arvcfb	ARVCF delta catenin family member b	GO:0005634,GO:0005737,GO:0005886,GO:0005912,GO:0007043,GO:0045296,GO:0098609	nucleus|cytoplasm|plasma membrane|adherens junction|cell-cell junction assembly|cadherin binding|cell-cell adhesion	-	-
arvcfb	NC_067224.1	27599475	27600330	27599902	-0.9391200000000001	3.86651	0.01971430960111341	Control_M_IP_unique	10.53377	20.19695	856	Promoter (1-2kb)	27478600	27598154	119555	2	XM_051892697.1	-1321	127512091	protein_coding	arvcfb	ARVCF delta catenin family member b	GO:0005634,GO:0005737,GO:0005886,GO:0005912,GO:0007043,GO:0045296,GO:0098609	nucleus|cytoplasm|plasma membrane|adherens junction|cell-cell junction assembly|cadherin binding|cell-cell adhesion	-	-
as3mt	NC_067220.1	27669401	27669994	27669697	-0.37383	4.69937	0.03460588757729759	Control_M_IP_unique	22.82364	29.5746	594	Promoter (<=1kb)	27669615	27681496	11882	1	XM_051913405.1	0	127522757	protein_coding	as3mt	arsenite methyltransferase	GO:0005829,GO:0009404,GO:0018872,GO:0030791	cytosol|toxin metabolic process|arsonoacetate metabolic process|arsenite methyltransferase activity	-	-
as3mt	NC_067220.1	27668765	27669242	27669031	-0.48126	4.7238	0.025675335944446345	merged_common	22.36499	31.220670000000002	478	Promoter (<=1kb)	27669615	27681496	11882	1	XM_051913405.1	-373	127522757	protein_coding	as3mt	arsenite methyltransferase	GO:0005829,GO:0009404,GO:0018872,GO:0030791	cytosol|toxin metabolic process|arsonoacetate metabolic process|arsenite methyltransferase activity	-	-
asap1b	NC_067242.1	22134089	22134654	22134371	-0.69407	4.42665	0.01950734821252801	Control_M_IP_unique	16.90785	27.35415	566	Promoter (<=1kb)	22041195	22133952	92758	2	XM_051882732.1	-137	127506335	protein_coding	asap1b	ArfGAP with SH3 domain, ankyrin repeat and PH domain 1b	GO:0005096,GO:0005515,GO:0005737,GO:0043547	GTPase activator activity|protein binding|cytoplasm|positive regulation of GTPase activity	cide04144	Endocytosis
asap3	NC_067236.1	12152957	12153355	12153156	-0.49095	3.9258699999999997	0.04802203620784036	Control_M_IP_unique	12.820689999999999	18.01776	399	Promoter (2-3kb)	12156071	12189821	33751	1	XM_051867969.1	-2716	127498541	protein_coding	asap3	ArfGAP with SH3 domain, ankyrin repeat and PH domain 3	GO:0005096,GO:0005515,GO:0005737,GO:0005925,GO:0016477,GO:0043547	GTPase activator activity|protein binding|cytoplasm|focal adhesion|cell migration|positive regulation of GTPase activity	cide04144	Endocytosis
asap3	NC_067236.1	12186130	12186590	12186360	0.45955	4.1654599999999995	0.04051182302646395	CoCl2_M_IP_unique	21.042460000000002	15.302389999999999	461	Exon (XM_051867969.1/asap3, exon 22 of 26)	12167885	12189821	21937	1	XM_051867970.1	18245	127498541	protein_coding	asap3	ArfGAP with SH3 domain, ankyrin repeat and PH domain 3	GO:0005096,GO:0005515,GO:0005737,GO:0005925,GO:0016477,GO:0043547	GTPase activator activity|protein binding|cytoplasm|focal adhesion|cell migration|positive regulation of GTPase activity	cide04144	Endocytosis
asap3	NC_067236.1	12163706	12164772	12164284	-0.94071	5.21862	0.0008425717603621854	merged_common	26.876240000000003	51.58832	1067	Intron (XM_051867969.1/asap3, intron 2 of 25)	12167885	12189821	21937	1	XM_051867970.1	-3113	127498541	protein_coding	asap3	ArfGAP with SH3 domain, ankyrin repeat and PH domain 3	GO:0005096,GO:0005515,GO:0005737,GO:0005925,GO:0016477,GO:0043547	GTPase activator activity|protein binding|cytoplasm|focal adhesion|cell migration|positive regulation of GTPase activity	cide04144	Endocytosis
asap3	NC_067236.1	12160220	12161598	12160906	0.44177	6.11531	0.00600681504275883	merged_common	80.79511	59.4838	1379	Intron (XM_051867969.1/asap3, intron 1 of 25)	12156071	12189821	33751	1	XM_051867969.1	4149	127498541	protein_coding	asap3	ArfGAP with SH3 domain, ankyrin repeat and PH domain 3	GO:0005096,GO:0005515,GO:0005737,GO:0005925,GO:0016477,GO:0043547	GTPase activator activity|protein binding|cytoplasm|focal adhesion|cell migration|positive regulation of GTPase activity	cide04144	Endocytosis
asb1	NC_067228.1	6118241	6118432	6118336	-0.6693600000000001	3.9624099999999998	0.02628574613481776	Control_M_IP_unique	12.36101	19.6586	192	3' UTR	6107577	6111676	4100	2	XM_051906828.1	-6565	127519249	protein_coding	asb1	ankyrin repeat and SOCS box containing 1	GO:0000151,GO:0005515,GO:0016567,GO:0035556	ubiquitin ligase complex|protein binding|protein ubiquitination|intracellular signal transduction	-	-
asb10	NC_067242.1	9357302	9357874	9357588	-1.48671	3.9382599999999996	0.001027473772410311	Control_M_IP_unique	9.15718	25.66292	573	Promoter (<=1kb)	9346608	9356748	10141	2	XM_051882558.1	-554	127506259	protein_coding	asb10	ankyrin repeat and SOCS box containing 10	GO:0016020,GO:0019228,GO:0035556,GO:0043194,GO:0044325,GO:0045202,GO:1902260	membrane|neuronal action potential|intracellular signal transduction|axon initial segment|transmembrane transporter binding|synapse|negative regulation of delayed rectifier potassium channel activity	-	-
asb3	NC_067231.1	16705063	16705461	16705262	-0.43696999999999997	4.3371	0.03446632046006908	Control_M_IP_unique	17.37102	23.51618	399	Promoter (<=1kb)	16705272	16715393	10122	1	XM_051915055.1	0	127523895	protein_coding	asb3	ankyrin repeat and SOCS box containing 3	GO:0005515,GO:0035556	protein binding|intracellular signal transduction	-	-
asb8	NC_067241.1	18541257	18541631	18541444	0.60292	3.8201199999999997	0.0399987772107125	CoCl2_M_IP_unique	17.40683	11.46102	375	Promoter (<=1kb)	18537156	18542200	5045	2	XM_051879467.1	569	127504624	protein_coding	asb8	ankyrin repeat and SOCS box containing 8	GO:0005515,GO:0035556	protein binding|intracellular signal transduction	-	-
ascc3	NC_067235.1	1595087	1595405	1595246	-0.9683	3.4474099999999996	0.02922499179840098	Control_M_IP_unique	7.798839999999999	15.258679999999998	319	Distal Intergenic	1385223	1589440	204218	2	XM_051865221.1	-5647	127497070	protein_coding	ascc3	activating signal cointegrator 1 complex subunit 3	GO:0003676,GO:0005524,GO:0016887	nucleic acid binding|ATP binding|ATP hydrolysis activity	-	-
ascl1b	NC_067226.1	18927857	18928196	18928026	-0.56686	4.01395	0.03336267778649964	Control_M_IP_unique	13.27391	19.66263	340	Distal Intergenic	18917118	18919592	2475	1	XM_051900926.1	10739	127516363	protein_coding	ascl1b	achaete-scute family bHLH transcription factor 1b	GO:0000977,GO:0000981,GO:0007423,GO:0030182,GO:0045944,GO:0046983,GO:0050767,GO:0090575	RNA polymerase II transcription regulatory region sequence-specific DNA binding|DNA-binding transcription factor activity, RNA polymerase II-specific|sensory organ development|neuron differentiation|positive regulation of transcription by RNA polymerase II|protein dimerization activity|regulation of neurogenesis|RNA polymerase II transcription regulator complex	-	-
asf1bb	NC_067220.1	43373230	43373556	43373393	1.34408	2.79248	0.02082824707031255	CoCl2_M_IP_unique	11.038889999999999	4.34826	327	Promoter (1-2kb)	43363513	43371614	8102	2	XM_051907036.1	-1616	127519384	protein_coding	asf1bb	anti-silencing function 1Bb histone chaperone	GO:0005634,GO:0006335,GO:0042393	nucleus|DNA replication-dependent chromatin assembly|histone binding	-	-
asf1bb	NC_067220.1	43382133	43382602	43382367	-0.76983	3.26178	0.036964416503906174	Control_M_IP_unique	7.345510000000001	12.52465	470	Distal Intergenic	43363513	43371614	8102	2	XM_051907036.1	-10519	127519384	protein_coding	asf1bb	anti-silencing function 1Bb histone chaperone	GO:0005634,GO:0006335,GO:0042393	nucleus|DNA replication-dependent chromatin assembly|histone binding	-	-
asgr1c.1	NC_067224.1	44371631	44372322	44371976	-1.32102	3.9258699999999997	0.003816331154666867	Control_M_IP_unique	9.61551	24.02368	692	Promoter (1-2kb)	44305227	44370454	65228	2	XM_051894659.1	-1177	127513093	protein_coding	asgr1c.1	asialoglycoprotein receptor 1c, tandem duplicate 1	-	-	-	-
asgrl1	NC_067227.1	13443608	13444447	13444003	0.74969	4.99982	0.00710869492124848	merged_common	41.489329999999995	24.67502	840	Promoter (<=1kb)	13442844	13448485	5642	1	XM_051903299.1	764	127517528	protein_coding	asgrl1	asialoglycoprotein receptor-like 1	-	-	-	-
asic1a	NC_067227.1	31852837	31853047	31852942	1.15255	2.69616	0.030548095703125014	CoCl2_M_IP_unique	9.66274	4.34659	211	Intron (XM_051901974.1/asic1a, intron 3 of 10)	31839504	31865891	26388	1	XM_051901974.1	13333	127516987	protein_coding	asic1a	acid-sensing (proton-gated) ion channel 1a	GO:0016020,GO:0035725	membrane|sodium ion transmembrane transport	-	-
asic2	NC_067222.1	34174552	34174772	34174662	0.79513	3.5222	0.03896665573120128	CoCl2_M_IP_unique	15.13441	8.72184	221	Intron (XM_051887448.1/asic2, intron 3 of 11)	34117660	34474807	357148	1	XM_051887447.1	56892	127509024	protein_coding	asic2	acid-sensing (proton-gated) ion channel 2	GO:0015280,GO:0016020,GO:0035725	ligand-gated sodium channel activity|membrane|sodium ion transmembrane transport	-	-
asic2	NC_067222.1	34205309	34205750	34205529	1.1748	3.7131300000000005	0.00932720024138694	CoCl2_M_IP_unique	19.7056	8.728480000000001	442	Intron (XM_051887448.1/asic2, intron 3 of 11)	34117660	34474807	357148	1	XM_051887447.1	87649	127509024	protein_coding	asic2	acid-sensing (proton-gated) ion channel 2	GO:0015280,GO:0016020,GO:0035725	ligand-gated sodium channel activity|membrane|sodium ion transmembrane transport	-	-
asic2	NC_067222.1	34320661	34320861	34320761	-0.90886	3.57741	0.03044269979000099	Control_M_IP_unique	8.711839999999999	16.35706	201	Intron (XM_051887448.1/asic2, intron 3 of 11)	34347287	34474807	127521	1	XM_051887446.1	-26426	127509024	protein_coding	asic2	acid-sensing (proton-gated) ion channel 2	GO:0015280,GO:0016020,GO:0035725	ligand-gated sodium channel activity|membrane|sodium ion transmembrane transport	-	-
asmt2	NC_067236.1	12462179	12463008	12462593	0.43626000000000004	4.55817	0.03468329509497218	CoCl2_M_IP_unique	27.403779999999998	20.252679999999998	830	Promoter (<=1kb)	12451844	12462736	10893	2	XM_051869322.1	0	127499151	protein_coding	asmt2	acetylserotonin O-methyltransferase 2	GO:0008171	O-methyltransferase activity	cide00380,cide01100	Tryptophan metabolism|Metabolic pathways
asph	NC_067221.1	13147407	13147999	13147730	0.27276	4.51464	0.04933672372172297	merged_common	25.124489999999998	20.79644	593	3' UTR	13127435	13144171	16737	2	XM_051917156.1	-3236	127524983	protein_coding	asph	aspartate beta-hydroxylase	GO:0005783,GO:0016020,GO:0042264,GO:0062101	endoplasmic reticulum|membrane|peptidyl-aspartic acid hydroxylation|peptidyl-aspartic acid 3-dioxygenase activity	-	-
aspscr1	NC_067230.1	19406439	19406598	19406518	-1.7706099999999998	4.96185	3.927280770309149e-07	Control_M_IP_unique	16.87184	57.56633000000001	160	Promoter (1-2kb)	19384726	19405303	20578	2	XM_051911665.1	-1136	127522080	protein_coding	aspscr1	ASPSCR1 tether for SLC2A4, UBX domain containing	GO:0005515,GO:0007165	protein binding|signal transduction	-	-
astn1	NC_067221.1	8567233	8567670	8567451	0.92471	3.16993	0.048053741455078035	CoCl2_M_IP_unique	12.400089999999999	6.53221	438	Promoter (<=1kb)	8327831	8566941	239111	2	XM_051870300.1	-292	127499745	protein_coding	astn1	astrotactin 1	GO:0001764,GO:0005515,GO:0007158	neuron migration|protein binding|neuron cell-cell adhesion	-	-
astn1	NC_067221.1	8522734	8522908	8522821	1.4446299999999999	3.01395	0.016342163085937476	CoCl2_M_IP_unique	13.3269	4.89611	175	Intron (XM_051870300.1/astn1, intron 2 of 23)	8327831	8566941	239111	2	XM_051870300.1	44033	127499745	protein_coding	astn1	astrotactin 1	GO:0001764,GO:0005515,GO:0007158	neuron migration|protein binding|neuron cell-cell adhesion	-	-
asxl2	NC_067236.1	22311848	22312447	22312156	0.34894000000000003	4.55295	0.04459280797925029	merged_common	26.49087	20.79962	600	Promoter (<=1kb)	22311187	22331613	20427	1	XM_051867573.1	661	127498321	protein_coding	asxl2	ASXL transcriptional regulator 2	GO:0003677,GO:0003682,GO:0009887,GO:0035517,GO:0042975,GO:0045944	DNA binding|chromatin binding|animal organ morphogenesis|PR-DUB complex|peroxisome proliferator activated receptor binding|positive regulation of transcription by RNA polymerase II	cide03083	Polycomb repressive complex
atad1a	NC_067224.1	35264621	35264915	35264768	-0.7559899999999999	3.50141	0.03896665573120128	Control_M_IP_unique	8.71448	14.71689	295	Distal Intergenic	35271196	35281554	10359	1	XM_051894191.1	-6281	127512840	protein_coding	atad1a	ATPase family AAA domain containing 1a	GO:0005524,GO:0005741,GO:0016887	ATP binding|mitochondrial outer membrane|ATP hydrolysis activity	-	-
atad1a	NC_067224.1	35317109	35317391	35317250	0.50164	3.62396	0.04870831966400155	CoCl2_M_IP_unique	14.66985	10.36139	283	Distal Intergenic	35271283	35281554	10272	1	XM_051894192.1	45826	127512840	protein_coding	atad1a	ATPase family AAA domain containing 1a	GO:0005524,GO:0005741,GO:0016887	ATP binding|mitochondrial outer membrane|ATP hydrolysis activity	-	-
atad3	NC_067229.1	336854	338211	337539	-0.30601999999999996	5.32182	0.02993391887038674	merged_common	35.97204	44.47204	1358	Promoter (<=1kb)	328514	337688	9175	2	XM_051910548.1	0	127521340	protein_coding	atad3	ATPase family AAA domain containing 3	GO:0005524,GO:0005739,GO:0007005,GO:0008270,GO:0016887	ATP binding|mitochondrion|mitochondrion organization|zinc ion binding|ATP hydrolysis activity	-	-
atf3	NC_067239.1	24702178	24702901	24702539	0.34146	4.82642	0.034449777348558995	Control_M_IP_unique	31.93693	25.20593	724	Promoter (<=1kb)	24703504	24708207	4704	1	XM_051875336.1	-603	127502414	protein_coding	atf3	activating transcription factor 3	GO:0000978,GO:0000981,GO:0005634,GO:0006357	RNA polymerase II cis-regulatory region sequence-specific DNA binding|DNA-binding transcription factor activity, RNA polymerase II-specific|nucleus|regulation of transcription by RNA polymerase II	-	-
atf4a	NC_067225.1	12362713	12363794	12363368	0.34146	4.82642	0.034449777348558995	merged_common	31.93693	25.20593	1082	Promoter (<=1kb)	12359858	12363580	3723	2	XM_051895925.1	0	127513836	protein_coding	atf4a	activating transcription factor 4a	GO:0000977,GO:0001228,GO:0005634,GO:0006357,GO:1990589,GO:1990590	RNA polymerase II transcription regulatory region sequence-specific DNA binding|DNA-binding transcription activator activity, RNA polymerase II-specific|nucleus|regulation of transcription by RNA polymerase II|ATF4-CREB1 transcription factor complex|ATF1-ATF4 transcription factor complex	cide04010,cide04137,cide04141,cide04210,cide04261,cide04912	MAPK signaling pathway|Mitophagy - animal|Protein processing in endoplasmic reticulum|Apoptosis|Adrenergic signaling in cardiomyocytes|GnRH signaling pathway
atf5b	NC_067234.1	23868317	23869221	23868788	-0.32454	4.4915	0.04504657383287716	merged_common	20.10144	25.172320000000003	905	Promoter (<=1kb)	23868465	23872927	4463	1	XM_051864032.1	0	127496246	protein_coding	atf5b	activating transcription factor 5b	GO:0000977,GO:0001228,GO:0005634,GO:0006357	RNA polymerase II transcription regulatory region sequence-specific DNA binding|DNA-binding transcription activator activity, RNA polymerase II-specific|nucleus|regulation of transcription by RNA polymerase II	-	-
atf6	NC_067239.1	22271433	22271717	22271575	-0.68347	4.2131300000000005	0.02286546137838748	Control_M_IP_unique	14.63545	23.50457	285	Intron (XM_051876182.1/atf6, intron 7 of 15)	22244063	22282563	38501	2	XM_051876182.1	10846	127502800	protein_coding	atf6	activating transcription factor 6	GO:0000978,GO:0000981,GO:0005634,GO:0006357,GO:0030968	RNA polymerase II cis-regulatory region sequence-specific DNA binding|DNA-binding transcription factor activity, RNA polymerase II-specific|nucleus|regulation of transcription by RNA polymerase II|endoplasmic reticulum unfolded protein response	cide04141	Protein processing in endoplasmic reticulum
atf7ip	NC_067220.1	38109493	38109838	38109665	-0.50858	4.33444	0.03446632046006908	Control_M_IP_unique	16.914070000000002	24.06281	346	Promoter (2-3kb)	38111853	38153144	41292	1	XM_051888527.1	-2015	127509617	protein_coding	atf7ip	activating transcription factor 7 interacting protein	GO:0003712,GO:0005515,GO:0005634,GO:0005667,GO:0006355,GO:0090309	transcription coregulator activity|protein binding|nucleus|transcription regulator complex|regulation of DNA-templated transcription|positive regulation of DNA methylation-dependent heterochromatin formation	-	-
atf7ip	NC_067220.1	38142030	38142280	38142155	0.47746000000000005	4.41288	0.03458120819493616	Control_M_IP_unique	25.13468	18.05275	251	Promoter (<=1kb)	38142830	38153144	10315	1	XM_051888529.1	-550	127509617	protein_coding	atf7ip	activating transcription factor 7 interacting protein	GO:0003712,GO:0005515,GO:0005634,GO:0005667,GO:0006355,GO:0090309	transcription coregulator activity|protein binding|nucleus|transcription regulator complex|regulation of DNA-templated transcription|positive regulation of DNA methylation-dependent heterochromatin formation	-	-
atf7ip2	NC_067222.1	26497611	26497848	26497729	-0.80386	3.3656599999999997	0.03811955451965341	Control_M_IP_unique	7.80138	13.61939	238	Downstream (2-3kb)	26500430	26506311	5882	2	XM_051887847.1	8463	127509262	protein_coding	atf7ip2	activating transcription factor 7 interacting protein 2	GO:0003712,GO:0005515,GO:0005634,GO:0005667,GO:0006355,GO:0090309	transcription coregulator activity|protein binding|nucleus|transcription regulator complex|regulation of DNA-templated transcription|positive regulation of DNA methylation-dependent heterochromatin formation	-	-
atg101	NC_067229.1	39807182	39807580	39807381	-0.8886200000000001	4.26958	0.01055328986694803	Control_M_IP_unique	14.17491	26.24356	399	Promoter (<=1kb)	39805410	39807133	1724	2	XM_051907892.1	-49	127520095	protein_coding	atg101	autophagy related 101	GO:0000045,GO:0000407,GO:0006914	autophagosome assembly|phagophore assembly site|autophagy	cide04136,cide04140	Autophagy - other|Autophagy - animal
atg2a	NC_067233.1	25068934	25069753	25069343	1.30435	4.02764	0.0018494527903385586	CoCl2_M_IP_unique	25.630979999999997	10.37807	820	Promoter (<=1kb)	25041742	25068951	27210	2	XM_051918536.1	0	127525744	protein_coding	atg2a	autophagy related 2A	GO:0000045,GO:0000407,GO:0000422,GO:0019898,GO:0032266,GO:0034727,GO:0061709	autophagosome assembly|phagophore assembly site|autophagy of mitochondrion|extrinsic component of membrane|phosphatidylinositol-3-phosphate binding|piecemeal microautophagy of the nucleus|reticulophagy	cide04136,cide04140	Autophagy - other|Autophagy - animal
atg7	NC_067230.1	16468807	16469424	16469115	-0.70123	3.4741800000000005	0.04870831966400155	Control_M_IP_unique	8.71542	14.17029	618	Promoter (<=1kb)	16468283	16543676	75394	1	XM_051913332.1	524	127522948	protein_coding	atg7	ATG7 autophagy related 7 homolog (S. cerevisiae)	GO:0000045,GO:0000407,GO:0000422,GO:0005737,GO:0006501,GO:0006995,GO:0019778,GO:0019779,GO:0032446,GO:0034727	autophagosome assembly|phagophore assembly site|autophagy of mitochondrion|cytoplasm|C-terminal protein lipidation|cellular response to nitrogen starvation|Atg12 activating enzyme activity|Atg8 activating enzyme activity|protein modification by small protein conjugation|piecemeal microautophagy of the nucleus	cide04136,cide04140,cide04216	Autophagy - other|Autophagy - animal|Ferroptosis
atg7	NC_067230.1	16479186	16479521	16479353	-0.70534	3.22972	0.048053741455078035	Control_M_IP_unique	7.34645	11.97857	336	Intron (XM_051913332.1/atg7, intron 10 of 20)	16468283	16543676	75394	1	XM_051913332.1	10903	127522948	protein_coding	atg7	ATG7 autophagy related 7 homolog (S. cerevisiae)	GO:0000045,GO:0000407,GO:0000422,GO:0005737,GO:0006501,GO:0006995,GO:0019778,GO:0019779,GO:0032446,GO:0034727	autophagosome assembly|phagophore assembly site|autophagy of mitochondrion|cytoplasm|C-terminal protein lipidation|cellular response to nitrogen starvation|Atg12 activating enzyme activity|Atg8 activating enzyme activity|protein modification by small protein conjugation|piecemeal microautophagy of the nucleus	cide04136,cide04140,cide04216	Autophagy - other|Autophagy - animal|Ferroptosis
atg9a	NC_067225.1	8908066	8908552	8908309	-0.34542	4.71366	0.03460588757729759	Control_M_IP_unique	23.27879	29.57628	487	Promoter (<=1kb)	8908108	8917273	9166	1	XM_051897508.1	0	127514564	protein_coding	atg9a	ATG9 autophagy related 9 homolog A (S. cerevisiae)	GO:0000407,GO:0000422,GO:0005776,GO:0034497	phagophore assembly site|autophagy of mitochondrion|autophagosome|protein localization to phagophore assembly site	cide04136,cide04137,cide04140	Autophagy - other|Mitophagy - animal|Autophagy - animal
atm	NC_067234.1	12300332	12300617	12300474	-0.74463	3.33621	0.048515796661376905	Control_M_IP_unique	7.8023	13.073080000000001	286	Intron (XM_051864045.1/atm, intron 32 of 61)	12267746	12335280	67535	2	XM_051864045.1	34663	127496255	protein_coding	atm	ATM serine/threonine kinase	GO:0004674,GO:0005515,GO:0006281	protein serine/threonine kinase activity|protein binding|DNA repair	cide03440,cide04068,cide04110,cide04115,cide04210,cide04218	Homologous recombination|FoxO signaling pathway|Cell cycle|p53 signaling pathway|Apoptosis|Cellular senescence
atosa	NC_067237.1	9296956	9297355	9297155	0.8705200000000001	4.0222	0.015959203010425194	CoCl2_M_IP_unique	21.96989	12.01645	400	Promoter (<=1kb)	9247132	9297488	50357	2	XM_051869883.1	133	127499518	protein_coding	atosa	atos homolog A	-	-	-	-
atp10a	NC_067225.1	23661971	23662161	23662066	-0.76237	4.20681	0.017588816444913412	Control_M_IP_unique	14.17845	24.05058	191	Promoter (<=1kb)	23663072	23706803	43732	1	XR_007930644.1	-911	127514464	protein_coding	atp10a	ATPase phospholipid transporting 10A	GO:0000287,GO:0005524,GO:0005886,GO:0016887,GO:0045332,GO:0140326	magnesium ion binding|ATP binding|plasma membrane|ATP hydrolysis activity|phospholipid translocation|ATPase-coupled intramembrane lipid transporter activity	-	-
atp11c	NC_067233.1	9291228	9292226	9291727	0.5103300000000001	4.47272	0.03465121064067492	CoCl2_M_IP_unique	26.499340000000004	18.60424	999	Intron (XM_051918559.1/atp11c, intron 1 of 30)	9261116	9328128	67013	1	XR_007933411.1	30112	127525750	protein_coding	atp11c	ATPase phospholipid transporting 11C	GO:0000287,GO:0005524,GO:0005783,GO:0005802,GO:0005886,GO:0016887,GO:0045332,GO:0055037,GO:0140326	magnesium ion binding|ATP binding|endoplasmic reticulum|trans-Golgi network|plasma membrane|ATP hydrolysis activity|phospholipid translocation|recycling endosome|ATPase-coupled intramembrane lipid transporter activity	cide04148	Efferocytosis
atp13a3	NC_067230.1	25493750	25494194	25493972	1.03475	3.6427	0.017459783703088892	CoCl2_M_IP_unique	17.87754	8.72603	445	Promoter (2-3kb)	25459190	25496422	37233	2	XM_051911965.1	2228	127522227	protein_coding	atp13a3	ATPase 13A3	GO:0005524,GO:0006874,GO:0015203,GO:0015662,GO:0016887,GO:0019829,GO:0031902,GO:1902047	ATP binding|intracellular calcium ion homeostasis|polyamine transmembrane transporter activity|P-type ion transporter activity|ATP hydrolysis activity|ATPase-coupled monoatomic cation transmembrane transporter activity|late endosome membrane|polyamine transmembrane transport	-	-
atp13a3	NC_067230.1	25500226	25500927	25500576	0.59804	4.67823	0.021315373236898773	CoCl2_M_IP_unique	31.49928	20.81	702	Promoter (<=1kb)	25459190	25500482	41293	2	XM_051911964.1	0	127522227	protein_coding	atp13a3	ATPase 13A3	GO:0005524,GO:0006874,GO:0015203,GO:0015662,GO:0016887,GO:0019829,GO:0031902,GO:1902047	ATP binding|intracellular calcium ion homeostasis|polyamine transmembrane transporter activity|P-type ion transporter activity|ATP hydrolysis activity|ATPase-coupled monoatomic cation transmembrane transporter activity|late endosome membrane|polyamine transmembrane transport	-	-
atp1a3a	NC_067238.1	13694701	13695650	13695175	-1.0169	3.7047	0.012865103781223328	Control_M_IP_unique	9.16571	18.5474	950	Intron (XM_051873019.1/pvrl2l, intron 6 of 9)	13775684	13809941	34258	1	XM_051872989.1	-80034	127501162	protein_coding	atp1a3a	ATPase Na+/K+ transporting subunit alpha 3a	GO:0005391,GO:0005524,GO:0006883,GO:0016020,GO:0016887,GO:0030007,GO:0036376,GO:1902600,GO:1990573	P-type sodium:potassium-exchanging transporter activity|ATP binding|intracellular sodium ion homeostasis|membrane|ATP hydrolysis activity|intracellular potassium ion homeostasis|sodium ion export across plasma membrane|proton transmembrane transport|potassium ion import across plasma membrane	cide04260,cide04261,cide04820	Cardiac muscle contraction|Adrenergic signaling in cardiomyocytes|Cytoskeleton in muscle cells
atp1a3b	NC_067235.1	16122377	16122527	16122452	-0.8968700000000001	3.1333900000000003	0.0354080200195312	Control_M_IP_unique	6.43061	11.97397	151	Intron (XM_051865027.1/si:ch73-22o12.1, intron 6 of 9)	16054404	16082000	27597	2	XM_051865017.1	-40377	127496972	protein_coding	atp1a3b	ATPase Na+/K+ transporting subunit alpha 3b	GO:0005391,GO:0005524,GO:0006883,GO:0016020,GO:0016887,GO:0030007,GO:0036376,GO:1902600,GO:1990573	P-type sodium:potassium-exchanging transporter activity|ATP binding|intracellular sodium ion homeostasis|membrane|ATP hydrolysis activity|intracellular potassium ion homeostasis|sodium ion export across plasma membrane|proton transmembrane transport|potassium ion import across plasma membrane	cide04260,cide04261,cide04820	Cardiac muscle contraction|Adrenergic signaling in cardiomyocytes|Cytoskeleton in muscle cells
atp1b1a	NC_067225.1	18569669	18570477	18570073	0.36716	4.70734	0.034605887577297344	CoCl2_M_IP_unique	29.669790000000003	23.0032	809	Promoter (1-2kb)	18568202	18577011	8810	1	XM_051897962.1	1467	127514785	protein_coding	atp1b1a	ATPase Na+/K+ transporting subunit beta 1a	GO:0001671,GO:0005890,GO:0006883,GO:0030007,GO:0036376,GO:1990573	ATPase activator activity|sodium:potassium-exchanging ATPase complex|intracellular sodium ion homeostasis|intracellular potassium ion homeostasis|sodium ion export across plasma membrane|potassium ion import across plasma membrane	cide04260,cide04261,cide04820	Cardiac muscle contraction|Adrenergic signaling in cardiomyocytes|Cytoskeleton in muscle cells
atp1b1a	NC_067225.1	18567791	18568367	18568079	-0.39675	4.390680000000001	0.04021070720341389	Control_M_IP_unique	18.28138	24.0682	577	Promoter (<=1kb)	18568202	18577011	8810	1	XM_051897962.1	0	127514785	protein_coding	atp1b1a	ATPase Na+/K+ transporting subunit beta 1a	GO:0001671,GO:0005890,GO:0006883,GO:0030007,GO:0036376,GO:1990573	ATPase activator activity|sodium:potassium-exchanging ATPase complex|intracellular sodium ion homeostasis|intracellular potassium ion homeostasis|sodium ion export across plasma membrane|potassium ion import across plasma membrane	cide04260,cide04261,cide04820	Cardiac muscle contraction|Adrenergic signaling in cardiomyocytes|Cytoskeleton in muscle cells
atp1b1b	NC_067220.1	13121700	13121844	13121772	-0.54965	4.1010599999999995	0.033759852522053165	Control_M_IP_unique	14.184429999999999	20.76221	145	Distal Intergenic	13131654	13144075	12422	1	XM_051907489.1	-9810	127519839	protein_coding	atp1b1b	ATPase Na+/K+ transporting subunit beta 1b	GO:0001671,GO:0005890,GO:0006883,GO:0030007,GO:0036376,GO:1990573	ATPase activator activity|sodium:potassium-exchanging ATPase complex|intracellular sodium ion homeostasis|intracellular potassium ion homeostasis|sodium ion export across plasma membrane|potassium ion import across plasma membrane	cide04260,cide04261,cide04820	Cardiac muscle contraction|Adrenergic signaling in cardiomyocytes|Cytoskeleton in muscle cells
atp23	NC_067223.1	17197133	17198263	17197698	0.8078	4.4882800000000005	0.009738659213859151	CoCl2_M_IP_unique	29.6957	16.963739999999998	1131	Promoter (<=1kb)	17197450	17200082	2633	1	XM_051891216.1	0	127510989	protein_coding	atp23	ATP23 metallopeptidase and ATP synthase assembly factor homolog	GO:0004222,GO:0031314,GO:0033615,GO:0034982	metalloendopeptidase activity|extrinsic component of mitochondrial inner membrane|mitochondrial proton-transporting ATP synthase complex assembly|mitochondrial protein processing	-	-
atp2a2b	NC_067240.1	10796784	10797312	10797048	0.90009	4.03707	0.015959203010425194	CoCl2_M_IP_unique	22.42626	12.01716	529	Intron (XM_051877484.1/atp2a2b, intron 5 of 19)	10787301	10822348	35048	1	XM_051877484.1	9483	127503536	protein_coding	atp2a2b	ATPase sarcoplasmic/endoplasmic reticulum Ca2+ transporting 2b	GO:0005388,GO:0005524,GO:0006874,GO:0016020,GO:0016887,GO:0070588	P-type calcium transporter activity|ATP binding|intracellular calcium ion homeostasis|membrane|ATP hydrolysis activity|calcium ion transmembrane transport	cide04020,cide04148,cide04260,cide04261	Calcium signaling pathway|Efferocytosis|Cardiac muscle contraction|Adrenergic signaling in cardiomyocytes
atp2b1a	NC_067223.1	8236318	8237332	8236998	-0.41621	4.53707	0.03468329509497218	merged_common	20.09779	26.818859999999997	1015	Intron (XR_007929610.1/LOC127510386, intron 3 of 3)	8287830	8322718	34889	1	XM_051889845.1	-50498	127510382	protein_coding	atp2b1a	ATPase plasma membrane Ca2+ transporting 1a	GO:0005388,GO:0005524,GO:0016020,GO:0016887,GO:0030165,GO:0043231,GO:0051480,GO:0070588	P-type calcium transporter activity|ATP binding|membrane|ATP hydrolysis activity|PDZ domain binding|intracellular membrane-bounded organelle|regulation of cytosolic calcium ion concentration|calcium ion transmembrane transport	cide04020,cide04261	Calcium signaling pathway|Adrenergic signaling in cardiomyocytes
atp2b1b	NC_067243.1	15722236	15722521	15722378	0.8607299999999999	3.2539	0.036964416503906174	CoCl2_M_IP_unique	12.85505	7.078930000000001	286	Intron (XM_051884852.1/atp2b1b, intron 2 of 19)	15716175	15737807	21633	1	XM_051884853.1	6061	127507608	protein_coding	atp2b1b	ATPase plasma membrane Ca2+ transporting 1b	GO:0005388,GO:0005524,GO:0016020,GO:0016887,GO:0030165,GO:0043231,GO:0051480,GO:0070588	P-type calcium transporter activity|ATP binding|membrane|ATP hydrolysis activity|PDZ domain binding|intracellular membrane-bounded organelle|regulation of cytosolic calcium ion concentration|calcium ion transmembrane transport	cide04020,cide04261	Calcium signaling pathway|Adrenergic signaling in cardiomyocytes
atp2b2	NC_067230.1	16135796	16136099	16135947	-0.61243	3.5736	0.048708319664001375	Control_M_IP_unique	9.62902	14.721129999999999	304	Intron (XM_051912448.1/atp2b2, intron 1 of 22)	16126394	16284816	158423	1	XM_051912448.1	9402	127522452	protein_coding	atp2b2	ATPase plasma membrane Ca2+ transporting 2	GO:0005388,GO:0005524,GO:0016887,GO:0030165,GO:0043231,GO:0051480,GO:0070588,GO:0098839	P-type calcium transporter activity|ATP binding|ATP hydrolysis activity|PDZ domain binding|intracellular membrane-bounded organelle|regulation of cytosolic calcium ion concentration|calcium ion transmembrane transport|postsynaptic density membrane	cide04020,cide04261	Calcium signaling pathway|Adrenergic signaling in cardiomyocytes
atp2c1	NC_067235.1	27493879	27494812	27494345	-0.6472899999999999	4.47891	0.020029866468220883	Control_M_IP_unique	17.81808	27.907040000000002	934	Exon (XM_051864700.1/ubxn11, exon 8 of 15)	27452357	27488172	35816	2	XM_051864663.1	-5707	127496828	protein_coding	atp2c1	ATPase secretory pathway Ca2+ transporting 1	GO:0000139,GO:0005388,GO:0005524,GO:0005783,GO:0005886,GO:0006828,GO:0006874,GO:0016887,GO:0070588	Golgi membrane|P-type calcium transporter activity|ATP binding|endoplasmic reticulum|plasma membrane|manganese ion transport|intracellular calcium ion homeostasis|ATP hydrolysis activity|calcium ion transmembrane transport	-	-
atp5f1d	NC_067229.1	11883610	11883981	11883795	0.42801999999999996	4.1496	0.04051182302646395	Control_M_IP_unique	20.58632	15.301429999999998	372	Promoter (<=1kb)	11883412	11891877	8466	1	XM_051910697.1	198	127521440	protein_coding	atp5f1d	ATP synthase F1 subunit delta	GO:0000275,GO:0015986,GO:0046933	mitochondrial proton-transporting ATP synthase complex, catalytic sector F(1)|proton motive force-driven ATP synthesis|proton-transporting ATP synthase activity, rotational mechanism	cide00190,cide01100	Oxidative phosphorylation|Metabolic pathways
atp5if1a	NC_067238.1	19882772	19883023	19882897	-1.3947100000000001	4.21261	0.0007183784800872634	Control_M_IP_unique	11.43397	30.06392	252	Promoter (1-2kb)	19884958	19887260	2303	1	XM_051872610.1	-1935	127500957	protein_coding	atp5if1a	ATP synthase inhibitory factor subunit 1a	GO:0005739,GO:0032780,GO:0042030	mitochondrion|negative regulation of ATP-dependent activity|ATPase inhibitor activity	-	-
atp5if1a	NC_067238.1	19884153	19884802	19884477	-0.32350999999999996	4.523219999999999	0.04459280797925029	Control_M_IP_unique	20.5557	25.7228	650	Promoter (<=1kb)	19884958	19887260	2303	1	XM_051872610.1	-156	127500957	protein_coding	atp5if1a	ATP synthase inhibitory factor subunit 1a	GO:0005739,GO:0032780,GO:0042030	mitochondrion|negative regulation of ATP-dependent activity|ATPase inhibitor activity	-	-
atp5l	NC_067224.1	30022421	30022841	30022631	-0.46542	4.10473	0.04726379353087439	CoCl2_M_IP_unique	14.641779999999999	20.21613	421	Promoter (<=1kb)	30022983	30025230	2248	1	XM_051895075.1	-142	127513365	protein_coding	atp5l	ATP synthase, H+ transporting, mitochondrial F0 complex, subunit g	GO:0000276,GO:0015078,GO:0015986	mitochondrial proton-transporting ATP synthase complex, coupling factor F(o)|proton transmembrane transporter activity|proton motive force-driven ATP synthesis	cide00190,cide01100	Oxidative phosphorylation|Metabolic pathways
atp5l	NC_067224.1	30023278	30023562	30023420	-0.5029399999999999	4.36989	0.028951709186457963	Control_M_IP_unique	17.36875	24.61317	285	Promoter (<=1kb)	30022983	30025230	2248	1	XM_051895075.1	295	127513365	protein_coding	atp5l	ATP synthase, H+ transporting, mitochondrial F0 complex, subunit g	GO:0000276,GO:0015078,GO:0015986	mitochondrial proton-transporting ATP synthase complex, coupling factor F(o)|proton transmembrane transporter activity|proton motive force-driven ATP synthesis	cide00190,cide01100	Oxidative phosphorylation|Metabolic pathways
atp5mc3a	NC_067228.1	33223528	33224129	33223828	-0.86077	3.39395	0.03811955451965341	Control_M_IP_unique	7.8005	14.16576	602	Distal Intergenic	33142216	33146444	4229	2	XM_051906505.1	-77084	127519075	protein_coding	atp5mc3a	ATP synthase membrane subunit c locus 3a	GO:0000276,GO:0015078,GO:0015986,GO:1902600	mitochondrial proton-transporting ATP synthase complex, coupling factor F(o)|proton transmembrane transporter activity|proton motive force-driven ATP synthesis|proton transmembrane transport	cide00190,cide01100	Oxidative phosphorylation|Metabolic pathways
atp5mc3a	NC_067228.1	33199568	33199807	33199687	0.49349	4.01809	0.04766096826642802	CoCl2_M_IP_unique	19.22397	13.654829999999999	240	Distal Intergenic	33142216	33146444	4229	2	XM_051906505.1	-53124	127519075	protein_coding	atp5mc3a	ATP synthase membrane subunit c locus 3a	GO:0000276,GO:0015078,GO:0015986,GO:1902600	mitochondrial proton-transporting ATP synthase complex, coupling factor F(o)|proton transmembrane transporter activity|proton motive force-driven ATP synthesis|proton transmembrane transport	cide00190,cide01100	Oxidative phosphorylation|Metabolic pathways
atp5mc3a	NC_067228.1	33145478	33145861	33145669	0.4138	4.3362099999999995	0.04595509394675906	CoCl2_M_IP_unique	23.31382	17.50035	384	Promoter (<=1kb)	33142216	33146359	4144	2	XM_051906506.1	498	127519075	protein_coding	atp5mc3a	ATP synthase membrane subunit c locus 3a	GO:0000276,GO:0015078,GO:0015986,GO:1902600	mitochondrial proton-transporting ATP synthase complex, coupling factor F(o)|proton transmembrane transporter activity|proton motive force-driven ATP synthesis|proton transmembrane transport	cide00190,cide01100	Oxidative phosphorylation|Metabolic pathways
atp5mc3a	NC_067228.1	33245224	33245798	33245511	-1.98112	3.86396	6.0737365856767284e-05	Control_M_IP_unique	7.32791	28.93047	575	Distal Intergenic	33142216	33146444	4229	2	XM_051906505.1	-98780	127519075	protein_coding	atp5mc3a	ATP synthase membrane subunit c locus 3a	GO:0000276,GO:0015078,GO:0015986,GO:1902600	mitochondrial proton-transporting ATP synthase complex, coupling factor F(o)|proton transmembrane transporter activity|proton motive force-driven ATP synthesis|proton transmembrane transport	cide00190,cide01100	Oxidative phosphorylation|Metabolic pathways
atp5mj	NC_067239.1	14281139	14281701	14281420	1.06911	3.83089	0.010326543124392726	CoCl2_M_IP_unique	20.612470000000002	9.82415	563	Promoter (<=1kb)	14281515	14283406	1892	1	XM_051874433.1	0	127502035	protein_coding	atp5mj	ATP synthase membrane subunit j	GO:0005739	mitochondrion	-	-
ATP6	NC_010288.1	2	16608	8305	1.43246	14.283920000000002	7.124576406741284e-218	merged_common	32771.38757	12141.78061	16607	Promoter (<=1kb)	8131	8814	684	1	NA	0	5857707	protein_coding	ATP6	-	-	-	cide00190,cide01100	Oxidative phosphorylation|Metabolic pathways
atp6ap2	NC_067229.1	6977218	6977924	6977572	-0.42094	5.03136	0.02313146760088773	merged_common	28.26391	37.83978	707	Promoter (<=1kb)	6970885	6977332	6448	2	XM_051910253.1	0	127521178	protein_coding	atp6ap2	ATPase H+ transporting accessory protein 2	GO:0009897,GO:0016020,GO:0030177,GO:0038023	external side of plasma membrane|membrane|positive regulation of Wnt signaling pathway|signaling receptor activity	-	-
atp6v0ca	NC_067222.1	24987737	24988410	24988073	-0.31906999999999996	4.67215	0.04369683917597813	Control_M_IP_unique	22.82612	28.47615	674	Promoter (<=1kb)	24983101	24987838	4738	2	XM_051888578.1	0	127509676	protein_coding	atp6v0ca	ATPase H+ transporting V0 subunit ca	GO:0033179,GO:0046961,GO:1902600	proton-transporting V-type ATPase, V0 domain|proton-transporting ATPase activity, rotational mechanism|proton transmembrane transport	cide00190,cide01100,cide04142,cide04145	Oxidative phosphorylation|Metabolic pathways|Lysosome|Phagosome
atp6v0d1	NC_067226.1	9680257	9680630	9680443	0.52059	4.19616	0.034066760272253624	Control_M_IP_unique	21.95467	15.304260000000001	374	Promoter (<=1kb)	9681012	9687076	6065	1	XM_051900164.1	-382	127515962	protein_coding	atp6v0d1	ATPase H+ transporting V0 subunit d1	GO:0005765,GO:0005769,GO:0007034,GO:0007035,GO:0016471,GO:0033179,GO:0033181,GO:0046961,GO:1902600	lysosomal membrane|early endosome|vacuolar transport|vacuolar acidification|vacuolar proton-transporting V-type ATPase complex|proton-transporting V-type ATPase, V0 domain|plasma membrane proton-transporting V-type ATPase complex|proton-transporting ATPase activity, rotational mechanism|proton transmembrane transport	cide00190,cide01100,cide04142,cide04145	Oxidative phosphorylation|Metabolic pathways|Lysosome|Phagosome
atp6v0e1	NC_067233.1	18844763	18845508	18845135	0.39208000000000004	4.4553199999999995	0.0400413989625576	CoCl2_M_IP_unique	25.13043	19.15009	746	Promoter (<=1kb)	18844971	18846919	1949	1	XM_051918495.1	0	127525716	protein_coding	atp6v0e1	ATPase H+ transporting V0 subunit e1	GO:0033179,GO:0046961,GO:1902600	proton-transporting V-type ATPase, V0 domain|proton-transporting ATPase activity, rotational mechanism|proton transmembrane transport	cide00190,cide01100,cide04145	Oxidative phosphorylation|Metabolic pathways|Phagosome
atp6v1c1a	NC_067235.1	31876808	31877434	31877121	-0.5109600000000001	4.08182	0.04051182302646395	Control_M_IP_unique	14.18551	20.21428	627	Promoter (<=1kb)	31866738	31877829	11092	2	XM_051865915.1	395	127497445	protein_coding	atp6v1c1a	ATPase H+ transporting V1 subunit C1a	GO:0000221,GO:0005765,GO:0046961,GO:1902600	vacuolar proton-transporting V-type ATPase, V1 domain|lysosomal membrane|proton-transporting ATPase activity, rotational mechanism|proton transmembrane transport	cide00190,cide01100,cide04145,cide04150	Oxidative phosphorylation|Metabolic pathways|Phagosome|mTOR signaling pathway
atp6v1c1a	NC_067235.1	31872392	31872657	31872524	0.65483	4.09922	0.027621697518043508	CoCl2_M_IP_unique	21.50558	13.65925	266	Exon (XM_051865915.1/atp6v1c1a, exon 5 of 13)	31866738	31877829	11092	2	XM_051865915.1	5172	127497445	protein_coding	atp6v1c1a	ATPase H+ transporting V1 subunit C1a	GO:0000221,GO:0005765,GO:0046961,GO:1902600	vacuolar proton-transporting V-type ATPase, V1 domain|lysosomal membrane|proton-transporting ATPase activity, rotational mechanism|proton transmembrane transport	cide00190,cide01100,cide04145,cide04150	Oxidative phosphorylation|Metabolic pathways|Phagosome|mTOR signaling pathway
atp6v1e1b	NC_067223.1	14244713	14245838	14245271	0.29188000000000003	5.1126	0.03370272840603188	merged_common	38.280640000000005	31.269070000000003	1126	Promoter (<=1kb)	14245751	14249922	4172	1	XM_051892156.1	0	127511365	protein_coding	atp6v1e1b	ATPase H+ transporting V1 subunit E1b	GO:0033178,GO:0046961,GO:1902600	proton-transporting two-sector ATPase complex, catalytic domain|proton-transporting ATPase activity, rotational mechanism|proton transmembrane transport	cide00190,cide01100,cide04145,cide04150	Oxidative phosphorylation|Metabolic pathways|Phagosome|mTOR signaling pathway
atp8a1	NC_067233.1	14777696	14778368	14778065	-0.29168	4.569780000000001	0.04459280797925029	merged_common	21.4653	26.274959999999997	673	Intron (XM_051918399.1/atp8a1, intron 1 of 36)	14754432	14901803	147372	1	XM_051918400.1	23264	127525684	protein_coding	atp8a1	ATPase phospholipid transporting 8A1	GO:0000287,GO:0005524,GO:0005886,GO:0016887,GO:0045332,GO:0140326	magnesium ion binding|ATP binding|plasma membrane|ATP hydrolysis activity|phospholipid translocation|ATPase-coupled intramembrane lipid transporter activity	cide04148	Efferocytosis
atp8a1	NC_067233.1	14754090	14754285	14754187	0.42049	4.24593	0.04045427782330109	CoCl2_M_IP_unique	21.95031	16.400679999999998	196	Promoter (<=1kb)	14754431	14901803	147373	1	XM_051918397.1	-146	127525684	protein_coding	atp8a1	ATPase phospholipid transporting 8A1	GO:0000287,GO:0005524,GO:0005886,GO:0016887,GO:0045332,GO:0140326	magnesium ion binding|ATP binding|plasma membrane|ATP hydrolysis activity|phospholipid translocation|ATPase-coupled intramembrane lipid transporter activity	cide04148	Efferocytosis
atp8b2	NC_067235.1	16898339	16898563	16898451	1.14105	3.69616	0.012865103781223328	CoCl2_M_IP_unique	19.248639999999998	8.727889999999999	225	Promoter (2-3kb)	16859901	16901221	41321	2	XM_051865126.1	2658	127497037	protein_coding	atp8b2	ATPase phospholipid transporting 8B2	GO:0000287,GO:0005524,GO:0005886,GO:0007030,GO:0016887,GO:0045332,GO:0140326	magnesium ion binding|ATP binding|plasma membrane|Golgi organization|ATP hydrolysis activity|phospholipid translocation|ATPase-coupled intramembrane lipid transporter activity	-	-
atp8b2	NC_067235.1	16885155	16885618	16885386	-1.16209	4.03841	0.00437143386807297	Control_M_IP_unique	10.98423	24.58069	464	Promoter (<=1kb)	16859901	16886061	26161	2	XM_051865125.1	443	127497037	protein_coding	atp8b2	ATPase phospholipid transporting 8B2	GO:0000287,GO:0005524,GO:0005886,GO:0007030,GO:0016887,GO:0045332,GO:0140326	magnesium ion binding|ATP binding|plasma membrane|Golgi organization|ATP hydrolysis activity|phospholipid translocation|ATPase-coupled intramembrane lipid transporter activity	-	-
atp8b5a	NC_067224.1	33856232	33856496	33856364	-0.65279	4.32642	0.02343709791284708	Control_M_IP_unique	16.0003	25.15577	265	Promoter (2-3kb)	33819490	33853803	34314	2	XM_051893570.1	-2429	127512559	protein_coding	atp8b5a	ATPase phospholipid transporting 8B5a	GO:0000287,GO:0005524,GO:0005886,GO:0007030,GO:0016887,GO:0045332,GO:0140326	magnesium ion binding|ATP binding|plasma membrane|Golgi organization|ATP hydrolysis activity|phospholipid translocation|ATPase-coupled intramembrane lipid transporter activity	-	-
atp8b5b	NC_067229.1	30676043	30676344	30676193	0.28895	4.76812	0.042824785876905816	Control_M_IP_unique	30.11895	24.65225	302	Promoter (<=1kb)	30675611	30691364	15754	1	XM_051908492.1	432	127520430	protein_coding	atp8b5b	ATPase phospholipid transporting 8B5b	GO:0000287,GO:0005524,GO:0005886,GO:0007030,GO:0016887,GO:0045332,GO:0140326	magnesium ion binding|ATP binding|plasma membrane|Golgi organization|ATP hydrolysis activity|phospholipid translocation|ATPase-coupled intramembrane lipid transporter activity	-	-
atp8b5b	NC_067229.1	30675207	30675974	30675590	0.33177	4.78966	0.03868045175978519	CoCl2_M_IP_unique	31.028990000000004	24.65436	768	Promoter (<=1kb)	30675611	30691364	15754	1	XM_051908492.1	0	127520430	protein_coding	atp8b5b	ATPase phospholipid transporting 8B5b	GO:0000287,GO:0005524,GO:0005886,GO:0007030,GO:0016887,GO:0045332,GO:0140326	magnesium ion binding|ATP binding|plasma membrane|Golgi organization|ATP hydrolysis activity|phospholipid translocation|ATPase-coupled intramembrane lipid transporter activity	-	-
atp9b	NC_067238.1	9913408	9913561	9913484	-1.15183	3.90849	0.0075102131813764485	Control_M_IP_unique	10.07409	22.38415	154	Promoter (<=1kb)	9914014	9968906	54893	1	XM_051872474.1	-453	127500889	protein_coding	atp9b	ATPase phospholipid transporting 9B	GO:0000287,GO:0005524,GO:0005768,GO:0005802,GO:0005886,GO:0006890,GO:0006897,GO:0016887,GO:0045332,GO:0140326	magnesium ion binding|ATP binding|endosome|trans-Golgi network|plasma membrane|retrograde vesicle-mediated transport, Golgi to endoplasmic reticulum|endocytosis|ATP hydrolysis activity|phospholipid translocation|ATPase-coupled intramembrane lipid transporter activity	-	-
atrn	NC_067232.1	23758651	23759082	23758866	-0.6088600000000001	3.8219300000000005	0.0399987772107125	Control_M_IP_unique	11.45178	17.46453	432	Intron (XM_051918223.1/atrn, intron 4 of 28)	23697497	23774561	77065	2	XM_051918223.1	15479	127525576	protein_coding	atrn	attractin	GO:0005515,GO:0005794	protein binding|Golgi apparatus	-	-
atrnl1a	NC_067232.1	6586746	6587025	6586885	-0.56279	3.79903	0.0399987772107125	Control_M_IP_unique	11.45283	16.91722	280	Promoter (1-2kb)	6588728	6817045	228318	1	XM_051916266.1	-1703	127524610	protein_coding	atrnl1a	attractin-like 1a	GO:0005515,GO:0005794	protein binding|Golgi apparatus	-	-
atrnl1a	NC_067232.1	6592111	6593664	6592887	-1.50078	3.32732	0.006016910076141384	Control_M_IP_unique	5.96667	16.885460000000002	1554	Intron (XM_051916269.1/atrnl1a, intron 3 of 31)	6588768	6726104	137337	1	XM_051916272.1	3343	127524610	protein_coding	atrnl1a	attractin-like 1a	GO:0005515,GO:0005794	protein binding|Golgi apparatus	-	-
atrnl1b	NC_067231.1	20585134	20585734	20585434	0.47034	4.06335	0.04051182302646409	CoCl2_M_IP_unique	19.67813	14.20359	601	Intron (XM_051913558.1/atrnl1b, intron 20 of 28)	20546784	20649621	102838	1	XM_051913558.1	38350	127523171	protein_coding	atrnl1b	attractin-like 1b	GO:0005515,GO:0005794	protein binding|Golgi apparatus	-	-
atxn1a	NC_067238.1	23937912	23938192	23938052	-0.2923	4.507709999999999	0.049336723721723326	CoCl2_M_IP_unique	20.55697	25.17395	281	Promoter (<=1kb)	23938349	24047792	109444	1	XM_051871821.1	-157	127500587	protein_coding	atxn1a	ataxin 1a	GO:0000122,GO:0003723,GO:0005515,GO:0005634,GO:0007399	negative regulation of transcription by RNA polymerase II|RNA binding|protein binding|nucleus|nervous system development	cide04330	Notch signaling pathway
atxn1a	NC_067238.1	24023634	24023838	24023736	0.53555	4.09615	0.03375985252205328	Control_M_IP_unique	20.5907	14.20544	205	Promoter (2-3kb)	24026011	24047792	21782	1	XM_051871824.1	-2173	127500587	protein_coding	atxn1a	ataxin 1a	GO:0000122,GO:0003723,GO:0005515,GO:0005634,GO:0007399	negative regulation of transcription by RNA polymerase II|RNA binding|protein binding|nucleus|nervous system development	cide04330	Notch signaling pathway
atxn1a	NC_067238.1	23970958	23971165	23971061	-0.4524	3.85454	0.04833185579627765	Control_M_IP_unique	12.36632	16.92096	208	Intron (XM_051871821.1/atxn1a, intron 2 of 4)	23964931	24047792	82862	1	XM_051871826.1	6027	127500587	protein_coding	atxn1a	ataxin 1a	GO:0000122,GO:0003723,GO:0005515,GO:0005634,GO:0007399	negative regulation of transcription by RNA polymerase II|RNA binding|protein binding|nucleus|nervous system development	cide04330	Notch signaling pathway
atxn7l3a	NC_067222.1	24327905	24328632	24328268	0.6577	4.15757	0.027621697518043508	CoCl2_M_IP_unique	22.4155	14.20892	728	Promoter (<=1kb)	24328209	24336779	8571	1	XM_051887531.1	0	127509062	protein_coding	atxn7l3a	ataxin 7 like 3a	GO:0000124,GO:0003713,GO:0006357,GO:0045893,GO:0071819	SAGA complex|transcription coactivator activity|regulation of transcription by RNA polymerase II|positive regulation of DNA-templated transcription|DUBm complex	-	-
aup1	NC_067233.1	25262485	25263336	25262967	0.38187	4.8467400000000005	0.030274046760854482	merged_common	32.84675	25.20797	852	Promoter (<=1kb)	25248595	25263094	14500	2	XM_051918502.1	0	127525721	protein_coding	aup1	AUP1 lipid droplet regulating VLDL assembly factor	GO:0016020,GO:0016746,GO:0043130	membrane|acyltransferase activity|ubiquitin binding	-	-
aup1	NC_067233.1	25263468	25264010	25263692	0.30006	4.86735	0.03842475165800782	merged_common	32.387890000000006	26.30613	543	Promoter (<=1kb)	25248595	25263094	14500	2	XM_051918503.1	-374	127525721	protein_coding	aup1	AUP1 lipid droplet regulating VLDL assembly factor	GO:0016020,GO:0016746,GO:0043130	membrane|acyltransferase activity|ubiquitin binding	-	-
auts2a	NC_067229.1	36999456	37000035	36999745	-0.9059	5.0201400000000005	0.0025473181300028924	Control_M_IP_unique	23.70627	44.41863	580	Intron (XM_051909182.1/auts2a, intron 2 of 18)	36716702	36958674	241973	2	XM_051909188.1	-40782	127520726	protein_coding	auts2a	activator of transcription and developmental regulator AUTS2 a	-	-	cide03083	Polycomb repressive complex
avl9	NC_067231.1	9890768	9891415	9891091	0.79513	3.5222	0.03896665573120128	CoCl2_M_IP_unique	15.13441	8.72184	648	Intron (XM_051915174.1/avl9, intron 9 of 15)	9869852	9914611	44760	2	XM_051915174.1	23196	127523948	protein_coding	avl9	AVL9 homolog (S. cerevisiase)	GO:0005737	cytoplasm	-	-
azin1a	NC_067235.1	31889238	31890121	31889679	0.71508	4.1864300000000005	0.02221745235146976	CoCl2_M_IP_unique	23.32774	14.21055	884	Promoter (<=1kb)	31889612	31900884	11273	1	XM_051865677.1	0	127497303	protein_coding	azin1a	antizyme inhibitor 1a	GO:0004586,GO:0005737,GO:0033387,GO:0042177,GO:0042978,GO:1902269	ornithine decarboxylase activity|cytoplasm|putrescine biosynthetic process from ornithine|negative regulation of protein catabolic process|ornithine decarboxylase activator activity|positive regulation of polyamine transmembrane transport	-	-
b3gat2	NC_067232.1	11106688	11106963	11106825	-1.16803	3.62869	0.008270423859357902	Control_M_IP_unique	8.25163	18.54178	276	Distal Intergenic	11115433	11129272	13840	1	XM_051915938.1	-8470	127524449	protein_coding	b3gat2	beta-1,3-glucuronyltransferase 2 (glucuronosyltransferase S)	GO:0000139,GO:0005975,GO:0015018,GO:0050650	Golgi membrane|carbohydrate metabolic process|galactosylgalactosylxylosylprotein 3-beta-glucuronosyltransferase activity|chondroitin sulfate proteoglycan biosynthetic process	cide00515,cide01100	Mannose type O-glycan biosynthesis|Metabolic pathways
b3gnt2a	NC_067220.1	41311438	41311706	41311572	0.57268	3.8724199999999995	0.04027654649689817	CoCl2_M_IP_unique	17.86119	12.00928	269	Intron (XM_051906912.1/commd1, intron 2 of 2)	41296069	41304001	7933	2	XM_051908851.1	-7437	127520567	protein_coding	b3gnt2a	UDP-GlcNAc:betaGal beta-1,3-N-acetylglucosaminyltransferase 2a	GO:0006486,GO:0016020,GO:0016758	protein glycosylation|membrane|hexosyltransferase activity	cide00533,cide00601,cide01100	Glycosaminoglycan biosynthesis - keratan sulfate|Glycosphingolipid biosynthesis - lacto and neolacto series|Metabolic pathways
b3gnt2b	NC_067236.1	5645293	5645450	5645371	-0.9864200000000001	3.53841	0.02191874384880076	Control_M_IP_unique	8.2546	16.35451	158	Promoter (1-2kb)	5627449	5643316	15868	2	XM_051867566.1	-1977	127498317	protein_coding	b3gnt2b	UDP-GlcNAc:betaGal beta-1,3-N-acetylglucosaminyltransferase 2b	GO:0006486,GO:0016020,GO:0016758	protein glycosylation|membrane|hexosyltransferase activity	cide00533,cide00601,cide01100	Glycosaminoglycan biosynthesis - keratan sulfate|Glycosphingolipid biosynthesis - lacto and neolacto series|Metabolic pathways
b3gnt2b	NC_067236.1	5643081	5643475	5643278	-0.26404	4.80735	0.042399725967457266	Control_M_IP_unique	25.551479999999998	30.68315	395	Promoter (<=1kb)	5627449	5643142	15694	2	XM_051867567.1	0	127498317	protein_coding	b3gnt2b	UDP-GlcNAc:betaGal beta-1,3-N-acetylglucosaminyltransferase 2b	GO:0006486,GO:0016020,GO:0016758	protein glycosylation|membrane|hexosyltransferase activity	cide00533,cide00601,cide01100	Glycosaminoglycan biosynthesis - keratan sulfate|Glycosphingolipid biosynthesis - lacto and neolacto series|Metabolic pathways
b3gnt2b	NC_067236.1	5641695	5642483	5642089	-0.54788	4.31468	0.028581826722984423	Control_M_IP_unique	16.45823	24.06092	789	Promoter (<=1kb)	5627449	5643142	15694	2	XM_051867567.1	659	127498317	protein_coding	b3gnt2b	UDP-GlcNAc:betaGal beta-1,3-N-acetylglucosaminyltransferase 2b	GO:0006486,GO:0016020,GO:0016758	protein glycosylation|membrane|hexosyltransferase activity	cide00533,cide00601,cide01100	Glycosaminoglycan biosynthesis - keratan sulfate|Glycosphingolipid biosynthesis - lacto and neolacto series|Metabolic pathways
b4galnt1a	NC_067241.1	18955808	18956007	18955907	1.01852	3.7225099999999998	0.012865103781223328	CoCl2_M_IP_unique	18.78836	9.27436	200	Promoter (<=1kb)	18931558	18956473	24916	2	XM_051880443.1	466	127505109	protein_coding	b4galnt1a	beta-1,4-N-acetyl-galactosaminyl transferase 1a	GO:0000139,GO:0001574,GO:0016758,GO:0030259	Golgi membrane|ganglioside biosynthetic process|hexosyltransferase activity|lipid glycosylation	cide00600,cide00604,cide01100	Sphingolipid metabolism|Glycosphingolipid biosynthesis - ganglio series|Metabolic pathways
b4galnt1b	NC_067225.1	24011190	24011666	24011428	0.7509899999999999	3.5	0.03896665573120128	CoCl2_M_IP_unique	14.67709	8.72107	477	Intron (XM_051897897.1/b4galnt1b, intron 10 of 11)	23998619	24018604	19986	1	XM_051897898.1	12571	127514749	protein_coding	b4galnt1b	beta-1,4-N-acetyl-galactosaminyl transferase 1b	GO:0000139,GO:0001574,GO:0016758,GO:0030259	Golgi membrane|ganglioside biosynthetic process|hexosyltransferase activity|lipid glycosylation	cide00600,cide00604,cide01100	Sphingolipid metabolism|Glycosphingolipid biosynthesis - ganglio series|Metabolic pathways
b4galnt3a	NC_067223.1	993295	993564	993429	1.15299	3.5084	0.01611672341823584	CoCl2_M_IP_unique	16.969820000000002	7.631189999999999	270	Intron (XM_051892127.1/b4galnt3a, intron 11 of 19)	988015	1001575	13561	1	XM_051892129.1	5280	127511351	protein_coding	b4galnt3a	beta-1,4-N-acetyl-galactosaminyl transferase 3a	GO:0008376,GO:0032580	acetylgalactosaminyltransferase activity|Golgi cisterna membrane	-	-
b4galnt4a	NC_067243.1	22046922	22047326	22047124	0.8705200000000001	4.0222	0.015959203010425194	CoCl2_M_IP_unique	21.96989	12.01645	405	3' UTR	21836790	22040230	203441	2	XM_051884947.1	-6692	127507655	protein_coding	b4galnt4a	beta-1,4-N-acetyl-galactosaminyl transferase 4a	GO:0008376,GO:0032580	acetylgalactosaminyltransferase activity|Golgi cisterna membrane	cide00513,cide01100	Various types of N-glycan biosynthesis|Metabolic pathways
b4galnt4b	NC_067226.1	18559410	18559657	18559533	0.61946	4.0222	0.03336267778649964	CoCl2_M_IP_unique	20.13906	13.10885	248	Intron (XM_051900984.1/si:ch211-288d18.1, intron 11 of 13)	18571125	18688828	117704	1	XM_051900987.1	-11468	127516407	protein_coding	b4galnt4b	beta-1,4-N-acetyl-galactosaminyl transferase 4b	GO:0008376,GO:0032580	acetylgalactosaminyltransferase activity|Golgi cisterna membrane	cide00513,cide01100	Various types of N-glycan biosynthesis|Metabolic pathways
b4galnt4b	NC_067226.1	18560506	18561017	18560761	0.57334	4.41645	0.029261022318791893	CoCl2_M_IP_unique	26.048289999999998	17.50594	512	Intron (XM_051900984.1/si:ch211-288d18.1, intron 11 of 13)	18571125	18688828	117704	1	XM_051900987.1	-10108	127516407	protein_coding	b4galnt4b	beta-1,4-N-acetyl-galactosaminyl transferase 4b	GO:0008376,GO:0032580	acetylgalactosaminyltransferase activity|Golgi cisterna membrane	cide00513,cide01100	Various types of N-glycan biosynthesis|Metabolic pathways
b4galt1	NC_067220.1	13993321	13994218	13993769	0.38763000000000003	4.53372	0.039848892236776456	CoCl2_M_IP_unique	26.4929	20.25071	898	Promoter (1-2kb)	13981755	13995964	14210	2	XM_051906895.1	1746	127519275	protein_coding	b4galt1	UDP-Gal:betaGlcNAc beta 1,4- galactosyltransferase, polypeptide 1	GO:0003831,GO:0005975,GO:0006487,GO:0008092	beta-N-acetylglucosaminylglycopeptide beta-1,4-galactosyltransferase activity|carbohydrate metabolic process|protein N-linked glycosylation|cytoskeletal protein binding	cide00052,cide00510,cide00513,cide00514,cide00515,cide00533,cide00601,cide01100	Galactose metabolism|N-Glycan biosynthesis|Various types of N-glycan biosynthesis|Other types of O-glycan biosynthesis|Mannose type O-glycan biosynthesis|Glycosaminoglycan biosynthesis - keratan sulfate|Glycosphingolipid biosynthesis - lacto and neolacto series|Metabolic pathways
b4galt3	NC_067241.1	8115231	8115599	8115415	-0.64432	3.4458900000000003	0.04870831966400155	Control_M_IP_unique	8.7164	13.62374	369	Promoter (<=1kb)	8115611	8130303	14693	1	XM_051880223.1	-12	127505003	protein_coding	b4galt3	UDP-Gal:betaGlcNAc beta 1,4- galactosyltransferase, polypeptide 3	GO:0005975,GO:0006682,GO:0016757	carbohydrate metabolic process|galactosylceramide biosynthetic process|glycosyltransferase activity	cide00510,cide00513,cide00514,cide00515,cide00533,cide00601,cide01100	N-Glycan biosynthesis|Various types of N-glycan biosynthesis|Other types of O-glycan biosynthesis|Mannose type O-glycan biosynthesis|Glycosaminoglycan biosynthesis - keratan sulfate|Glycosphingolipid biosynthesis - lacto and neolacto series|Metabolic pathways
b4galt4	NC_067224.1	4147129	4147263	4147196	-2.40267	2.0849599999999997	0.008056640625000017	Control_M_IP_unique	1.8450099999999998	9.75605	135	Promoter (1-2kb)	4145825	4160841	15017	1	XM_051894365.1	1304	127512966	protein_coding	b4galt4	UDP-Gal:betaGlcNAc beta 1,4- galactosyltransferase, polypeptide 4	GO:0005975,GO:0016757	carbohydrate metabolic process|glycosyltransferase activity	cide00533,cide00601,cide01100	Glycosaminoglycan biosynthesis - keratan sulfate|Glycosphingolipid biosynthesis - lacto and neolacto series|Metabolic pathways
b4galt4	NC_067224.1	4140484	4140630	4140557	0.61748	3.52083	0.04870831966400155	CoCl2_M_IP_unique	14.21725	9.266910000000001	147	Distal Intergenic	4144791	4160841	16051	1	XM_051894363.1	-4161	127512966	protein_coding	b4galt4	UDP-Gal:betaGlcNAc beta 1,4- galactosyltransferase, polypeptide 4	GO:0005975,GO:0016757	carbohydrate metabolic process|glycosyltransferase activity	cide00533,cide00601,cide01100	Glycosaminoglycan biosynthesis - keratan sulfate|Glycosphingolipid biosynthesis - lacto and neolacto series|Metabolic pathways
baalcb	NC_067239.1	13578100	13578284	13578192	-0.6008899999999999	3.34674	0.048515796661376905	Control_M_IP_unique	8.26091	12.528889999999999	185	Promoter (1-2kb)	13571831	13576833	5003	2	XM_051874113.1	-1267	127501865	protein_coding	baalcb	BAALC binder of MAP3K1 and KLF4 b	GO:0005737	cytoplasm	-	-
babam2	NC_067236.1	12664522	12664910	12664716	-0.44061000000000006	3.95119	0.04802203620784036	Control_M_IP_unique	13.27723	18.01957	389	Intron (XM_051869316.1/babam2, intron 6 of 11)	12622022	12717486	95465	2	XM_051869316.1	52576	127499148	protein_coding	babam2	BRISC and BRCA1 A complex member 2	GO:0006302,GO:0070531,GO:0070552	double-strand break repair|BRCA1-A complex|BRISC complex	cide03440	Homologous recombination
babam2	NC_067236.1	12697098	12697614	12697356	-0.64531	4.05295	0.02700788201764294	Control_M_IP_unique	13.27185	20.758229999999998	517	Intron (XM_051869316.1/babam2, intron 4 of 11)	12622022	12717486	95465	2	XM_051869316.1	19872	127499148	protein_coding	babam2	BRISC and BRCA1 A complex member 2	GO:0006302,GO:0070531,GO:0070552	double-strand break repair|BRCA1-A complex|BRISC complex	cide03440	Homologous recombination
babam2	NC_067236.1	12731708	12732857	12732309	-0.47415	5.12559	0.02029619827047108	merged_common	29.620390000000004	41.14564	1150	Promoter (<=1kb)	12622022	12732867	110846	2	XM_051869319.1	10	127499148	protein_coding	babam2	BRISC and BRCA1 A complex member 2	GO:0006302,GO:0070531,GO:0070552	double-strand break repair|BRCA1-A complex|BRISC complex	cide03440	Homologous recombination
babam2	NC_067236.1	12734079	12734428	12734253	-0.64531	4.05295	0.02700788201764294	Control_M_IP_unique	13.27185	20.758229999999998	350	Promoter (<=1kb)	12622022	12734056	112035	2	XM_051869318.1	-23	127499148	protein_coding	babam2	BRISC and BRCA1 A complex member 2	GO:0006302,GO:0070531,GO:0070552	double-strand break repair|BRCA1-A complex|BRISC complex	cide03440	Homologous recombination
babam2	NC_067236.1	12717170	12717986	12717592	0.37017	4.63806	0.03941283533519574	merged_common	28.30823	21.90176	817	Promoter (<=1kb)	12622022	12717486	95465	2	XM_051869316.1	0	127499148	protein_coding	babam2	BRISC and BRCA1 A complex member 2	GO:0006302,GO:0070531,GO:0070552	double-strand break repair|BRCA1-A complex|BRISC complex	cide03440	Homologous recombination
bace1	NC_067234.1	12775300	12775716	12775508	-0.52599	3.9936300000000005	0.040439609438181166	Control_M_IP_unique	13.27498	19.1149	417	Promoter (<=1kb)	12761414	12775405	13992	2	XM_051864065.1	0	127496263	protein_coding	bace1	beta-secretase 1	GO:0004190,GO:0005768,GO:0005802,GO:0006509,GO:0016020,GO:0050435	aspartic-type endopeptidase activity|endosome|trans-Golgi network|membrane protein ectodomain proteolysis|membrane|amyloid-beta metabolic process	-	-
bace2	NC_067234.1	12247452	12247727	12247589	-1.9806700000000002	3.03841	0.0023102760314941267	Control_M_IP_unique	4.13553	16.32197	276	Intron (XM_051864067.1/bace2, intron 3 of 9)	12234675	12260313	25639	1	XM_051864066.1	12777	127496264	protein_coding	bace2	beta-secretase 2	GO:0004190,GO:0005768,GO:0005802,GO:0006509,GO:0016020,GO:0050435	aspartic-type endopeptidase activity|endosome|trans-Golgi network|membrane protein ectodomain proteolysis|membrane|amyloid-beta metabolic process	-	-
bach1b	NC_067229.1	35714553	35715257	35714905	-0.47045	4.803669999999999	0.02609831617315073	Control_M_IP_unique	23.72673	32.874320000000004	705	Promoter (<=1kb)	35715059	35722465	7407	1	XM_051910922.1	0	127521567	protein_coding	bach1b	BTB and CNC homology 1, basic leucine zipper transcription factor 1 b	GO:0000978,GO:0000981,GO:0005515,GO:0006357	RNA polymerase II cis-regulatory region sequence-specific DNA binding|DNA-binding transcription factor activity, RNA polymerase II-specific|protein binding|regulation of transcription by RNA polymerase II	-	-
bach2b	NC_067239.1	16482906	16483149	16483027	-0.33516	4.2089300000000005	0.04684179537434906	Control_M_IP_unique	16.46516	20.77113	244	Intron (XM_051876104.1/bach2b, intron 1 of 4)	16422372	16478226	55855	2	XM_051876108.1	-4680	127502774	protein_coding	bach2b	BTB and CNC homology 1, basic leucine zipper transcription factor 2b	GO:0000978,GO:0000981,GO:0005515,GO:0006357	RNA polymerase II cis-regulatory region sequence-specific DNA binding|DNA-binding transcription factor activity, RNA polymerase II-specific|protein binding|regulation of transcription by RNA polymerase II	-	-
bach2b	NC_067239.1	16473232	16473651	16473441	-0.5515800000000001	4.63661	0.025414483474764316	Control_M_IP_unique	20.54641	30.11474	420	Intron (XM_051876108.1/bach2b, intron 1 of 4)	16422372	16478226	55855	2	XM_051876108.1	4575	127502774	protein_coding	bach2b	BTB and CNC homology 1, basic leucine zipper transcription factor 2b	GO:0000978,GO:0000981,GO:0005515,GO:0006357	RNA polymerase II cis-regulatory region sequence-specific DNA binding|DNA-binding transcription factor activity, RNA polymerase II-specific|protein binding|regulation of transcription by RNA polymerase II	-	-
bach2b	NC_067239.1	16478018	16478722	16478364	-0.55569	4.7608	0.018052970585938983	merged_common	22.36169	32.86871	705	Promoter (<=1kb)	16422372	16478226	55855	2	XM_051876108.1	0	127502774	protein_coding	bach2b	BTB and CNC homology 1, basic leucine zipper transcription factor 2b	GO:0000978,GO:0000981,GO:0005515,GO:0006357	RNA polymerase II cis-regulatory region sequence-specific DNA binding|DNA-binding transcription factor activity, RNA polymerase II-specific|protein binding|regulation of transcription by RNA polymerase II	-	-
bach2b	NC_067239.1	16485686	16486490	16486080	0.28895	4.76812	0.042824785876905816	merged_common	30.11895	24.65225	805	Intron (XM_051876104.1/bach2b, intron 1 of 4)	16422372	16490692	68321	2	XM_051876104.1	4202	127502774	protein_coding	bach2b	BTB and CNC homology 1, basic leucine zipper transcription factor 2b	GO:0000978,GO:0000981,GO:0005515,GO:0006357	RNA polymerase II cis-regulatory region sequence-specific DNA binding|DNA-binding transcription factor activity, RNA polymerase II-specific|protein binding|regulation of transcription by RNA polymerase II	-	-
bach2b	NC_067239.1	16477685	16477838	16477761	-0.43493999999999994	4.89232	0.026411512837503245	Control_M_IP_unique	25.542839999999998	34.530229999999996	154	Promoter (<=1kb)	16422372	16478226	55855	2	XM_051876108.1	388	127502774	protein_coding	bach2b	BTB and CNC homology 1, basic leucine zipper transcription factor 2b	GO:0000978,GO:0000981,GO:0005515,GO:0006357	RNA polymerase II cis-regulatory region sequence-specific DNA binding|DNA-binding transcription factor activity, RNA polymerase II-specific|protein binding|regulation of transcription by RNA polymerase II	-	-
badb	NC_067226.1	2659459	2660070	2659764	-0.45	4.22561	0.04045427782330123	CoCl2_M_IP_unique	16.006729999999997	21.8658	612	Promoter (<=1kb)	2656919	2659626	2708	2	XM_051898702.1	0	127515266	protein_coding	badb	BCL2 associated agonist of cell death b	GO:0005739,GO:0006915	mitochondrion|apoptotic process	cide04012,cide04140,cide04210,cide04370,cide04510,cide04910,cide05168	ErbB signaling pathway|Autophagy - animal|Apoptosis|VEGF signaling pathway|Focal adhesion|Insulin signaling pathway|Herpes simplex virus 1 infection
bag3	NC_067232.1	9688940	9689649	9689294	-0.37965	4.61351	0.03468329509497218	Control_M_IP_unique	21.461560000000002	27.922009999999997	710	Promoter (<=1kb)	9689398	9697275	7878	1	XM_051916315.1	0	127524625	protein_coding	bag3	BCL2 associated athanogene 3	GO:0000774,GO:0005634,GO:0005737,GO:0005829,GO:0010664,GO:0016020,GO:0046716,GO:0050821,GO:0051087	adenyl-nucleotide exchange factor activity|nucleus|cytoplasm|cytosol|negative regulation of striated muscle cell apoptotic process|membrane|muscle cell cellular homeostasis|protein stabilization|protein-folding chaperone binding	-	-
bag6l	NC_067238.1	22929321	22930165	22929743	0.90009	4.03707	0.015959203010425194	CoCl2_M_IP_unique	22.42626	12.01716	845	Promoter (<=1kb)	22915062	22929524	14463	2	XM_051872620.1	0	127500962	protein_coding	bag6l	BCL2 associated athanogene 6, like	GO:0031593,GO:0051787,GO:0071818	polyubiquitin modification-dependent protein binding|misfolded protein binding|BAT3 complex	cide03060	Protein export
bag6l	NC_067238.1	22923638	22923781	22923709	-0.77878	3.4351800000000003	0.03811955451965341	Control_M_IP_unique	8.258	14.168079999999998	144	Intron (XM_051872620.1/bag6l, intron 11 of 24)	22915062	22929524	14463	2	XM_051872620.1	5743	127500962	protein_coding	bag6l	BCL2 associated athanogene 6, like	GO:0031593,GO:0051787,GO:0071818	polyubiquitin modification-dependent protein binding|misfolded protein binding|BAT3 complex	cide03060	Protein export
bahcc1b	NC_067231.1	22660015	22660200	22660107	0.7509899999999999	3.5	0.03896665573120128	CoCl2_M_IP_unique	14.67709	8.72107	186	Intron (XM_051914279.1/bahcc1b, intron 7 of 27)	22623522	22676693	53172	2	XM_051914279.1	16493	127523512	protein_coding	bahcc1b	BAH domain and coiled-coil containing 1b	GO:0003682	chromatin binding	-	-
bahd1	NC_067236.1	9426543	9426941	9426742	-1.67841	2.5276400000000003	0.01745605468750001	Control_M_IP_unique	3.22308	10.316230000000001	399	Intron (XM_051867321.1/bahd1, intron 2 of 6)	9420937	9439159	18223	1	XM_051867322.1	5606	127498217	protein_coding	bahd1	bromo adjacent homology domain containing 1	GO:0003682	chromatin binding	-	-
baiap2a	NC_067222.1	19195295	19195447	19195371	-0.70123	3.4741800000000005	0.04870831966400155	Control_M_IP_unique	8.71542	14.17029	153	Intron (XM_051885791.1/baiap2a, intron 3 of 13)	19140129	19249884	109756	1	XM_051885796.1	55166	127508125	protein_coding	baiap2a	BAR/IMD domain containing adaptor protein 2a	GO:0005515,GO:0005654,GO:0005829,GO:0007009,GO:0008093,GO:0030838,GO:0051017,GO:0051764	protein binding|nucleoplasm|cytosol|plasma membrane organization|cytoskeletal anchor activity|positive regulation of actin filament polymerization|actin filament bundle assembly|actin crosslink formation	cide04517,cide04520,cide04810	IgSF CAM signaling|Adherens junction|Regulation of actin cytoskeleton
baiap2a	NC_067222.1	19140471	19141310	19140777	-0.36785999999999996	4.30274	0.04640343632672786	merged_common	17.3734	22.41933	840	Promoter (<=1kb)	19140129	19249884	109756	1	XM_051885796.1	342	127508125	protein_coding	baiap2a	BAR/IMD domain containing adaptor protein 2a	GO:0005515,GO:0005654,GO:0005829,GO:0007009,GO:0008093,GO:0030838,GO:0051017,GO:0051764	protein binding|nucleoplasm|cytosol|plasma membrane organization|cytoskeletal anchor activity|positive regulation of actin filament polymerization|actin filament bundle assembly|actin crosslink formation	cide04517,cide04520,cide04810	IgSF CAM signaling|Adherens junction|Regulation of actin cytoskeleton
baiap2l1b	NC_067222.1	42325396	42325861	42325628	0.58648	4.00561	0.03336267778649964	CoCl2_M_IP_unique	19.682660000000002	13.10799	466	Promoter (<=1kb)	42324765	42395822	71058	1	XM_051888692.1	631	127509747	protein_coding	baiap2l1b	BAR/IMD domain containing adaptor protein 2 like 1b	GO:0005515,GO:0005654,GO:0005829,GO:0007009,GO:0030838,GO:0051017,GO:0051764	protein binding|nucleoplasm|cytosol|plasma membrane organization|positive regulation of actin filament polymerization|actin filament bundle assembly|actin crosslink formation	-	-
baiap3	NC_067222.1	38252492	38252776	38252634	-0.70912	3.9821699999999995	0.02628574613481776	Control_M_IP_unique	12.36003	20.20626	285	Intron (XM_051888530.1/baiap3, intron 1 of 33)	38247579	38306984	59406	1	XM_051888530.1	4913	127509654	protein_coding	baiap3	BAI1 associated protein 3	-	-	-	-
bambib	NC_067221.1	23911645	23912321	23911993	0.66273	4.26764	0.02286546137838756	merged_common	24.23471	15.308620000000001	677	Distal Intergenic	23877956	23881716	3761	1	XM_051861432.1	33689	127495042	protein_coding	bambib	BMP and activin membrane-bound inhibitor homolog (Xenopus laevis) b	GO:0005109,GO:0007179,GO:0030512,GO:0090263	frizzled binding|transforming growth factor beta receptor signaling pathway|negative regulation of transforming growth factor beta receptor signaling pathway|positive regulation of canonical Wnt signaling pathway	cide04310,cide04350	Wnt signaling pathway|TGF-beta signaling pathway
bambib	NC_067221.1	23877781	23878736	23878258	0.5353	4.303669999999999	0.028581826722984326	CoCl2_M_IP_unique	23.77404	16.40445	956	Promoter (<=1kb)	23877953	23881716	3764	1	XM_051861443.1	0	127495042	protein_coding	bambib	BMP and activin membrane-bound inhibitor homolog (Xenopus laevis) b	GO:0005109,GO:0007179,GO:0030512,GO:0090263	frizzled binding|transforming growth factor beta receptor signaling pathway|negative regulation of transforming growth factor beta receptor signaling pathway|positive regulation of canonical Wnt signaling pathway	cide04310,cide04350	Wnt signaling pathway|TGF-beta signaling pathway
banp	NC_067243.1	23775451	23775701	23775576	0.51417	3.7047	0.04856994375586548	CoCl2_M_IP_unique	15.5817	10.91023	251	Intron (XM_051884325.1/banp, intron 11 of 12)	23748483	23802607	54125	2	XM_051884325.1	26906	127507327	protein_coding	banp	BTG3 associated nuclear protein	GO:0003677,GO:0034504,GO:0042177	DNA binding|protein localization to nucleus|negative regulation of protein catabolic process	-	-
bard1	NC_067228.1	8930387	8930706	8930546	-0.5041100000000001	4.12396	0.040511823026463806	Control_M_IP_unique	14.64065	20.7641	320	Intron (XM_051906537.1/abca12, intron 63 of 75)	8947548	8980474	32927	1	XM_051906554.1	-16842	127519097	protein_coding	bard1	BRCA1 associated RING domain 1	GO:0005515	protein binding	cide03440	Homologous recombination
bard1	NC_067228.1	8947714	8948179	8947946	1.10649	3.67878	0.012865103781223328	CoCl2_M_IP_unique	18.79164	8.72729	466	Promoter (<=1kb)	8947555	8980474	32920	1	XM_051906553.1	159	127519097	protein_coding	bard1	BRCA1 associated RING domain 1	GO:0005515	protein binding	cide03440	Homologous recombination
barx1	NC_067230.1	21868946	21869269	21869107	-0.55292	4.468319999999999	0.02438418526565999	Control_M_IP_unique	18.27573	26.81152	324	Promoter (<=1kb)	21868224	21873992	5769	1	XM_051913021.1	722	127522752	protein_coding	barx1	BARX homeobox 1	GO:0000977,GO:0000981,GO:0005634,GO:0006357	RNA polymerase II transcription regulatory region sequence-specific DNA binding|DNA-binding transcription factor activity, RNA polymerase II-specific|nucleus|regulation of transcription by RNA polymerase II	-	-
barx2	NC_067237.1	2954081	2954584	2954332	0.50164	3.62396	0.04870831966400155	CoCl2_M_IP_unique	14.66985	10.36139	504	Distal Intergenic	3006410	3026277	19868	2	XM_051870463.1	71693	127499841	protein_coding	barx2	BARX homeobox 2	GO:0000977,GO:0000981,GO:0005634,GO:0006357	RNA polymerase II transcription regulatory region sequence-specific DNA binding|DNA-binding transcription factor activity, RNA polymerase II-specific|nucleus|regulation of transcription by RNA polymerase II	-	-
barx2	NC_067237.1	2951920	2952745	2952332	-0.72846	3.7617800000000003	0.0399987772107125	Control_M_IP_unique	10.538160000000001	17.46035	826	Distal Intergenic	3006410	3026277	19868	2	XM_051870463.1	73532	127499841	protein_coding	barx2	BARX homeobox 2	GO:0000977,GO:0000981,GO:0005634,GO:0006357	RNA polymerase II transcription regulatory region sequence-specific DNA binding|DNA-binding transcription factor activity, RNA polymerase II-specific|nucleus|regulation of transcription by RNA polymerase II	-	-
batf3	NC_067239.1	24709224	24710376	24709777	-0.28894000000000003	4.96574	0.03411487074844144	merged_common	28.2713	34.54033	1153	Downstream (2-3kb)	24712863	24714547	1685	2	XM_051875047.1	4171	127502262	protein_coding	batf3	basic leucine zipper transcription factor, ATF-like 3	GO:0000978,GO:0000981,GO:0005634,GO:0006357	RNA polymerase II cis-regulatory region sequence-specific DNA binding|DNA-binding transcription factor activity, RNA polymerase II-specific|nucleus|regulation of transcription by RNA polymerase II	-	-
baxa	NC_067222.1	34085497	34086665	34086081	-0.7905300000000001	4.12515	0.016813207184896175	Control_M_IP_unique	13.26803	22.9499	1169	3' UTR	34086491	34092328	5838	2	XM_051887450.1	5663	127509026	protein_coding	baxa	BCL2 associated X, apoptosis regulator a	GO:0001836,GO:0005741,GO:0008053,GO:0008630,GO:0015267,GO:0042803,GO:0043065,GO:0046982,GO:0097192	release of cytochrome c from mitochondria|mitochondrial outer membrane|mitochondrial fusion|intrinsic apoptotic signaling pathway in response to DNA damage|channel activity|protein homodimerization activity|positive regulation of apoptotic process|protein heterodimerization activity|extrinsic apoptotic signaling pathway in absence of ligand	cide04115,cide04141,cide04210,cide04217,cide05132,cide05168	p53 signaling pathway|Protein processing in endoplasmic reticulum|Apoptosis|Necroptosis|Salmonella infection|Herpes simplex virus 1 infection
baz1b	NC_067237.1	6875700	6875870	6875785	-0.6824100000000001	3.53841	0.03896665573120128	Control_M_IP_unique	9.17178	14.71906	171	Intron (XM_051870962.1/baz1b, intron 17 of 17)	6873380	6893779	20400	2	XM_051870962.1	17909	127500073	protein_coding	baz1b	bromodomain adjacent to zinc finger domain, 1B	GO:0005515,GO:0006338,GO:0090535,GO:0140801	protein binding|chromatin remodeling|WICH complex|histone H2AXY142 kinase activity	cide03082	ATP-dependent chromatin remodeling
baz2ba	NC_067225.1	9241416	9241655	9241535	-1.36038	3.1427	0.018482208251953118	Control_M_IP_unique	5.51175	14.15158	240	Exon (XR_007930679.1/LOC127514620, exon 3 of 3)	9226311	9327603	101293	1	XM_051897644.1	15105	127514616	protein_coding	baz2ba	bromodomain adjacent to zinc finger domain, 2Ba	GO:0003677,GO:0005515	DNA binding|protein binding	cide03082	ATP-dependent chromatin remodeling
baz2ba	NC_067225.1	9245836	9246648	9246249	-0.28989000000000004	4.79436	0.03868045175978519	merged_common	25.096510000000002	30.681559999999998	813	Exon (XR_007930679.1/LOC127514620, exon 3 of 3)	9226311	9327603	101293	1	XM_051897644.1	19525	127514616	protein_coding	baz2ba	bromodomain adjacent to zinc finger domain, 2Ba	GO:0003677,GO:0005515	DNA binding|protein binding	cide03082	ATP-dependent chromatin remodeling
bbip1	NC_067229.1	17035170	17036398	17035376	0.51903	4.81786	0.02226032850062816	merged_common	33.76305	23.56126	1229	Promoter (<=1kb)	17035215	17036462	1248	1	XM_051908782.1	0	127520548	protein_coding	bbip1	BBSome interacting protein 1	GO:0034464,GO:0060271,GO:0097500	BBSome|cilium assembly|receptor localization to non-motile cilium	-	-
bbln	NC_067224.1	42937300	42938125	42937712	0.54796	4.4036800000000005	0.029261022318791893	CoCl2_M_IP_unique	25.59261	17.50505	826	Promoter (<=1kb)	42937742	42938711	970	1	XM_051894727.1	0	127513120	protein_coding	bbln	bublin coiled coil protein	-	-	-	-
bbox1	NC_067226.1	9118490	9122679	9120314	0.34762	8.701080000000001	3.506140508526256e-05	merged_common	469.46955999999994	368.94563999999997	4190	Promoter (<=1kb)	9119562	9140088	20527	1	XM_051898452.1	0	127515134	protein_coding	bbox1	butyrobetaine (gamma), 2-oxoglutarate dioxygenase (gamma-butyrobetaine hydroxylase) 1	GO:0005506,GO:0005739,GO:0008336,GO:0045329	iron ion binding|mitochondrion|gamma-butyrobetaine dioxygenase activity|carnitine biosynthetic process	cide00310,cide01100	Lysine degradation|Metabolic pathways
bbs12	NC_067233.1	23133442	23133650	23133546	1.57843	3.3724199999999995	0.004011273384094266	CoCl2_M_IP_unique	17.8968	5.9926900000000005	209	Promoter (2-3kb)	23135993	23147281	11289	1	XM_051860613.1	-2343	127494605	protein_coding	bbs12	Bardet-Biedl syndrome 12	GO:0005524,GO:0045494,GO:0051131	ATP binding|photoreceptor cell maintenance|chaperone-mediated protein complex assembly	-	-
bbs2	NC_067237.1	24053363	24054553	24053958	0.69299	4.430540000000001	0.01950734821252801	CoCl2_M_IP_unique	27.417720000000003	16.95984	1191	Promoter (<=1kb)	24054007	24064028	10022	1	XM_051869739.1	0	127499440	protein_coding	bbs2	Bardet-Biedl syndrome 2	GO:0005515,GO:0016020,GO:0031514,GO:0034464,GO:0036064,GO:0043005,GO:1905515	protein binding|membrane|motile cilium|BBSome|ciliary basal body|neuron projection|non-motile cilium assembly	-	-
bcap31	NC_067227.1	29470403	29470853	29470628	0.43659	4.04638	0.04766096826642802	CoCl2_M_IP_unique	19.2218	14.20263	451	Intron (XM_051902565.1/bcap31, intron 5 of 7)	29453410	29481994	28585	2	XM_051902565.1	11141	127517233	protein_coding	bcap31	B cell receptor associated protein 31	GO:0005783,GO:0005789,GO:0006886,GO:0006888,GO:0070973	endoplasmic reticulum|endoplasmic reticulum membrane|intracellular protein transport|endoplasmic reticulum to Golgi vesicle-mediated transport|protein localization to endoplasmic reticulum exit site	cide04141	Protein processing in endoplasmic reticulum
bcar1	NC_067237.1	21236424	21236807	21236615	0.52823	4.25092	0.03429819206758144	CoCl2_M_IP_unique	22.86445	15.8543	384	Intron (XM_051870041.1/bcar1, intron 1 of 6)	21199744	21250236	50493	2	XM_051870041.1	13429	127499634	protein_coding	bcar1	BCAR1 scaffold protein, Cas family member	GO:0005515,GO:0005737,GO:0005886,GO:0005925,GO:0007169,GO:0016477	protein binding|cytoplasm|plasma membrane|focal adhesion|cell surface receptor protein tyrosine kinase signaling pathway|cell migration	cide04148,cide04510,cide04517,cide04810,cide05100	Efferocytosis|Focal adhesion|IgSF CAM signaling|Regulation of actin cytoskeleton|Bacterial invasion of epithelial cells
bcar1	NC_067237.1	21234284	21234600	21234442	-0.74615	3.70681	0.03142761066555976	Control_M_IP_unique	10.082189999999999	16.91101	317	Intron (XM_051870041.1/bcar1, intron 2 of 6)	21199744	21250236	50493	2	XM_051870041.1	15636	127499634	protein_coding	bcar1	BCAR1 scaffold protein, Cas family member	GO:0005515,GO:0005737,GO:0005886,GO:0005925,GO:0007169,GO:0016477	protein binding|cytoplasm|plasma membrane|focal adhesion|cell surface receptor protein tyrosine kinase signaling pathway|cell migration	cide04148,cide04510,cide04517,cide04810,cide05100	Efferocytosis|Focal adhesion|IgSF CAM signaling|Regulation of actin cytoskeleton|Bacterial invasion of epithelial cells
bcas2	NC_067227.1	28448484	28448691	28448587	0.71407	4.069780000000001	0.02148354251403383	CoCl2_M_IP_unique	21.5081	13.11134	208	Promoter (2-3kb)	28451318	28454526	3209	1	XM_051902512.1	-2627	127517207	protein_coding	bcas2	BCAS2 pre-mRNA processing factor	GO:0000974,GO:0006397,GO:0071011,GO:0071013	Prp19 complex|mRNA processing|precatalytic spliceosome|catalytic step 2 spliceosome	cide03040	Spliceosome
bcas3	NC_067234.1	29562443	29562945	29562694	0.56467	3.8008900000000003	0.0399987772107125	CoCl2_M_IP_unique	16.95006	11.460139999999999	503	Intron (XM_051863582.1/bcas3, intron 14 of 25)	29500892	29762041	261150	1	XM_051863586.1	61551	127496033	protein_coding	bcas3	BCAS3 microtubule associated cell migration factor	GO:0005515,GO:0005737,GO:0006914,GO:0042594	protein binding|cytoplasm|autophagy|response to starvation	-	-
bcl11ab	NC_067225.1	4717630	4717778	4717704	-0.8968700000000001	3.1333900000000003	0.0354080200195312	Control_M_IP_unique	6.43061	11.97397	149	Promoter (<=1kb)	4691237	4717695	26459	2	XM_051897024.1	0	127514295	protein_coding	bcl11ab	BCL11 transcription factor A b	GO:0000978,GO:0003700,GO:0005634,GO:0006357,GO:2000171	RNA polymerase II cis-regulatory region sequence-specific DNA binding|DNA-binding transcription factor activity|nucleus|regulation of transcription by RNA polymerase II|negative regulation of dendrite development	-	-
bcl11bb	NC_067239.1	9476013	9476467	9476240	-0.88545	4.44209	0.007044987516408701	Control_M_IP_unique	15.99293	29.5443	455	Distal Intergenic	9387606	9424324	36719	1	XM_051875539.1	88407	127502559	protein_coding	bcl11bb	BCL11 transcription factor B b	GO:0000978,GO:0003700,GO:0005634,GO:0045944	RNA polymerase II cis-regulatory region sequence-specific DNA binding|DNA-binding transcription factor activity|nucleus|positive regulation of transcription by RNA polymerase II	-	-
bcl11bb	NC_067239.1	9446448	9446899	9446673	-0.56603	4.40126	0.02394083644264801	Control_M_IP_unique	17.36658	25.7103	452	Distal Intergenic	9387606	9424324	36719	1	XM_051875539.1	58842	127502559	protein_coding	bcl11bb	BCL11 transcription factor B b	GO:0000978,GO:0003700,GO:0005634,GO:0045944	RNA polymerase II cis-regulatory region sequence-specific DNA binding|DNA-binding transcription factor activity|nucleus|positive regulation of transcription by RNA polymerase II	-	-
bcl2a	NC_067242.1	12434223	12435138	12434680	-0.88631	3.48864	0.02922499179840098	Control_M_IP_unique	8.25624	15.26119	916	Distal Intergenic	12415180	12428681	13502	1	XR_007927841.1	19043	127505882	protein_coding	bcl2a	BCL2 apoptosis regulator a	GO:0005741,GO:0008630,GO:0042803,GO:0046982,GO:0097192,GO:2001243	mitochondrial outer membrane|intrinsic apoptotic signaling pathway in response to DNA damage|protein homodimerization activity|protein heterodimerization activity|extrinsic apoptotic signaling pathway in absence of ligand|negative regulation of intrinsic apoptotic signaling pathway	cide04115,cide04140,cide04141,cide04210,cide04217,cide04261,cide04340,cide04510,cide04621,cide05132,cide05168	p53 signaling pathway|Autophagy - animal|Protein processing in endoplasmic reticulum|Apoptosis|Necroptosis|Adrenergic signaling in cardiomyocytes|Hedgehog signaling pathway|Focal adhesion|NOD-like receptor signaling pathway|Salmonella infection|Herpes simplex virus 1 infection
bcl2a	NC_067242.1	12474181	12474458	12474319	-0.83529	3.61441	0.03044269979000099	Control_M_IP_unique	9.169	16.35947	278	Distal Intergenic	12415180	12428681	13502	1	XR_007927841.1	59001	127505882	protein_coding	bcl2a	BCL2 apoptosis regulator a	GO:0005741,GO:0008630,GO:0042803,GO:0046982,GO:0097192,GO:2001243	mitochondrial outer membrane|intrinsic apoptotic signaling pathway in response to DNA damage|protein homodimerization activity|protein heterodimerization activity|extrinsic apoptotic signaling pathway in absence of ligand|negative regulation of intrinsic apoptotic signaling pathway	cide04115,cide04140,cide04141,cide04210,cide04217,cide04261,cide04340,cide04510,cide04621,cide05132,cide05168	p53 signaling pathway|Autophagy - animal|Protein processing in endoplasmic reticulum|Apoptosis|Necroptosis|Adrenergic signaling in cardiomyocytes|Hedgehog signaling pathway|Focal adhesion|NOD-like receptor signaling pathway|Salmonella infection|Herpes simplex virus 1 infection
bcl2l1	NC_067241.1	8672858	8673127	8672992	0.7098899999999999	3.7286900000000003	0.031427610665559866	CoCl2_M_IP_unique	16.954929999999997	10.36571	270	Intron (XM_051880852.1/arfgef2, intron 39 of 39)	8668659	8692681	24023	1	XM_051880854.1	4199	127505371	protein_coding	bcl2l1	BCL2 like 1	GO:0005741,GO:0008630,GO:0042803,GO:0046982,GO:0097192,GO:2001243	mitochondrial outer membrane|intrinsic apoptotic signaling pathway in response to DNA damage|protein homodimerization activity|protein heterodimerization activity|extrinsic apoptotic signaling pathway in absence of ligand|negative regulation of intrinsic apoptotic signaling pathway	cide04115,cide04137,cide04140,cide04210,cide04621,cide05168	p53 signaling pathway|Mitophagy - animal|Autophagy - animal|Apoptosis|NOD-like receptor signaling pathway|Herpes simplex virus 1 infection
bcl2l1	NC_067241.1	8666089	8666473	8666281	-0.8739	4.21523	0.013719276827032514	Control_M_IP_unique	13.720620000000002	25.14463	385	Promoter (2-3kb)	8668659	8692681	24023	1	XM_051880854.1	-2186	127505371	protein_coding	bcl2l1	BCL2 like 1	GO:0005741,GO:0008630,GO:0042803,GO:0046982,GO:0097192,GO:2001243	mitochondrial outer membrane|intrinsic apoptotic signaling pathway in response to DNA damage|protein homodimerization activity|protein heterodimerization activity|extrinsic apoptotic signaling pathway in absence of ligand|negative regulation of intrinsic apoptotic signaling pathway	cide04115,cide04137,cide04140,cide04210,cide04621,cide05168	p53 signaling pathway|Mitophagy - animal|Autophagy - animal|Apoptosis|NOD-like receptor signaling pathway|Herpes simplex virus 1 infection
bcl2l1	NC_067241.1	8679497	8679972	8679734	-0.61238	4.3467400000000005	0.02343709791284708	Control_M_IP_unique	16.456120000000002	25.15781	476	Intron (XM_051880852.1/arfgef2, intron 39 of 39)	8668659	8692681	24023	1	XM_051880854.1	10838	127505371	protein_coding	bcl2l1	BCL2 like 1	GO:0005741,GO:0008630,GO:0042803,GO:0046982,GO:0097192,GO:2001243	mitochondrial outer membrane|intrinsic apoptotic signaling pathway in response to DNA damage|protein homodimerization activity|protein heterodimerization activity|extrinsic apoptotic signaling pathway in absence of ligand|negative regulation of intrinsic apoptotic signaling pathway	cide04115,cide04137,cide04140,cide04210,cide04621,cide05168	p53 signaling pathway|Mitophagy - animal|Autophagy - animal|Apoptosis|NOD-like receptor signaling pathway|Herpes simplex virus 1 infection
bcl2l1	NC_067241.1	8684124	8685032	8684545	-0.3582	5.6858900000000006	0.01736438584206058	merged_common	45.46823	58.28245	909	Intron (XM_051880852.1/arfgef2, intron 39 of 39)	8668659	8692681	24023	1	XM_051880854.1	15465	127505371	protein_coding	bcl2l1	BCL2 like 1	GO:0005741,GO:0008630,GO:0042803,GO:0046982,GO:0097192,GO:2001243	mitochondrial outer membrane|intrinsic apoptotic signaling pathway in response to DNA damage|protein homodimerization activity|protein heterodimerization activity|extrinsic apoptotic signaling pathway in absence of ligand|negative regulation of intrinsic apoptotic signaling pathway	cide04115,cide04137,cide04140,cide04210,cide04621,cide05168	p53 signaling pathway|Mitophagy - animal|Autophagy - animal|Apoptosis|NOD-like receptor signaling pathway|Herpes simplex virus 1 infection
bcl2l1	NC_067241.1	8667454	8667893	8667673	-0.32350999999999996	4.523219999999999	0.04459280797925029	Control_M_IP_unique	20.5557	25.7228	440	Promoter (<=1kb)	8668659	8692681	24023	1	XM_051880854.1	-766	127505371	protein_coding	bcl2l1	BCL2 like 1	GO:0005741,GO:0008630,GO:0042803,GO:0046982,GO:0097192,GO:2001243	mitochondrial outer membrane|intrinsic apoptotic signaling pathway in response to DNA damage|protein homodimerization activity|protein heterodimerization activity|extrinsic apoptotic signaling pathway in absence of ligand|negative regulation of intrinsic apoptotic signaling pathway	cide04115,cide04137,cide04140,cide04210,cide04621,cide05168	p53 signaling pathway|Mitophagy - animal|Autophagy - animal|Apoptosis|NOD-like receptor signaling pathway|Herpes simplex virus 1 infection
bcl2l10	NC_067237.1	8607943	8608541	8608242	0.7146100000000001	4.1292800000000005	0.027621697518043508	CoCl2_M_IP_unique	22.418029999999998	13.660879999999999	599	Promoter (1-2kb)	8600274	8606908	6635	2	XM_051870570.1	-1035	127499883	protein_coding	bcl2l10	BCL2 like 10	GO:0005741,GO:0008630,GO:0042803,GO:0042981,GO:0046982,GO:0097192	mitochondrial outer membrane|intrinsic apoptotic signaling pathway in response to DNA damage|protein homodimerization activity|regulation of apoptotic process|protein heterodimerization activity|extrinsic apoptotic signaling pathway in absence of ligand	-	-
bcl2l11	NC_067232.1	28075389	28076609	28075999	-0.74036	4.48792	0.012432330911309469	Control_M_IP_unique	17.36059	29.00248	1221	Intron (XM_051916782.1/bcl2l11, intron 3 of 3)	28058882	28082918	24037	1	XM_051916782.1	16507	127524821	protein_coding	bcl2l11	BCL2 like 11	-	-	cide04068,cide04210	FoxO signaling pathway|Apoptosis
bcl2l11	NC_067232.1	28052516	28052862	28052689	-0.71206	3.81468	0.03222123719751857	Control_M_IP_unique	10.99403	18.00978	347	Intron (XM_051916718.1/acoxl, intron 18 of 19)	28058882	28082918	24037	1	XM_051916782.1	-6020	127524821	protein_coding	bcl2l11	BCL2 like 11	-	-	cide04068,cide04210	FoxO signaling pathway|Apoptosis
bcl2l11	NC_067232.1	28032723	28033213	28032968	-0.5342600000000001	3.9474099999999996	0.040439609438181166	Control_M_IP_unique	12.81959	18.56534	491	Intron (XM_051916722.1/acoxl, intron 17 of 17)	28058882	28082918	24037	1	XM_051916782.1	-25669	127524821	protein_coding	bcl2l11	BCL2 like 11	-	-	cide04068,cide04210	FoxO signaling pathway|Apoptosis
bcl6ab	NC_067221.1	20436926	20437074	20437000	1.23174	2.90689	0.03332519531250011	CoCl2_M_IP_unique	11.49361	4.89403	149	Distal Intergenic	20414870	20423255	8386	2	XM_051913713.1	-13671	127523234	protein_coding	bcl6ab	BCL6A transcription repressor b	GO:0000978,GO:0000981,GO:0005515,GO:0005634,GO:0006357	RNA polymerase II cis-regulatory region sequence-specific DNA binding|DNA-binding transcription factor activity, RNA polymerase II-specific|protein binding|nucleus|regulation of transcription by RNA polymerase II	cide04068	FoxO signaling pathway
bcl6ab	NC_067221.1	20431146	20431333	20431239	0.95926	2.92275	0.03332519531250011	CoCl2_M_IP_unique	10.57345	5.43815	188	Distal Intergenic	20414870	20423255	8386	2	XM_051913713.1	-7891	127523234	protein_coding	bcl6ab	BCL6A transcription repressor b	GO:0000978,GO:0000981,GO:0005515,GO:0005634,GO:0006357	RNA polymerase II cis-regulatory region sequence-specific DNA binding|DNA-binding transcription factor activity, RNA polymerase II-specific|protein binding|nucleus|regulation of transcription by RNA polymerase II	cide04068	FoxO signaling pathway
bcl7ba	NC_067229.1	40088581	40089510	40089045	0.39578	4.13339	0.04726379353087455	CoCl2_M_IP_unique	20.13014	15.30044	930	Promoter (<=1kb)	40084851	40089319	4469	2	XM_051907893.1	0	127520096	protein_coding	bcl7ba	BAF chromatin remodeling complex subunit BCL7B a	-	-	cide03082	ATP-dependent chromatin remodeling
bcl9l	NC_067237.1	5250173	5251339	5250695	-0.27263000000000004	5.55459	0.026756220744676068	merged_common	42.7625	51.65741	1167	Intron (XM_051870361.1/bcl9l, intron 1 of 8)	5244749	5297227	52479	1	XM_051870360.1	5424	127499779	protein_coding	bcl9l	bcl9 like	GO:0003713,GO:0008013,GO:0030512,GO:0045944,GO:0060070,GO:1990907	transcription coactivator activity|beta-catenin binding|negative regulation of transforming growth factor beta receptor signaling pathway|positive regulation of transcription by RNA polymerase II|canonical Wnt signaling pathway|beta-catenin-TCF complex	-	-
bcor	NC_067229.1	6980758	6981103	6980930	-0.5966899999999999	4.0774099999999995	0.033759852522053165	Control_M_IP_unique	13.72816	20.76025	346	Promoter (1-2kb)	6982465	7026735	44271	1	XM_051910249.1	-1362	127521176	protein_coding	bcor	BCL6 corepressor	GO:0000122,GO:0003714,GO:0005515,GO:0005634	negative regulation of transcription by RNA polymerase II|transcription corepressor activity|protein binding|nucleus	cide03083	Polycomb repressive complex
bcor	NC_067229.1	7011628	7011828	7011728	-0.8763799999999999	4.01118	0.015959203010425194	Control_M_IP_unique	11.90088	21.84713	201	Intron (XM_051910249.1/bcor, intron 8 of 12)	6982471	7026735	44265	1	XM_051910248.1	29157	127521176	protein_coding	bcor	BCL6 corepressor	GO:0000122,GO:0003714,GO:0005515,GO:0005634	negative regulation of transcription by RNA polymerase II|transcription corepressor activity|protein binding|nucleus	cide03083	Polycomb repressive complex
bdh1	NC_067242.1	3575560	3576338	3575949	0.9786100000000001	3.9382599999999996	0.011265319772064786	CoCl2_M_IP_unique	21.519379999999998	10.92039	779	Promoter (<=1kb)	3561177	3575746	14570	2	XM_051882707.1	0	127506325	protein_coding	bdh1	3-hydroxybutyrate dehydrogenase, type 1	GO:0016491	oxidoreductase activity	cide00650,cide01100	Butanoate metabolism|Metabolic pathways
bdh1	NC_067242.1	3573918	3574751	3574488	1.18464	4.36566	0.002371384297248341	merged_common	31.08145	13.67375	834	Promoter (<=1kb)	3561177	3575746	14570	2	XM_051882707.1	995	127506325	protein_coding	bdh1	3-hydroxybutyrate dehydrogenase, type 1	GO:0016491	oxidoreductase activity	cide00650,cide01100	Butanoate metabolism|Metabolic pathways
bean1	NC_067226.1	16015076	16015326	16015201	0.48273999999999995	3.95345	0.04802203620784036	CoCl2_M_IP_unique	18.31325	13.105260000000001	251	Intron (XM_051899654.1/bean1, intron 3 of 5)	15995936	16053658	57723	1	XM_051899654.1	19140	127515714	protein_coding	bean1	brain expressed, associated with NEDD4, 1	-	-	-	-
bhlhe22	NC_067242.1	14438836	14439247	14439041	0.56467	3.8008900000000003	0.0399987772107125	CoCl2_M_IP_unique	16.95006	11.460139999999999	412	Downstream (<1kb)	14439415	14443029	3615	2	XM_051882714.1	3782	127506330	protein_coding	bhlhe22	basic helix-loop-helix family, member e22	GO:0046983	protein dimerization activity	-	-
bhlhe22	NC_067242.1	14425477	14425707	14425592	0.99749	3.62396	0.023279711604118413	CoCl2_M_IP_unique	17.42044	8.72538	231	Distal Intergenic	14439415	14443029	3615	2	XM_051882714.1	17322	127506330	protein_coding	bhlhe22	basic helix-loop-helix family, member e22	GO:0046983	protein dimerization activity	-	-
bhlhe23	NC_067241.1	9441195	9442018	9441606	0.87697	3.9579400000000002	0.01502042636275303	CoCl2_M_IP_unique	21.05986	11.467310000000001	824	Distal Intergenic	9427339	9429106	1768	1	XM_051881134.1	13856	127505524	protein_coding	bhlhe23	basic helix-loop-helix family, member e23	GO:0046983	protein dimerization activity	-	-
bhlhe40	NC_067230.1	26401398	26401630	26401514	-0.6693600000000001	3.9624099999999998	0.02628574613481776	Control_M_IP_unique	12.36101	19.6586	233	Intron (XM_051912908.1/itpr1b, intron 52 of 61)	26360185	26363103	2919	2	XM_051912927.1	-38295	127522693	protein_coding	bhlhe40	basic helix-loop-helix family, member e40	GO:0000978,GO:0000981,GO:0005634,GO:0006357,GO:0009952,GO:0032922,GO:0046983,GO:0050767	RNA polymerase II cis-regulatory region sequence-specific DNA binding|DNA-binding transcription factor activity, RNA polymerase II-specific|nucleus|regulation of transcription by RNA polymerase II|anterior/posterior pattern specification|circadian regulation of gene expression|protein dimerization activity|regulation of neurogenesis	-	-
bhlhe40	NC_067230.1	26371218	26372578	26371890	-0.8608299999999999	5.0782	0.0021100285176856976	merged_common	25.06814	45.525909999999996	1361	Exon (XM_051912908.1/itpr1b, exon 61 of 62)	26360185	26363103	2919	2	XM_051912927.1	-8115	127522693	protein_coding	bhlhe40	basic helix-loop-helix family, member e40	GO:0000978,GO:0000981,GO:0005634,GO:0006357,GO:0009952,GO:0032922,GO:0046983,GO:0050767	RNA polymerase II cis-regulatory region sequence-specific DNA binding|DNA-binding transcription factor activity, RNA polymerase II-specific|nucleus|regulation of transcription by RNA polymerase II|anterior/posterior pattern specification|circadian regulation of gene expression|protein dimerization activity|regulation of neurogenesis	-	-
bhlhe40	NC_067230.1	26400426	26400865	26400645	-0.83831	3.87744	0.01971430960111341	Control_M_IP_unique	10.99128	19.65194	440	Exon (XM_051912908.1/itpr1b, exon 53 of 62)	26360185	26363103	2919	2	XM_051912927.1	-37323	127522693	protein_coding	bhlhe40	basic helix-loop-helix family, member e40	GO:0000978,GO:0000981,GO:0005634,GO:0006357,GO:0009952,GO:0032922,GO:0046983,GO:0050767	RNA polymerase II cis-regulatory region sequence-specific DNA binding|DNA-binding transcription factor activity, RNA polymerase II-specific|nucleus|regulation of transcription by RNA polymerase II|anterior/posterior pattern specification|circadian regulation of gene expression|protein dimerization activity|regulation of neurogenesis	-	-
bhlhe40	NC_067230.1	26380903	26381414	26381158	-0.5313	4.74868	0.021663564703126716	Control_M_IP_unique	22.36277	32.31933	512	Intron (XM_051912908.1/itpr1b, intron 60 of 61)	26360185	26363103	2919	2	XM_051912927.1	-17800	127522693	protein_coding	bhlhe40	basic helix-loop-helix family, member e40	GO:0000978,GO:0000981,GO:0005634,GO:0006357,GO:0009952,GO:0032922,GO:0046983,GO:0050767	RNA polymerase II cis-regulatory region sequence-specific DNA binding|DNA-binding transcription factor activity, RNA polymerase II-specific|nucleus|regulation of transcription by RNA polymerase II|anterior/posterior pattern specification|circadian regulation of gene expression|protein dimerization activity|regulation of neurogenesis	-	-
bhlhe40	NC_067230.1	26434195	26435220	26434811	-0.7550100000000001	4.945130000000001	0.006793857617043949	merged_common	23.71336	40.01964	1026	Intron (XM_051912908.1/itpr1b, intron 40 of 61)	26360185	26363103	2919	2	XM_051912927.1	-71092	127522693	protein_coding	bhlhe40	basic helix-loop-helix family, member e40	GO:0000978,GO:0000981,GO:0005634,GO:0006357,GO:0009952,GO:0032922,GO:0046983,GO:0050767	RNA polymerase II cis-regulatory region sequence-specific DNA binding|DNA-binding transcription factor activity, RNA polymerase II-specific|nucleus|regulation of transcription by RNA polymerase II|anterior/posterior pattern specification|circadian regulation of gene expression|protein dimerization activity|regulation of neurogenesis	-	-
bhlhe40	NC_067230.1	26385124	26386015	26385569	-0.62408	4.13806	0.02762169751804341	Control_M_IP_unique	14.18234	21.858179999999997	892	Intron (XM_051912908.1/itpr1b, intron 60 of 61)	26360185	26363103	2919	2	XM_051912927.1	-22021	127522693	protein_coding	bhlhe40	basic helix-loop-helix family, member e40	GO:0000978,GO:0000981,GO:0005634,GO:0006357,GO:0009952,GO:0032922,GO:0046983,GO:0050767	RNA polymerase II cis-regulatory region sequence-specific DNA binding|DNA-binding transcription factor activity, RNA polymerase II-specific|nucleus|regulation of transcription by RNA polymerase II|anterior/posterior pattern specification|circadian regulation of gene expression|protein dimerization activity|regulation of neurogenesis	-	-
bhlhe40	NC_067230.1	26381620	26382120	26381895	-0.75685	4.53338	0.012984878951812284	merged_common	17.814220000000002	30.102359999999997	501	Intron (XM_051912908.1/itpr1b, intron 60 of 61)	26360185	26363103	2919	2	XM_051912927.1	-18517	127522693	protein_coding	bhlhe40	basic helix-loop-helix family, member e40	GO:0000978,GO:0000981,GO:0005634,GO:0006357,GO:0009952,GO:0032922,GO:0046983,GO:0050767	RNA polymerase II cis-regulatory region sequence-specific DNA binding|DNA-binding transcription factor activity, RNA polymerase II-specific|nucleus|regulation of transcription by RNA polymerase II|anterior/posterior pattern specification|circadian regulation of gene expression|protein dimerization activity|regulation of neurogenesis	-	-
bhlhe40	NC_067230.1	26387803	26388602	26388202	-0.41621	4.53707	0.03468329509497218	Control_M_IP_unique	20.09779	26.818859999999997	800	Intron (XM_051912908.1/itpr1b, intron 59 of 61)	26360185	26363103	2919	2	XM_051912927.1	-24700	127522693	protein_coding	bhlhe40	basic helix-loop-helix family, member e40	GO:0000978,GO:0000981,GO:0005634,GO:0006357,GO:0009952,GO:0032922,GO:0046983,GO:0050767	RNA polymerase II cis-regulatory region sequence-specific DNA binding|DNA-binding transcription factor activity, RNA polymerase II-specific|nucleus|regulation of transcription by RNA polymerase II|anterior/posterior pattern specification|circadian regulation of gene expression|protein dimerization activity|regulation of neurogenesis	-	-
bicc1a	NC_067236.1	9109477	9110057	9109767	0.74231	4.2548900000000005	0.01829236910271	CoCl2_M_IP_unique	24.69322	14.76114	581	Promoter (<=1kb)	9071790	9109183	37394	2	XM_051868429.1	-294	127498748	protein_coding	bicc1a	BicC family RNA binding protein 1a	GO:0003723,GO:0005515,GO:0005737	RNA binding|protein binding|cytoplasm	-	-
bicc1b	NC_067231.1	5830719	5831385	5831052	1.94133	3.2637400000000003	0.00126671791076661	CoCl2_M_IP_unique	18.82273	4.90099	667	Intron (XM_051914062.1/bicc1b, intron 2 of 20)	5806675	5911259	104585	1	XM_051914063.1	24044	127523408	protein_coding	bicc1b	BicC family RNA binding protein 1b	GO:0003723,GO:0005515,GO:0005737	RNA binding|protein binding|cytoplasm	-	-
bicdl1	NC_067227.1	32027164	32027349	32027256	-0.48583000000000004	4.2434199999999995	0.04045427782330123	Control_M_IP_unique	16.0056	22.41404	186	Intron (XM_051901831.1/bicdl1, intron 2 of 10)	32018841	32058736	39896	1	XR_007931138.1	8323	127516925	protein_coding	bicdl1	BICD family like cargo adaptor 1	GO:0047496,GO:0055107	vesicle transport along microtubule|Golgi to secretory granule transport	cide04814	Motor proteins
bicra	NC_067237.1	4858816	4859666	4859241	0.6329199999999999	4.9084900000000005	0.01288850100929203	CoCl2_M_IP_unique	37.3996	24.117910000000002	851	Promoter (<=1kb)	4845173	4858645	13473	2	XM_051871303.1	-171	127500247	protein_coding	bicra	BRD4 interacting chromatin remodeling complex associated protein	GO:0016514,GO:0045893	SWI/SNF complex|positive regulation of DNA-templated transcription	cide03082	ATP-dependent chromatin remodeling
bicral	NC_067231.1	22831938	22832836	22832387	-0.35574	4.50701	0.03984889223677617	Control_M_IP_unique	20.1002	25.72113	899	Promoter (<=1kb)	22822902	22833491	10590	2	XM_051915493.1	655	127524117	protein_coding	bicral	BICRA like chromatin remodeling complex associated protein	GO:0016514,GO:0045893	SWI/SNF complex|positive regulation of DNA-templated transcription	cide03082	ATP-dependent chromatin remodeling
bicral	NC_067231.1	22833025	22834023	22833524	-0.4702	4.59615	0.03468329509497218	Control_M_IP_unique	20.54973	28.46753	999	Promoter (<=1kb)	22822902	22833491	10590	2	XM_051915493.1	0	127524117	protein_coding	bicral	BICRA like chromatin remodeling complex associated protein	GO:0016514,GO:0045893	SWI/SNF complex|positive regulation of DNA-templated transcription	cide03082	ATP-dependent chromatin remodeling
bin2a	NC_067241.1	10656233	10657021	10656627	0.45893	4.0007	0.04766096826642802	CoCl2_M_IP_unique	18.76755	13.653889999999999	789	Promoter (<=1kb)	10648872	10657853	8982	2	XM_051879716.1	832	127504749	protein_coding	bin2a	bridging integrator 2a	GO:0001891,GO:0002102,GO:0005515,GO:0005543,GO:0005737,GO:0005886,GO:0006911,GO:0071800,GO:0097320	phagocytic cup|podosome|protein binding|phospholipid binding|cytoplasm|plasma membrane|phagocytosis, engulfment|podosome assembly|plasma membrane tubulation	-	-
bin3	NC_067227.1	2909308	2910633	2910066	0.34146	4.82642	0.034449777348558995	merged_common	31.93693	25.20593	1326	Promoter (<=1kb)	2909783	2983386	73604	1	XM_051902267.1	0	127517088	protein_coding	bin3	bridging integrator 3	GO:0005515,GO:0005737,GO:0006897,GO:0008289,GO:0030479,GO:0051666,GO:0097320	protein binding|cytoplasm|endocytosis|lipid binding|actin cortical patch|actin cortical patch localization|plasma membrane tubulation	-	-
birc2	NC_067240.1	14183124	14184363	14183828	-0.34926999999999997	5.14917	0.02684335900288125	merged_common	31.44023	40.05218	1240	Promoter (1-2kb)	14185749	14188556	2808	1	XM_051876853.1	-1386	127503263	protein_coding	birc2	baculoviral IAP repeat containing 2	GO:0042981	regulation of apoptotic process	cide04120,cide04210,cide04217,cide04510,cide04621,cide05132,cide05168	Ubiquitin mediated proteolysis|Apoptosis|Necroptosis|Focal adhesion|NOD-like receptor signaling pathway|Salmonella infection|Herpes simplex virus 1 infection
birc2	NC_067240.1	14182345	14182921	14182633	-0.26700999999999997	5.06609	0.03712184578055582	Control_M_IP_unique	30.53903	36.748059999999995	577	Promoter (2-3kb)	14185749	14188556	2808	1	XM_051876853.1	-2828	127503263	protein_coding	birc2	baculoviral IAP repeat containing 2	GO:0042981	regulation of apoptotic process	cide04120,cide04210,cide04217,cide04510,cide04621,cide05132,cide05168	Ubiquitin mediated proteolysis|Apoptosis|Necroptosis|Focal adhesion|NOD-like receptor signaling pathway|Salmonella infection|Herpes simplex virus 1 infection
birc6	NC_067236.1	6590882	6591029	6590955	-0.72187	3.40689	0.03811955451965341	Control_M_IP_unique	8.25893	13.621620000000002	148	Exon (XM_051866864.1/birc6, exon 4 of 74)	6504040	6604160	100121	2	XM_051866864.1	13131	127498022	protein_coding	birc6	baculoviral IAP repeat containing 6	GO:0004869,GO:0005515,GO:0005634,GO:0006915,GO:0032465,GO:0043066,GO:0061631	cysteine-type endopeptidase inhibitor activity|protein binding|nucleus|apoptotic process|regulation of cytokinesis|negative regulation of apoptotic process|ubiquitin conjugating enzyme activity	cide04120,cide04140	Ubiquitin mediated proteolysis|Autophagy - animal
birc6	NC_067236.1	6602768	6603114	6602941	-0.39971	4.35583	0.04021070720341389	Control_M_IP_unique	17.82682	23.51793	347	Promoter (1-2kb)	6504040	6604160	100121	2	XM_051866864.1	1046	127498022	protein_coding	birc6	baculoviral IAP repeat containing 6	GO:0004869,GO:0005515,GO:0005634,GO:0006915,GO:0032465,GO:0043066,GO:0061631	cysteine-type endopeptidase inhibitor activity|protein binding|nucleus|apoptotic process|regulation of cytokinesis|negative regulation of apoptotic process|ubiquitin conjugating enzyme activity	cide04120,cide04140	Ubiquitin mediated proteolysis|Autophagy - animal
birc7	NC_067241.1	27300363	27300704	27300533	0.8955	2.89068	0.04582214355468756	CoCl2_M_IP_unique	10.11503	5.43746	342	Downstream (2-3kb)	27272119	27279859	7741	2	XM_051879835.1	-20504	127504804	protein_coding	birc7	baculoviral IAP repeat containing 7	GO:0005634,GO:0005737,GO:0031398,GO:0043027,GO:0043066,GO:0051726,GO:0061630	nucleus|cytoplasm|positive regulation of protein ubiquitination|cysteine-type endopeptidase inhibitor activity involved in apoptotic process|negative regulation of apoptotic process|regulation of cell cycle|ubiquitin protein ligase activity	cide04120	Ubiquitin mediated proteolysis
blmh	NC_067234.1	25558864	25559599	25559231	0.69567	4.565930000000001	0.016743659701020867	CoCl2_M_IP_unique	30.14323	18.61115	736	Promoter (<=1kb)	25558971	25577919	18949	1	XM_051862042.1	0	127495303	protein_coding	blmh	bleomycin hydrolase	GO:0005737,GO:0006508,GO:0009636,GO:0043418,GO:0070005	cytoplasm|proteolysis|response to toxic substance|homocysteine catabolic process|cysteine-type aminopeptidase activity	cide04382	Cornified envelope formation
blnk	NC_067232.1	26348095	26348406	26348250	-0.79791	3.18316	0.048053741455078035	Control_M_IP_unique	6.88858	11.97635	312	Intron (XM_051916856.1/blnk, intron 8 of 22)	26339804	26357988	18185	1	XM_051916852.1	8291	127524852	protein_coding	blnk	B cell linker	GO:0005515,GO:0007169,GO:0035556	protein binding|cell surface receptor protein tyrosine kinase signaling pathway|intracellular signal transduction	-	-
bloc1s2	NC_067239.1	3868734	3869827	3869167	0.53365	4.7910699999999995	0.021977529408968854	merged_common	33.310340000000004	23.01087	1094	Promoter (<=1kb)	3869755	3875075	5321	1	XM_051873935.1	0	127501781	protein_coding	bloc1s2	biogenesis of lysosomal organelles complex-1, subunit 2	GO:0000930,GO:0016197,GO:0031083,GO:0032418,GO:0043015,GO:0099078	gamma-tubulin complex|endosomal transport|BLOC-1 complex|lysosome localization|gamma-tubulin binding|BORC complex	-	-
bloc1s4	NC_067238.1	20441081	20441511	20441296	-0.43546	4.64125	0.029899392323252245	Control_M_IP_unique	21.45919	29.0202	431	Promoter (<=1kb)	20435789	20441245	5457	2	XM_051871861.1	0	127500606	protein_coding	bloc1s4	biogenesis of lysosomal organelles complex-1, subunit 4, cappuccino	GO:0031083	BLOC-1 complex	-	-
bloc1s5	NC_067242.1	24188111	24188327	24188219	-0.58829	4.29436	0.028581826722984423	Control_M_IP_unique	16.00235	24.058970000000002	217	Distal Intergenic	24168127	24172173	4047	1	XM_051883018.1	19984	127506477	protein_coding	bloc1s5	biogenesis of lysosomal organelles complex-1, subunit 5, muted	GO:0030133,GO:0031083	transport vesicle|BLOC-1 complex	-	-
bloc1s5	NC_067242.1	24168079	24168372	24168225	-0.47522	4.31786	0.03446632046006908	Control_M_IP_unique	16.91518	23.51438	294	Promoter (<=1kb)	24168127	24172173	4047	1	XM_051883018.1	0	127506477	protein_coding	bloc1s5	biogenesis of lysosomal organelles complex-1, subunit 5, muted	GO:0030133,GO:0031083	transport vesicle|BLOC-1 complex	-	-
bloc1s5	NC_067242.1	24167460	24167777	24167618	-0.82468	4.142119999999999	0.016813207184896175	Control_M_IP_unique	13.267129999999998	23.49792	318	Promoter (<=1kb)	24168127	24172173	4047	1	XM_051883018.1	-350	127506477	protein_coding	bloc1s5	biogenesis of lysosomal organelles complex-1, subunit 5, muted	GO:0030133,GO:0031083	transport vesicle|BLOC-1 complex	-	-
bloc1s6	NC_067237.1	14331716	14332483	14332054	-0.36561	4.832	0.034449777348558995	merged_common	25.09274	32.33007	768	Promoter (<=1kb)	14329135	14331881	2747	2	XM_051870407.1	0	127499804	protein_coding	bloc1s6	biogenesis of lysosomal organelles complex-1, subunit 6, pallidin	GO:0019898,GO:0030133,GO:0031083,GO:0046907	extrinsic component of membrane|transport vesicle|BLOC-1 complex|intracellular transport	-	-
bltp3b	NC_067223.1	6846415	6846809	6846612	-0.45997	4.14616	0.040511823026463806	Control_M_IP_unique	15.09684	20.76594	395	Intron (XM_051891000.1/LOC127510871, intron 24 of 30)	6852107	6881875	29769	1	XM_051891005.1	-5298	127510872	protein_coding	bltp3b	bridge-like lipid transfer protein family member 3B	-	-	-	-
bltp3b	NC_067223.1	6840745	6842258	6841744	-0.48126	4.7238	0.025675335944446345	merged_common	22.36499	31.220670000000002	1514	Exon (XM_051891000.1/LOC127510871, exon 21 of 31)	6852107	6881875	29769	1	XM_051891005.1	-9849	127510872	protein_coding	bltp3b	bridge-like lipid transfer protein family member 3B	-	-	-	-
bltp3b	NC_067223.1	6865709	6866171	6865940	0.61946	4.0222	0.03336267778649964	CoCl2_M_IP_unique	20.13906	13.10885	463	Intron (XM_051891005.1/bltp3b, intron 2 of 19)	6852107	6887202	35096	1	XM_051891004.1	13602	127510872	protein_coding	bltp3b	bridge-like lipid transfer protein family member 3B	-	-	-	-
bmal1a	NC_067243.1	16655501	16656554	16655983	-0.68793	5.01809	0.009159279994685469	merged_common	25.53004	41.12802	1054	Promoter (<=1kb)	16655999	16668582	12584	1	XM_051884688.1	0	127507517	protein_coding	bmal1a	basic helix-loop-helix ARNT like 1a	GO:0000978,GO:0000981,GO:0005634,GO:0005667,GO:0005737,GO:0006357,GO:0007623,GO:0034751,GO:0046983	RNA polymerase II cis-regulatory region sequence-specific DNA binding|DNA-binding transcription factor activity, RNA polymerase II-specific|nucleus|transcription regulator complex|cytoplasm|regulation of transcription by RNA polymerase II|circadian rhythm|aryl hydrocarbon receptor complex|protein dimerization activity	-	-
bmal1b	NC_067226.1	45718049	45718522	45718285	-0.42566000000000004	4.08496	0.04726379353087439	Control_M_IP_unique	14.642929999999998	19.6682	474	Distal Intergenic	45724540	45754105	29566	1	XM_051899228.1	-6018	127515511	protein_coding	bmal1b	basic helix-loop-helix ARNT like 1b	GO:0000978,GO:0000981,GO:0005634,GO:0005667,GO:0005737,GO:0006357,GO:0007623,GO:0034751,GO:0046983	RNA polymerase II cis-regulatory region sequence-specific DNA binding|DNA-binding transcription factor activity, RNA polymerase II-specific|nucleus|transcription regulator complex|cytoplasm|regulation of transcription by RNA polymerase II|circadian rhythm|aryl hydrocarbon receptor complex|protein dimerization activity	-	-
bmf1	NC_067236.1	19085568	19086168	19085868	0.59616	3.7459300000000004	0.04856994375586548	CoCl2_M_IP_unique	16.49556	10.91203	601	Exon (XM_051868251.1/bmf1, exon 3 of 4)	19069905	19092210	22306	2	XM_051868251.1	6042	127498646	protein_coding	bmf1	BCL2 modifying factor 1	GO:0006915,GO:0010507,GO:0016459,GO:0043065	apoptotic process|negative regulation of autophagy|myosin complex|positive regulation of apoptotic process	-	-
bmf1	NC_067236.1	19098965	19099141	19099053	-0.48393	3.97272	0.040439609438181166	Control_M_IP_unique	13.27609	18.56721	177	Distal Intergenic	19069905	19092210	22306	2	XM_051868251.1	-6755	127498646	protein_coding	bmf1	BCL2 modifying factor 1	GO:0006915,GO:0010507,GO:0016459,GO:0043065	apoptotic process|negative regulation of autophagy|myosin complex|positive regulation of apoptotic process	-	-
bmp10	NC_067224.1	24575978	24576235	24576106	0.8795299999999999	3.5646400000000003	0.03044269979000099	CoCl2_M_IP_unique	16.048939999999998	8.72332	258	Distal Intergenic	24564394	24569713	5320	1	XM_051895427.1	11584	127513546	protein_coding	bmp10	bone morphogenetic protein 10	GO:0005125,GO:0005576,GO:0005615,GO:0008083,GO:0030509,GO:0060395	cytokine activity|extracellular region|extracellular space|growth factor activity|BMP signaling pathway|SMAD protein signal transduction	cide04060	Cytokine-cytokine receptor interaction
bmp15	NC_067226.1	19801073	19801986	19801529	0.5103300000000001	4.47272	0.03465121064067492	CoCl2_M_IP_unique	26.499340000000004	18.60424	914	Promoter (2-3kb)	19798578	19800952	2375	1	XM_051899413.1	2495	127515590	protein_coding	bmp15	bone morphogenetic protein 15	GO:0005125,GO:0005576,GO:0005615,GO:0008083,GO:0030509,GO:0060395	cytokine activity|extracellular region|extracellular space|growth factor activity|BMP signaling pathway|SMAD protein signal transduction	cide04060	Cytokine-cytokine receptor interaction
bmp1a	NC_067227.1	3243648	3244058	3243853	1.11369	3.48864	0.01611672341823584	CoCl2_M_IP_unique	16.51248	7.63059	411	Exon (XM_051902249.1/bmp1a, exon 12 of 20)	3218119	3321476	103358	2	XM_051902249.1	77418	127517082	protein_coding	bmp1a	bone morphogenetic protein 1a	GO:0004222,GO:0004252,GO:0005509,GO:0005615,GO:0006508,GO:0008270	metalloendopeptidase activity|serine-type endopeptidase activity|calcium ion binding|extracellular space|proteolysis|zinc ion binding	-	-
bmp2k	NC_067224.1	21566768	21567263	21567015	-0.47522	4.31786	0.03446632046006908	Control_M_IP_unique	16.91518	23.51438	496	Promoter (<=1kb)	21530203	21566771	36569	2	XM_051894982.1	0	127513300	protein_coding	bmp2k	BMP2 inducible kinase	GO:0004672,GO:0005524,GO:0006468	protein kinase activity|ATP binding|protein phosphorylation	-	-
bmp2k	NC_067224.1	21562676	21562827	21562751	0.3854	4.32193	0.0403508141971545	CoCl2_M_IP_unique	22.85799	17.49935	152	Intron (XM_051894982.1/bmp2k, intron 1 of 15)	21530203	21566771	36569	2	XM_051894982.1	3944	127513300	protein_coding	bmp2k	BMP2 inducible kinase	GO:0004672,GO:0005524,GO:0006468	protein kinase activity|ATP binding|protein phosphorylation	-	-
bmp2k	NC_067224.1	21563936	21564143	21564039	-0.36133000000000004	4.4084900000000005	0.04550158973017869	Control_M_IP_unique	18.73709	24.06991	208	Promoter (2-3kb)	21530203	21566771	36569	2	XM_051894982.1	2628	127513300	protein_coding	bmp2k	BMP2 inducible kinase	GO:0004672,GO:0005524,GO:0006468	protein kinase activity|ATP binding|protein phosphorylation	-	-
bmp2k	NC_067224.1	21546031	21546792	21546411	0.6177	4.93345	0.013248022353235484	CoCl2_M_IP_unique	37.851929999999996	24.66849	762	Exon (XM_051894982.1/bmp2k, exon 7 of 16)	21530203	21566771	36569	2	XM_051894982.1	19979	127513300	protein_coding	bmp2k	BMP2 inducible kinase	GO:0004672,GO:0005524,GO:0006468	protein kinase activity|ATP binding|protein phosphorylation	-	-
bmp2k	NC_067224.1	21546807	21547546	21547212	0.44697	4.91069	0.02641151283750306	merged_common	35.118829999999996	25.762529999999998	740	Exon (XM_051894982.1/bmp2k, exon 6 of 16)	21530203	21566771	36569	2	XM_051894982.1	19225	127513300	protein_coding	bmp2k	BMP2 inducible kinase	GO:0004672,GO:0005524,GO:0006468	protein kinase activity|ATP binding|protein phosphorylation	-	-
bmp3	NC_067224.1	21256917	21257283	21257100	-0.91553	3.42118	0.02922499179840098	Control_M_IP_unique	7.79965	14.71219	367	Intron (XM_051894992.1/cfap299, intron 4 of 5)	21244075	21249673	5599	2	XM_051895436.1	-7244	127513553	protein_coding	bmp3	bone morphogenetic protein 3	GO:0001649,GO:0005125,GO:0005576,GO:0005615,GO:0008083,GO:0030509,GO:0060395	osteoblast differentiation|cytokine activity|extracellular region|extracellular space|growth factor activity|BMP signaling pathway|SMAD protein signal transduction	cide04060	Cytokine-cytokine receptor interaction
bmp8a	NC_067238.1	25497042	25498450	25497754	0.33649	5.7816	0.017736987798007985	merged_common	61.813219999999994	48.95393	1409	Intron (XM_051872278.1/macf1a, intron 54 of 95)	25444464	25455923	11460	2	XM_051872306.1	-41119	127500792	protein_coding	bmp8a	bone morphogenetic protein 8a	GO:0005125,GO:0005576,GO:0005615,GO:0008083,GO:0060395	cytokine activity|extracellular region|extracellular space|growth factor activity|SMAD protein signal transduction	cide04060,cide04350	Cytokine-cytokine receptor interaction|TGF-beta signaling pathway
bmpr1aa	NC_067232.1	8059522	8059908	8059715	0.78271	3.83974	0.02543781884014621	CoCl2_M_IP_unique	18.77959	10.91611	387	Intron (XM_051916175.1/bmpr1aa, intron 2 of 11)	8051413	8077104	25692	1	XM_051916174.1	8109	127524560	protein_coding	bmpr1aa	bone morphogenetic protein receptor, type IAa	GO:0005025,GO:0005524,GO:0005886,GO:0006468,GO:0009953,GO:0030509,GO:0043235,GO:0046332,GO:0071363	transforming growth factor beta receptor activity, type I|ATP binding|plasma membrane|protein phosphorylation|dorsal/ventral pattern formation|BMP signaling pathway|receptor complex|SMAD binding|cellular response to growth factor stimulus	cide04060,cide04081,cide04350	Cytokine-cytokine receptor interaction|Hormone signaling|TGF-beta signaling pathway
bmpr1ba	NC_067224.1	39742585	39742930	39742757	0.86385	3.7276599999999998	0.024443697184324337	CoCl2_M_IP_unique	17.871489999999998	9.820110000000001	346	Intron (XM_051894008.1/pdlim5a, intron 8 of 13)	39765213	39819085	53873	1	XM_051894015.1	-22283	127512767	protein_coding	bmpr1ba	bone morphogenetic protein receptor, type IBa	GO:0005025,GO:0005524,GO:0005886,GO:0006468,GO:0009953,GO:0030509,GO:0043235,GO:0046332,GO:0071363	transforming growth factor beta receptor activity, type I|ATP binding|plasma membrane|protein phosphorylation|dorsal/ventral pattern formation|BMP signaling pathway|receptor complex|SMAD binding|cellular response to growth factor stimulus	cide04060,cide04081,cide04350	Cytokine-cytokine receptor interaction|Hormone signaling|TGF-beta signaling pathway
bmpr1ba	NC_067224.1	39848342	39848954	39848648	-0.39394	4.4247	0.04004139896255732	Control_M_IP_unique	18.735879999999998	24.61854	613	Intron (XM_051894006.1/unc5ca, intron 7 of 15)	39765213	39822715	57503	1	XR_007930255.1	83129	127512767	protein_coding	bmpr1ba	bone morphogenetic protein receptor, type IBa	GO:0005025,GO:0005524,GO:0005886,GO:0006468,GO:0009953,GO:0030509,GO:0043235,GO:0046332,GO:0071363	transforming growth factor beta receptor activity, type I|ATP binding|plasma membrane|protein phosphorylation|dorsal/ventral pattern formation|BMP signaling pathway|receptor complex|SMAD binding|cellular response to growth factor stimulus	cide04060,cide04081,cide04350	Cytokine-cytokine receptor interaction|Hormone signaling|TGF-beta signaling pathway
bmpr2b	NC_067228.1	22995447	22995633	22995540	0.36280999999999997	4.11681	0.04726379353087455	CoCl2_M_IP_unique	19.673939999999998	15.29943	187	Intron (XM_051904811.1/bmpr2b, intron 1 of 12)	22960336	23048704	88369	1	XM_051904811.1	35111	127518321	protein_coding	bmpr2b	bone morphogenetic protein receptor, type II b (serine/threonine kinase)	GO:0001944,GO:0005024,GO:0005524,GO:0005886,GO:0006468,GO:0030509,GO:0043235,GO:0071363	vasculature development|transforming growth factor beta receptor activity|ATP binding|plasma membrane|protein phosphorylation|BMP signaling pathway|receptor complex|cellular response to growth factor stimulus	cide04060,cide04350	Cytokine-cytokine receptor interaction|TGF-beta signaling pathway
bnc1	NC_067237.1	14123473	14123956	14123714	0.70863	3.6496	0.039575509727001225	CoCl2_M_IP_unique	16.04351	9.817060000000001	484	Distal Intergenic	14101458	14111494	10037	2	XM_051871241.1	-11979	127500241	protein_coding	bnc1	basonuclin 1	GO:0005634,GO:0006356	nucleus|regulation of transcription by RNA polymerase I	-	-
bnc2	NC_067220.1	23230460	23230681	23230570	-1.9231900000000002	3.1609599999999998	0.003139257431030281	Control_M_IP_unique	4.59279	17.4186	222	Intron (XM_051896201.1/bnc2, intron 2 of 6)	23168848	23319705	150858	1	XM_051896173.1	61612	127513932	protein_coding	bnc2	basonuclin 2	GO:0005634,GO:0006355	nucleus|regulation of DNA-templated transcription	-	-
bnip1b	NC_067240.1	25009845	25011057	25010486	-0.43911000000000006	5.2548900000000005	0.020810923148446854	merged_common	32.79339	44.460190000000004	1213	Promoter (<=1kb)	25010632	25018114	7483	1	XM_051877592.1	0	127503592	protein_coding	bnip1b	BCL2 interacting protein 1b	GO:0005484,GO:0005783,GO:0006890,GO:0031201	SNAP receptor activity|endoplasmic reticulum|retrograde vesicle-mediated transport, Golgi to endoplasmic reticulum|SNARE complex	cide04130	SNARE interactions in vesicular transport
bnip2	NC_067243.1	19215171	19215425	19215298	0.59792	4.12751	0.027621697518043508	CoCl2_M_IP_unique	21.50316	14.207220000000001	255	Promoter (<=1kb)	19191770	19214468	22699	2	XM_051883292.1	-703	127506648	protein_coding	bnip2	BCL2 interacting protein 2	GO:0005737,GO:0006915	cytoplasm|apoptotic process	-	-
bnip3lb	NC_067229.1	31750754	31750903	31750828	0.49659	4.6649	0.02541448347476413	CoCl2_M_IP_unique	30.13134	21.3565	150	Promoter (<=1kb)	31750424	31766268	15845	1	XM_051908422.1	330	127520390	protein_coding	bnip3lb	BCL2 interacting protein 3 like b	GO:0005634,GO:0005740,GO:0005741,GO:0043065,GO:0051607,GO:0097345	nucleus|mitochondrial envelope|mitochondrial outer membrane|positive regulation of apoptotic process|defense response to virus|mitochondrial outer membrane permeabilization	cide04137	Mitophagy - animal
bnipl	NC_067235.1	18059741	18060825	18060348	0.7818	4.565930000000001	0.010262243042561169	merged_common	31.056659999999997	18.063760000000002	1085	Intron (XM_051865470.1/bnipl, intron 7 of 9)	18054744	18067384	12641	2	XM_051865470.1	6559	127497176	protein_coding	bnipl	BCL2 interacting protein like	GO:0005737,GO:0006915	cytoplasm|apoptotic process	-	-
boc	NC_067242.1	16285159	16286275	16285717	0.56035	4.69696	0.021315373236898773	CoCl2_M_IP_unique	31.49693	21.35923	1117	Intron (XM_051882387.1/boc, intron 1 of 18)	16274868	16302812	27945	1	XM_051882386.1	10291	127506181	protein_coding	boc	BOC cell adhesion associated, oncogene regulated	GO:0005515,GO:0005886,GO:0007399,GO:0007411,GO:0030424,GO:0098609	protein binding|plasma membrane|nervous system development|axon guidance|axon|cell-cell adhesion	cide04340	Hedgehog signaling pathway
boka	NC_067225.1	17265109	17265413	17265261	0.56467	3.8008900000000003	0.0399987772107125	CoCl2_M_IP_unique	16.95006	11.460139999999999	305	Promoter (1-2kb)	17267149	17280111	12963	1	XM_051896812.1	-1736	127514211	protein_coding	boka	BCL2 family apoptosis regulator BOK a	GO:0005741,GO:0008630,GO:0042803,GO:0042981,GO:0046982,GO:0097192	mitochondrial outer membrane|intrinsic apoptotic signaling pathway in response to DNA damage|protein homodimerization activity|regulation of apoptotic process|protein heterodimerization activity|extrinsic apoptotic signaling pathway in absence of ligand	-	-
boka	NC_067225.1	17273918	17274119	17274018	-1.6995900000000002	2.72972	0.013885498046875016	Control_M_IP_unique	3.68055	11.95473	202	Intron (XM_051896812.1/boka, intron 3 of 4)	17267172	17280111	12940	1	XM_051896814.1	6746	127514211	protein_coding	boka	BCL2 family apoptosis regulator BOK a	GO:0005741,GO:0008630,GO:0042803,GO:0042981,GO:0046982,GO:0097192	mitochondrial outer membrane|intrinsic apoptotic signaling pathway in response to DNA damage|protein homodimerization activity|regulation of apoptotic process|protein heterodimerization activity|extrinsic apoptotic signaling pathway in absence of ligand	-	-
bola3	NC_067226.1	45317444	45317908	45317676	-0.69858	3.68316	0.039575509727001364	Control_M_IP_unique	10.08314	16.36395	465	Promoter (<=1kb)	45317577	45322369	4793	1	XM_051900443.1	0	127516109	protein_coding	bola3	bolA family member 3	-	-	-	-
bola3	NC_067226.1	45315908	45316342	45316125	0.65841	3.45345	0.04870831966400155	CoCl2_M_IP_unique	13.762329999999999	8.71946	435	Promoter (1-2kb)	45317577	45322369	4793	1	XM_051900443.1	-1235	127516109	protein_coding	bola3	bolA family member 3	-	-	-	-
borcs8	NC_067229.1	12254817	12255193	12254979	0.99077	4.2089300000000005	0.00738730290686368	merged_common	26.06984	13.11861	377	Promoter (<=1kb)	12249211	12255207	5997	2	XM_051909347.1	14	127520782	protein_coding	borcs8	BLOC-1 related complex subunit 8	GO:0099078	BORC complex	-	-
brap	NC_067229.1	47682831	47683122	47682976	0.32791	4.19937	0.0468417953743489	Control_M_IP_unique	20.58224	16.39764	292	Promoter (<=1kb)	47683079	47694791	11713	1	XM_051909047.1	0	127520663	protein_coding	brap	BRCA1 associated protein	GO:0003676,GO:0005737,GO:0007265,GO:0008270,GO:0016567,GO:0061630	nucleic acid binding|cytoplasm|Ras protein signal transduction|zinc ion binding|protein ubiquitination|ubiquitin protein ligase activity	-	-
brcc3	NC_067240.1	26827160	26827292	26827226	-1.0031700000000001	3.07994	0.0354080200195312	Control_M_IP_unique	5.97256	11.97142	133	Intron (XR_007927287.1/LOC127504122, intron 1 of 1)	26942348	26948672	6325	2	XM_051878549.1	121380	127504112	protein_coding	brcc3	BRCA1/BRCA2-containing complex, subunit 3	GO:0004843,GO:0006302,GO:0008237,GO:0031593,GO:0070531,GO:0070552	cysteine-type deubiquitinase activity|double-strand break repair|metallopeptidase activity|polyubiquitin modification-dependent protein binding|BRCA1-A complex|BRISC complex	cide03440,cide04621	Homologous recombination|NOD-like receptor signaling pathway
brd1a	NC_067223.1	29887581	29887805	29887693	-1.0024899999999999	3.37744	0.020330429077148448	Control_M_IP_unique	7.34213	14.709629999999999	225	Distal Intergenic	29917259	29946525	29267	2	XM_051890134.1	58720	127510556	protein_coding	brd1a	bromodomain containing 1a	GO:0005515,GO:0006357,GO:0070776	protein binding|regulation of transcription by RNA polymerase II|MOZ/MORF histone acetyltransferase complex	-	-
brd4	NC_067222.1	40213292	40213659	40213466	-0.6265	4.4313199999999995	0.01950734821252801	merged_common	17.3645	26.807570000000002	368	Intron (XM_051886096.1/brd4, intron 1 of 18)	40186887	40225165	38279	2	XM_051886096.1	11506	127508309	protein_coding	brd4	bromodomain containing 4	GO:0000785,GO:0005634,GO:0006338,GO:0032968,GO:0070577	chromatin|nucleus|chromatin remodeling|positive regulation of transcription elongation by RNA polymerase II|lysine-acetylated histone binding	-	-
brd8a	NC_067240.1	17994430	17994741	17994585	-1.0950600000000001	3.33089	0.020330429077148448	Control_M_IP_unique	6.884519999999999	14.7069	312	Intron (XM_051877666.1/brd8a, intron 6 of 19)	17978821	17998578	19758	2	XM_051877666.1	3837	127503624	protein_coding	brd8a	bromodomain containing 8a	GO:0005515,GO:0035267	protein binding|NuA4 histone acetyltransferase complex	cide03082	ATP-dependent chromatin remodeling
brf1a	NC_067232.1	14434407	14434984	14434695	0.57298	4.62692	0.02092957462627637	CoCl2_M_IP_unique	30.1359	20.258229999999998	578	Promoter (<=1kb)	14434580	14482433	47854	1	XM_051917498.1	0	127525155	protein_coding	brf1a	BRF1 RNA polymerase III transcription initiation factor subunit a	GO:0000126,GO:0000995,GO:0001006,GO:0005634,GO:0006352,GO:0006383,GO:0017025,GO:0070897,GO:0097550	transcription factor TFIIIB complex|RNA polymerase III general transcription initiation factor activity|RNA polymerase III type 3 promoter sequence-specific DNA binding|nucleus|DNA-templated transcription initiation|transcription by RNA polymerase III|TBP-class protein binding|transcription preinitiation complex assembly|transcription preinitiation complex	-	-
brf1b	NC_067239.1	14410516	14411253	14410884	1.06932	4.6198	0.001793497731413529	CoCl2_M_IP_unique	35.616170000000004	16.97263	738	Promoter (<=1kb)	14410989	14466941	55953	1	XM_051874782.1	0	127502160	protein_coding	brf1b	BRF1 RNA polymerase III transcription initiation factor subunit b	GO:0000126,GO:0000995,GO:0001006,GO:0005634,GO:0006352,GO:0006383,GO:0017025,GO:0070897,GO:0097550	transcription factor TFIIIB complex|RNA polymerase III general transcription initiation factor activity|RNA polymerase III type 3 promoter sequence-specific DNA binding|nucleus|DNA-templated transcription initiation|transcription by RNA polymerase III|TBP-class protein binding|transcription preinitiation complex assembly|transcription preinitiation complex	-	-
brf1b	NC_067239.1	14411478	14411727	14411602	0.93445	4.55197	0.005772511711440669	CoCl2_M_IP_unique	32.42861	16.96804	250	Promoter (<=1kb)	14410994	14490903	79910	1	XM_051874781.1	484	127502160	protein_coding	brf1b	BRF1 RNA polymerase III transcription initiation factor subunit b	GO:0000126,GO:0000995,GO:0001006,GO:0005634,GO:0006352,GO:0006383,GO:0017025,GO:0070897,GO:0097550	transcription factor TFIIIB complex|RNA polymerase III general transcription initiation factor activity|RNA polymerase III type 3 promoter sequence-specific DNA binding|nucleus|DNA-templated transcription initiation|transcription by RNA polymerase III|TBP-class protein binding|transcription preinitiation complex assembly|transcription preinitiation complex	-	-
brinp1	NC_067224.1	1491132	1491556	1491344	0.8035399999999999	3.33267	0.04851579666137682	Control_M_IP_unique	13.309989999999999	7.62585	425	Intron (XM_051894306.1/brinp1, intron 2 of 7)	1414909	1580771	165863	2	XM_051894306.1	89215	127512930	protein_coding	brinp1	bone morphogenetic protein/retinoic acid inducible neural-specific 1	GO:0045666,GO:0045930	positive regulation of neuron differentiation|negative regulation of mitotic cell cycle	-	-
brinp1	NC_067224.1	1622559	1623020	1622789	0.70343	3.3824400000000003	0.04851579666137682	CoCl2_M_IP_unique	13.30735	8.17218	462	Distal Intergenic	1414909	1580771	165863	2	XM_051894306.1	-41788	127512930	protein_coding	brinp1	bone morphogenetic protein/retinoic acid inducible neural-specific 1	GO:0045666,GO:0045930	positive regulation of neuron differentiation|negative regulation of mitotic cell cycle	-	-
brinp1	NC_067224.1	1432773	1432965	1432869	-0.82937	3.09984	0.04721069335937514	Control_M_IP_unique	6.43147	11.42817	193	Intron (XM_051894306.1/brinp1, intron 6 of 7)	1414909	1580771	165863	2	XM_051894306.1	147806	127512930	protein_coding	brinp1	bone morphogenetic protein/retinoic acid inducible neural-specific 1	GO:0045666,GO:0045930	positive regulation of neuron differentiation|negative regulation of mitotic cell cycle	-	-
brinp3a.1	NC_067225.1	22175119	22175314	22175216	-1.0155	3.9044800000000004	0.01502042636275303	Control_M_IP_unique	10.53218	21.2919	196	Distal Intergenic	22123243	22158825	35583	2	XM_051897382.1	-16294	127514495	protein_coding	brinp3a.1	bone morphogenetic protein/retinoic acid inducible neural-specific 3a, tandem duplicate 1	GO:0045666,GO:0045930	positive regulation of neuron differentiation|negative regulation of mitotic cell cycle	-	-
brinp3a.1	NC_067225.1	22215883	22216306	22216094	0.55575	3.7256099999999996	0.04856994375586548	CoCl2_M_IP_unique	16.03865	10.91114	424	Distal Intergenic	22123243	22158825	35583	2	XM_051897382.1	-57058	127514495	protein_coding	brinp3a.1	bone morphogenetic protein/retinoic acid inducible neural-specific 3a, tandem duplicate 1	GO:0045666,GO:0045930	positive regulation of neuron differentiation|negative regulation of mitotic cell cycle	-	-
brk1	NC_067230.1	26525616	26526271	26525943	-0.33203	4.28493	0.04640343632672786	Control_M_IP_unique	17.37463	21.87097	656	Promoter (<=1kb)	26524458	26526345	1888	2	XM_051912022.1	74	127522255	protein_coding	brk1	BRICK1 subunit of SCAR/WAVE actin nucleating complex	GO:0007015,GO:0008064,GO:0031209,GO:0044877,GO:0048870	actin filament organization|regulation of actin polymerization or depolymerization|SCAR complex|protein-containing complex binding|cell motility	cide04810,cide05132	Regulation of actin cytoskeleton|Salmonella infection
brms1	NC_067226.1	22366302	22367434	22366868	0.9141	4.54174	0.005772511711440669	CoCl2_M_IP_unique	31.97317	16.96735	1133	Intron (XM_051900604.1/ppp1r14bb, intron 1 of 3)	22350217	22360732	10516	2	XM_051900601.1	-5570	127516210	protein_coding	brms1	BRMS1 transcriptional repressor and anoikis regulator	GO:0000122,GO:0042826,GO:0070822	negative regulation of transcription by RNA polymerase II|histone deacetylase binding|Sin3-type complex	-	-
brms1	NC_067226.1	22346324	22346571	22346447	-0.48583000000000004	4.2434199999999995	0.04045427782330123	Control_M_IP_unique	16.0056	22.41404	248	Downstream (<1kb)	22347156	22360732	13577	2	XM_051900595.1	14161	127516210	protein_coding	brms1	BRMS1 transcriptional repressor and anoikis regulator	GO:0000122,GO:0042826,GO:0070822	negative regulation of transcription by RNA polymerase II|histone deacetylase binding|Sin3-type complex	-	-
brpf3b	NC_067227.1	28526162	28526889	28526633	0.32684	4.29248	0.04640343632672786	merged_common	21.94624	17.4973	728	Promoter (<=1kb)	28511787	28527061	15275	2	XM_051902496.1	172	127517197	protein_coding	brpf3b	bromodomain and PHD finger containing, 3b	GO:0005515,GO:0006357,GO:0070776	protein binding|regulation of transcription by RNA polymerase II|MOZ/MORF histone acetyltransferase complex	-	-
brsk1b	NC_067222.1	29689211	29689731	29689471	0.5445	3.92275	0.04802203620784036	CoCl2_M_IP_unique	18.31549	12.55767	521	5' UTR	29670745	29692833	22089	2	XM_051888132.1	3102	127509430	protein_coding	brsk1b	BR serine/threonine kinase 1b	GO:0000226,GO:0004674,GO:0005524,GO:0005737,GO:0006468,GO:0035556,GO:0050321	microtubule cytoskeleton organization|protein serine/threonine kinase activity|ATP binding|cytoplasm|protein phosphorylation|intracellular signal transduction|tau-protein kinase activity	-	-
bscl2l	NC_067233.1	25100981	25101448	25101214	1.1647100000000001	3.61441	0.011639855802059245	CoCl2_M_IP_unique	18.33801	8.179730000000001	468	Promoter (1-2kb)	25095088	25103251	8164	2	XM_051918546.1	1803	127525747	protein_coding	bscl2l	BSCL2 lipid droplet biogenesis associated, seipin, like	GO:0005789,GO:0019915,GO:0034389	endoplasmic reticulum membrane|lipid storage|lipid droplet organization	-	-
bsdc1	NC_067232.1	28844482	28845244	28844863	-0.32798	4.39191	0.04550158973017869	Control_M_IP_unique	18.73832	23.52131	763	Promoter (<=1kb)	28835339	28844675	9337	2	XM_051917145.1	0	127524991	protein_coding	bsdc1	BSD domain containing 1	GO:0005737	cytoplasm	-	-
bsg	NC_067229.1	11807674	11807817	11807745	0.5886	3.6677	0.039575509727001225	CoCl2_M_IP_unique	15.584	10.3632	144	Promoter (<=1kb)	11794931	11807646	12716	2	XM_051907955.1	-28	127520114	protein_coding	bsg	basigin	GO:0005911,GO:0050839,GO:0098609	cell-cell junction|cell adhesion molecule binding|cell-cell adhesion	cide04148	Efferocytosis
bsna	NC_067227.1	10517509	10517688	10517598	-0.49095	3.9258699999999997	0.04802203620784036	Control_M_IP_unique	12.820689999999999	18.01776	180	Promoter (2-3kb)	10514717	10535459	20743	1	XM_051902445.1	2792	127517178	protein_coding	bsna	bassoon presynaptic cytomatrix protein a	GO:0030424,GO:0035418,GO:0046872,GO:0048788,GO:0098882,GO:0098978,GO:0098982,GO:1904071	axon|protein localization to synapse|metal ion binding|cytoskeleton of presynaptic active zone|structural constituent of presynaptic active zone|glutamatergic synapse|GABA-ergic synapse|presynaptic active zone assembly	-	-
btbd10b	NC_067226.1	45770259	45770439	45770349	0.52059	4.19616	0.034066760272253624	CoCl2_M_IP_unique	21.95467	15.304260000000001	181	Promoter (<=1kb)	45755272	45770402	15131	2	XM_051899232.1	0	127515512	protein_coding	btbd10b	BTB (POZ) domain containing 10b	GO:0005515,GO:0005737,GO:0042327	protein binding|cytoplasm|positive regulation of phosphorylation	-	-
btbd10b	NC_067226.1	45767285	45767486	45767385	-0.86077	3.39395	0.03811955451965341	Control_M_IP_unique	7.8005	14.16576	202	Promoter (2-3kb)	45755272	45770402	15131	2	XM_051899232.1	2916	127515512	protein_coding	btbd10b	BTB (POZ) domain containing 10b	GO:0005515,GO:0005737,GO:0042327	protein binding|cytoplasm|positive regulation of phosphorylation	-	-
btbd16	NC_067231.1	8351427	8351837	8351632	0.47602	4.53841	0.03468329509497218	CoCl2_M_IP_unique	27.40594	19.70376	411	Promoter (<=1kb)	8327329	8351656	24328	2	XM_051915683.1	0	127524218	protein_coding	btbd16	BTB (POZ) domain containing 16	-	-	-	-
btbd16	NC_067231.1	8350570	8351174	8350872	0.68818	4.22766	0.02286546137838756	CoCl2_M_IP_unique	23.78124	14.75954	605	Promoter (<=1kb)	8327329	8351656	24328	2	XM_051915683.1	482	127524218	protein_coding	btbd16	BTB (POZ) domain containing 16	-	-	-	-
btbd3a	NC_067220.1	39680319	39680665	39680492	-1.14599	3.83886	0.010326543124392691	Control_M_IP_unique	9.61885	21.28633	347	Distal Intergenic	39688075	39695293	7219	1	XM_051860951.1	-7410	127494765	protein_coding	btbd3a	BTB (POZ) domain containing 3a	GO:0005515,GO:0005829,GO:0021987,GO:0022008,GO:0048813	protein binding|cytosol|cerebral cortex development|neurogenesis|dendrite morphogenesis	-	-
btbd3a	NC_067220.1	39687083	39688102	39687592	0.79985	4.17215	0.017588816444913474	CoCl2_M_IP_unique	23.7865	13.663210000000001	1020	Promoter (<=1kb)	39688075	39695293	7219	1	XM_051860951.1	0	127494765	protein_coding	btbd3a	BTB (POZ) domain containing 3a	GO:0005515,GO:0005829,GO:0021987,GO:0022008,GO:0048813	protein binding|cytosol|cerebral cortex development|neurogenesis|dendrite morphogenesis	-	-
btg1	NC_067223.1	8027466	8027921	8027693	-0.46631000000000006	4.62574	0.029899392323252245	Control_M_IP_unique	21.00391	29.01841	456	Promoter (<=1kb)	8027948	8035456	7509	1	XM_051889852.1	-27	127510387	protein_coding	btg1	B-cell translocation gene 1, anti-proliferative	GO:0005634,GO:0005737,GO:0008285,GO:0045930	nucleus|cytoplasm|negative regulation of cell population proliferation|negative regulation of mitotic cell cycle	cide03018	RNA degradation
btg1	NC_067223.1	8020462	8021027	8020744	0.31125	4.57169	0.04459280797925029	CoCl2_M_IP_unique	26.48889	21.348570000000002	566	Distal Intergenic	8027948	8035456	7509	1	XM_051889852.1	-6921	127510387	protein_coding	btg1	B-cell translocation gene 1, anti-proliferative	GO:0005634,GO:0005737,GO:0008285,GO:0045930	nucleus|cytoplasm|negative regulation of cell population proliferation|negative regulation of mitotic cell cycle	cide03018	RNA degradation
btg1	NC_067223.1	8044509	8045481	8045045	0.34685	4.62633	0.03941283533519574	merged_common	27.85295	21.90074	973	Distal Intergenic	8027948	8035456	7509	1	XM_051889852.1	16561	127510387	protein_coding	btg1	B-cell translocation gene 1, anti-proliferative	GO:0005634,GO:0005737,GO:0008285,GO:0045930	nucleus|cytoplasm|negative regulation of cell population proliferation|negative regulation of mitotic cell cycle	cide03018	RNA degradation
btg1	NC_067223.1	8022020	8022631	8022360	-0.40526	4.65644	0.03465611382922377	merged_common	21.91444	29.021959999999996	612	Distal Intergenic	8027948	8035456	7509	1	XM_051889852.1	-5317	127510387	protein_coding	btg1	B-cell translocation gene 1, anti-proliferative	GO:0005634,GO:0005737,GO:0008285,GO:0045930	nucleus|cytoplasm|negative regulation of cell population proliferation|negative regulation of mitotic cell cycle	cide03018	RNA degradation
btg1	NC_067223.1	8048456	8049233	8048879	-0.28929	4.894769999999999	0.038165999121589717	merged_common	26.910940000000004	32.88625	778	Distal Intergenic	8027948	8035456	7509	1	XM_051889852.1	20508	127510387	protein_coding	btg1	B-cell translocation gene 1, anti-proliferative	GO:0005634,GO:0005737,GO:0008285,GO:0045930	nucleus|cytoplasm|negative regulation of cell population proliferation|negative regulation of mitotic cell cycle	cide03018	RNA degradation
btg2	NC_067229.1	743761	744948	744311	-0.6084	4.97855	0.01358771523408802	merged_common	25.53406	38.92839	1188	Intron (XR_007932083.1/LOC127520290, intron 3 of 3)	749713	751582	1870	2	XM_051908261.1	6634	127520286	protein_coding	btg2	B-cell translocation gene 2	GO:0005634,GO:0005737,GO:0008285,GO:0045930	nucleus|cytoplasm|negative regulation of cell population proliferation|negative regulation of mitotic cell cycle	cide03018	RNA degradation
btr33	NC_067242.1	24416995	24417590	24417292	1.33736	3.37744	0.010314702987670938	CoCl2_M_IP_unique	16.51979	6.53761	596	Promoter (<=1kb)	24406637	24417519	10883	2	XM_051882919.1	0	127506434	protein_coding	btr33	bloodthirsty-related gene family, member 33	GO:0005515,GO:0008270	protein binding|zinc ion binding	-	-
bysl	NC_067229.1	575134	576102	575588	0.5733600000000001	4.16993	0.034066760272253624	merged_common	21.956960000000002	14.75614	969	Promoter (<=1kb)	569411	575176	5766	2	XM_051908895.1	0	127520609	protein_coding	bysl	bystin-like	GO:0005730,GO:0005737,GO:0006364,GO:0030515,GO:0030688	nucleolus|cytoplasm|rRNA processing|snoRNA binding|preribosome, small subunit precursor	-	-
c12h10orf88	NC_067231.1	8178833	8179735	8179329	-0.41927	4.50561	0.03984889223677617	merged_common	19.64349	26.26825	903	Promoter (<=1kb)	8179628	8189142	9515	1	XM_051915347.1	0	127524040	protein_coding	c12h10orf88	chromosome 12 C10orf88 homolog	-	-	-	-
c17h10orf90	NC_067236.1	16155930	16156426	16156178	-1.8258400000000001	2.79248	0.009078979492187509	Control_M_IP_unique	3.6796300000000004	13.044789999999999	497	Distal Intergenic	16182697	16200282	17586	1	XM_051869223.1	-26271	127499102	protein_coding	c17h10orf90	chromosome 17 C10orf90 homolog	GO:0005813,GO:0005814,GO:0005829,GO:0046599	centrosome|centriole|cytosol|regulation of centriole replication	-	-
c17h1orf115	NC_067236.1	9742704	9743084	9742894	-0.55292	4.468319999999999	0.02438418526565999	Control_M_IP_unique	18.27573	26.81152	381	Promoter (<=1kb)	9741772	9743565	1794	1	XM_051867111.1	932	127498125	protein_coding	c17h1orf115	chromosome 17 C1orf115 homolog	-	-	-	-
c18h15orf48	NC_067237.1	14340451	14341731	14341091	-0.31328	4.90669	0.038165999121589717	Control_M_IP_unique	26.90966	33.43595	1281	Promoter (<=1kb)	14341190	14342277	1088	2	XM_051870709.1	546	127499966	protein_coding	c18h15orf48	chromosome 18 C15orf48 homolog	GO:0005751	mitochondrial respiratory chain complex IV	-	-
c19h18orf21	NC_067238.1	24975098	24975960	24975529	-0.26374000000000003	4.78136	0.042824785876905816	Control_M_IP_unique	25.09781	30.13212	863	Promoter (<=1kb)	24958397	24976169	17773	2	XM_051872911.1	209	127501129	protein_coding	c19h18orf21	chromosome 19 C18orf21 homolog	-	-	-	-
c19h6orf47	NC_067238.1	21389524	21390419	21389843	0.32233	4.6848	0.03917647650260056	merged_common	28.759459999999997	23.00113	896	Promoter (<=1kb)	21381791	21389504	7714	2	XM_051871728.1	-20	127500526	protein_coding	c19h6orf47	chromosome 19 C6orf47 homolog	-	-	-	-
c19h6orf62	NC_067238.1	23546786	23547622	23547204	0.49038999999999994	4.180969999999999	0.04051182302646395	CoCl2_M_IP_unique	21.49858	15.303339999999999	837	Promoter (<=1kb)	23541548	23546807	5260	2	XM_051871577.1	0	127500476	protein_coding	c19h6orf62	chromosome 19 C6orf62 homolog	-	-	-	-
c1d	NC_067232.1	35477349	35478143	35477746	0.27605999999999997	4.66153	0.04369683917597782	CoCl2_M_IP_unique	27.849040000000002	22.999	795	Distal Intergenic	35513186	35515963	2778	2	XM_051917709.1	37820	127525271	protein_coding	c1d	C1D nuclear receptor corepressor	GO:0000178,GO:0000460,GO:0003677,GO:0003723,GO:0005730,GO:0010468	exosome (RNase complex)|maturation of 5.8S rRNA|DNA binding|RNA binding|nucleolus|regulation of gene expression	cide03018	RNA degradation
c1d	NC_067232.1	35481406	35482370	35481888	0.71407	4.069780000000001	0.02148354251403383	CoCl2_M_IP_unique	21.5081	13.11134	965	Distal Intergenic	35513186	35515963	2778	2	XM_051917709.1	33593	127525271	protein_coding	c1d	C1D nuclear receptor corepressor	GO:0000178,GO:0000460,GO:0003677,GO:0003723,GO:0005730,GO:0010468	exosome (RNase complex)|maturation of 5.8S rRNA|DNA binding|RNA binding|nucleolus|regulation of gene expression	cide03018	RNA degradation
c1galt1c1	NC_067233.1	8724207	8725051	8724595	0.38359	4.60807	0.034683295094971936	merged_common	27.85497	21.35166	845	Promoter (<=1kb)	8724561	8726971	2411	1	XM_051860420.1	0	127494491	protein_coding	c1galt1c1	C1GALT1-specific chaperone 1	GO:0016263,GO:0016267	glycoprotein-N-acetylgalactosamine 3-beta-galactosyltransferase activity|O-glycan processing, core 1	cide00512,cide00514,cide01100	Mucin type O-glycan biosynthesis|Other types of O-glycan biosynthesis|Metabolic pathways
c1galt1lb	NC_067225.1	23983761	23984035	23983898	0.53555	4.09615	0.03375985252205328	CoCl2_M_IP_unique	20.5907	14.20544	275	Promoter (1-2kb)	23974502	23982724	8223	2	XM_051896628.1	-1037	127514146	protein_coding	c1galt1lb	core 1 synthase, glycoprotein-N-acetylgalactosamine 3-beta-galactosyltransferase 1, like b	GO:0016020,GO:0016263,GO:0016267	membrane|glycoprotein-N-acetylgalactosamine 3-beta-galactosyltransferase activity|O-glycan processing, core 1	cide00512,cide00514,cide01100	Mucin type O-glycan biosynthesis|Other types of O-glycan biosynthesis|Metabolic pathways
c1h3orf70	NC_067220.1	26987332	26987501	26987416	-0.75858	3.0646400000000003	0.04721069335937514	Control_M_IP_unique	6.43238	10.88245	170	Intron (XM_051900793.1/c1h3orf70, intron 1 of 1)	26976327	26996383	20057	2	XM_051900793.1	8882	127516296	protein_coding	c1h3orf70	chromosome 1 C3orf70 homolog	-	-	-	-
c1ql4l	NC_067221.1	5619435	5619812	5619623	-0.8908200000000001	3.3219300000000005	0.027723312377929608	Control_M_IP_unique	7.34375	13.61701	378	Promoter (2-3kb)	5622364	5624810	2447	1	XM_051867097.1	-2552	127498113	protein_coding	c1ql4l	complement component 1, q subcomponent-like 4 like	GO:0005515	protein binding	-	-
c1qtnf1	NC_067231.1	21950527	21951163	21950858	0.38101	4.4076900000000006	0.04550158973017869	merged_common	24.22119	18.599420000000002	637	Promoter (1-2kb)	21938838	21952632	13795	2	XM_051915333.1	1469	127524032	protein_coding	c1qtnf1	C1q and TNF related 1	GO:0005515,GO:0005615	protein binding|extracellular space	-	-
c1qtnf1	NC_067231.1	21799709	21800175	21799942	-0.6823899999999999	3.7388800000000004	0.0399987772107125	Control_M_IP_unique	10.53913	16.91317	467	Intron (XM_051914271.1/rbfox3a, intron 7 of 17)	21938838	21952632	13795	2	XM_051915333.1	152457	127524032	protein_coding	c1qtnf1	C1q and TNF related 1	GO:0005515,GO:0005615	protein binding|extracellular space	-	-
c1qtnf6b	NC_067225.1	12416432	12416931	12416673	-0.48294	4.5035099999999995	0.029517697953167724	merged_common	19.18682	26.815279999999998	500	Promoter (<=1kb)	12416503	12425516	9014	1	XM_051895940.1	0	127513847	protein_coding	c1qtnf6b	C1q and TNF related 6b	GO:0005515	protein binding	-	-
c20h1orf131	NC_067239.1	9054040	9055499	9054834	0.28153	4.9741800000000005	0.03764399530862537	merged_common	34.65397	28.510440000000003	1460	Promoter (<=1kb)	9055392	9062738	7347	1	XM_051874780.1	0	127502159	protein_coding	c20h1orf131	chromosome 20 C1orf131 homolog	-	-	-	-
c20h8orf82	NC_067239.1	31308048	31308336	31308192	0.62812	4.1427	0.027621697518043508	Control_M_IP_unique	21.95934	14.208079999999999	289	Promoter (<=1kb)	31304591	31308209	3619	2	XM_051875531.1	0	127502549	protein_coding	c20h8orf82	chromosome 20 C8orf82 homolog	-	-	-	-
c21h5orf15	NC_067240.1	28976747	28977064	28976905	-1.09385	4.22561	0.0054720762273064456	CoCl2_M_IP_unique	12.80539	27.33225	318	3' UTR	28967911	28976904	8994	1	XR_007927303.1	8836	127504159	protein_coding	c21h5orf15	chromosome 21 C5orf15 homolog	-	-	-	-
c21h5orf15	NC_067240.1	29009331	29009582	29009456	0.7098899999999999	3.7286900000000003	0.031427610665559866	CoCl2_M_IP_unique	16.954929999999997	10.36571	252	Distal Intergenic	28967911	28976904	8994	1	XR_007927303.1	41420	127504159	protein_coding	c21h5orf15	chromosome 21 C5orf15 homolog	-	-	-	-
c2h14orf119	NC_067221.1	5456100	5456592	5456346	-1.0961299999999998	4.00561	0.008326540701091416	Control_M_IP_unique	10.985669999999999	23.485139999999998	493	Promoter (<=1kb)	5454683	5456227	1545	2	XM_051859684.1	0	127494086	protein_coding	c2h14orf119	chromosome 2 C14orf119 homolog	-	-	-	-
c5h11orf54	NC_067224.1	11341654	11342412	11342033	-1.36808	4.19937	0.0007183784800872634	Control_M_IP_unique	11.43458	29.51574	759	Promoter (<=1kb)	11307972	11341567	33596	2	XM_051893822.1	-87	127512675	protein_coding	c5h11orf54	chromosome 5 C11orf54 homolog	GO:0005634,GO:0008270,GO:0016788	nucleus|zinc ion binding|hydrolase activity, acting on ester bonds	-	-
c6	NC_067240.1	12972371	12972779	12972575	1.29695	3.3571199999999997	0.014612495899200462	CoCl2_M_IP_unique	16.06221	6.5370800000000004	409	Promoter (1-2kb)	12964414	12973802	9389	2	XM_051877718.1	1023	127503671	protein_coding	c6	complement component 6	GO:0005515,GO:0005579,GO:0006955	protein binding|membrane attack complex|immune response	cide04810	Regulation of actin cytoskeleton
c6h22orf23	NC_067225.1	1817655	1818509	1818105	-0.62392	4.5736	0.016743659701020992	merged_common	19.18147	29.55978	855	Promoter (<=1kb)	1817457	1825170	7714	1	XM_051897547.1	198	127514581	protein_coding	c6h22orf23	chromosome 6 C22orf23 homolog	-	-	-	-
c7h11orf68	NC_067226.1	49757059	49757443	49757251	0.35944	4.21523	0.0468417953743489	CoCl2_M_IP_unique	21.03829	16.398670000000003	385	Promoter (<=1kb)	49757168	49760094	2927	1	XM_051900090.1	0	127515916	protein_coding	c7h11orf68	chromosome 7 C11orf68 homolog	-	-	-	-
c8h12orf43	NC_067227.1	13395690	13396685	13396187	0.6118100000000001	4.29295	0.028581826722984326	CoCl2_M_IP_unique	24.23226	15.85696	996	Promoter (<=1kb)	13396002	13399495	3494	1	XM_051903842.1	0	127517758	protein_coding	c8h12orf43	chromosome 8 C12orf43 homolog	GO:0016055,GO:0030178,GO:0060061	Wnt signaling pathway|negative regulation of Wnt signaling pathway|Spemann organizer formation	-	-
c9h3orf38	NC_067228.1	29053317	29054361	29053839	-0.77378	4.38657	0.015073859982408047	Control_M_IP_unique	15.99647	27.34978	1045	Distal Intergenic	29108045	29112354	4310	2	XM_051905985.1	57993	127518810	protein_coding	c9h3orf38	chromosome 9 C3orf38 homolog	-	-	-	-
ca2	NC_067242.1	10036626	10037171	10036898	-0.9735299999999999	4.52628	0.0040054162895711365	Control_M_IP_unique	16.44436	32.29071	546	Distal Intergenic	10021801	10028829	7029	1	XM_051882277.1	14825	127506134	protein_coding	ca2	carbonic anhydrase II	GO:0004089,GO:0005737,GO:0008270,GO:0015670	carbonate dehydratase activity|cytoplasm|zinc ion binding|carbon dioxide transport	cide00910,cide01100	Nitrogen metabolism|Metabolic pathways
cab39	NC_067234.1	5199808	5200053	5199930	-0.45483999999999997	4.1864300000000005	0.04684179537434906	Control_M_IP_unique	15.551820000000001	21.31583	246	Promoter (<=1kb)	5199498	5215915	16418	1	XM_051862427.1	310	127495509	protein_coding	cab39	calcium binding protein 39	GO:0035556,GO:0043539	intracellular signal transduction|protein serine/threonine kinase activator activity	cide04150	mTOR signaling pathway
cab39l	NC_067220.1	37541274	37541540	37541407	0.95924	3.6047300000000004	0.023279711604118413	CoCl2_M_IP_unique	16.96331	8.72471	267	Exon (XM_051893328.1/mcf2la, exon 7 of 31)	37510582	37520324	9743	2	XM_051891981.1	-20950	127511221	protein_coding	cab39l	calcium binding protein 39-like	GO:0035556,GO:0043539	intracellular signal transduction|protein serine/threonine kinase activator activity	cide04150	mTOR signaling pathway
cables1	NC_067221.1	23483397	23483976	23483686	0.50164	3.62396	0.04870831966400155	CoCl2_M_IP_unique	14.66985	10.36139	580	Downstream (1-2kb)	23485185	23515771	30587	2	XM_051866652.1	31795	127497882	protein_coding	cables1	Cdk5 and Abl enzyme substrate 1	GO:0005829,GO:0007399,GO:0051726	cytosol|nervous system development|regulation of cell cycle	cide04517	IgSF CAM signaling
cabp5a	NC_067231.1	3367321	3368021	3367671	0.50818	3.9044800000000004	0.04802203620784036	CoCl2_M_IP_unique	17.85891	12.55676	701	Promoter (<=1kb)	3367396	3377696	10301	1	XM_051914161.1	0	127523451	protein_coding	cabp5a	calcium binding protein 5a	GO:0005509	calcium ion binding	-	-
cacna1aa	NC_067222.1	30875786	30876075	30875930	0.61748	3.52083	0.04870831966400155	CoCl2_M_IP_unique	14.21725	9.266910000000001	290	Intron (XM_051888495.1/cacna1aa, intron 3 of 47)	30789590	30900439	110850	2	XM_051888495.1	24364	127509613	protein_coding	cacna1aa	calcium channel, voltage-dependent, P/Q type, alpha 1A subunit, a	GO:0005891,GO:0007268,GO:0008331,GO:0016020,GO:0043025,GO:0098703	voltage-gated calcium channel complex|chemical synaptic transmission|high voltage-gated calcium channel activity|membrane|neuronal cell body|calcium ion import across plasma membrane	cide04010,cide04020	MAPK signaling pathway|Calcium signaling pathway
cacna1g	NC_067231.1	18850280	18850709	18850494	-0.7731100000000001	3.78398	0.03222123719751857	Control_M_IP_unique	10.537230000000001	18.00757	430	Intron (XM_051914047.1/cacna1g, intron 2 of 38)	18794401	19027081	232681	1	XM_051914052.1	55879	127523400	protein_coding	cacna1g	calcium channel, voltage-dependent, T type, alpha 1G subunit	GO:0001518,GO:0005248,GO:0005886,GO:0005891,GO:0008332,GO:0019228,GO:0035725,GO:0043005,GO:0045956,GO:0070509,GO:0070588,GO:0086010	voltage-gated sodium channel complex|voltage-gated sodium channel activity|plasma membrane|voltage-gated calcium channel complex|low voltage-gated calcium channel activity|neuronal action potential|sodium ion transmembrane transport|neuron projection|positive regulation of calcium ion-dependent exocytosis|calcium ion import|calcium ion transmembrane transport|membrane depolarization during action…	cide04010,cide04020	MAPK signaling pathway|Calcium signaling pathway
cacna1g	NC_067231.1	18845302	18845690	18845496	-1.28955	3.76666	0.006662285886704962	Control_M_IP_unique	8.70527	21.28021	389	Intron (XM_051914047.1/cacna1g, intron 2 of 38)	18794401	19027081	232681	1	XM_051914052.1	50901	127523400	protein_coding	cacna1g	calcium channel, voltage-dependent, T type, alpha 1G subunit	GO:0001518,GO:0005248,GO:0005886,GO:0005891,GO:0008332,GO:0019228,GO:0035725,GO:0043005,GO:0045956,GO:0070509,GO:0070588,GO:0086010	voltage-gated sodium channel complex|voltage-gated sodium channel activity|plasma membrane|voltage-gated calcium channel complex|low voltage-gated calcium channel activity|neuronal action potential|sodium ion transmembrane transport|neuron projection|positive regulation of calcium ion-dependent exocytosis|calcium ion import|calcium ion transmembrane transport|membrane depolarization during action…	cide04010,cide04020	MAPK signaling pathway|Calcium signaling pathway
cacna1sb	NC_067227.1	17347607	17349078	17348342	-0.35574	4.50701	0.03984889223677617	Control_M_IP_unique	20.1002	25.72113	1472	Promoter (<=1kb)	17346965	17373108	26144	1	XM_051903834.1	642	127517752	protein_coding	cacna1sb	calcium channel, voltage-dependent, L type, alpha 1S subunit, b	GO:0005509,GO:0005891,GO:0008331,GO:0016020,GO:0098703	calcium ion binding|voltage-gated calcium channel complex|high voltage-gated calcium channel activity|membrane|calcium ion import across plasma membrane	cide04010,cide04020,cide04260,cide04261,cide04270,cide04912	MAPK signaling pathway|Calcium signaling pathway|Cardiac muscle contraction|Adrenergic signaling in cardiomyocytes|Vascular smooth muscle contraction|GnRH signaling pathway
cacna2d1a	NC_067223.1	5685111	5685476	5685293	-1.0031700000000001	3.07994	0.0354080200195312	Control_M_IP_unique	5.97256	11.97142	366	Distal Intergenic	5702541	5767041	64501	1	XM_051891076.1	-17065	127510912	protein_coding	cacna2d1a	calcium channel, voltage-dependent, alpha 2/delta subunit 1a	GO:0005245,GO:1990454	voltage-gated calcium channel activity|L-type voltage-gated calcium channel complex	cide04010,cide04260,cide04261	MAPK signaling pathway|Cardiac muscle contraction|Adrenergic signaling in cardiomyocytes
cacna2d2a	NC_067225.1	31480445	31480645	31480545	0.59246	4.06785	0.03375985252205328	CoCl2_M_IP_unique	20.593020000000003	13.65754	201	Distal Intergenic	31243828	31455605	211778	2	XM_051897062.1	-24840	127514315	protein_coding	cacna2d2a	calcium channel, voltage-dependent, alpha 2/delta subunit 2a	GO:0005245,GO:0005891	voltage-gated calcium channel activity|voltage-gated calcium channel complex	cide04010,cide04260,cide04261	MAPK signaling pathway|Cardiac muscle contraction|Adrenergic signaling in cardiomyocytes
cacna2d2a	NC_067225.1	31497215	31497387	31497301	-0.49846	3.87744	0.04833185579627765	Control_M_IP_unique	12.36519	17.46839	173	Distal Intergenic	31243828	31455605	211778	2	XM_051897062.1	-41610	127514315	protein_coding	cacna2d2a	calcium channel, voltage-dependent, alpha 2/delta subunit 2a	GO:0005245,GO:0005891	voltage-gated calcium channel activity|voltage-gated calcium channel complex	cide04010,cide04260,cide04261	MAPK signaling pathway|Cardiac muscle contraction|Adrenergic signaling in cardiomyocytes
cacnb1	NC_067222.1	25049109	25049498	25049303	-0.29066	4.6864300000000005	0.04369683917597813	Control_M_IP_unique	23.28131	28.47777	390	Promoter (<=1kb)	25022530	25048982	26453	2	XM_051885467.1	-127	127508001	protein_coding	cacnb1	calcium channel, voltage-dependent, beta 1 subunit	GO:0005515,GO:0005891,GO:0007268,GO:0007528,GO:0008331,GO:0070588,GO:1901385	protein binding|voltage-gated calcium channel complex|chemical synaptic transmission|neuromuscular junction development|high voltage-gated calcium channel activity|calcium ion transmembrane transport|regulation of voltage-gated calcium channel activity	cide04010,cide04260,cide04261	MAPK signaling pathway|Cardiac muscle contraction|Adrenergic signaling in cardiomyocytes
cacnb2b	NC_067221.1	10541267	10542055	10541661	0.94815	4.12574	0.012960180538357324	CoCl2_M_IP_unique	24.24841	12.56783	789	Exon (XM_051881762.1/cacnb2b, exon 10 of 13)	10531969	10558982	27014	2	XM_051881762.1	16927	127505853	protein_coding	cacnb2b	calcium channel, voltage-dependent, beta 2b	GO:0005515,GO:0005891,GO:0007268,GO:0007528,GO:0008331,GO:0070588,GO:1901385	protein binding|voltage-gated calcium channel complex|chemical synaptic transmission|neuromuscular junction development|high voltage-gated calcium channel activity|calcium ion transmembrane transport|regulation of voltage-gated calcium channel activity	-	-
cacng5a	NC_067225.1	2048427	2049008	2048717	0.95924	3.6047300000000004	0.023279711604118413	CoCl2_M_IP_unique	16.96331	8.72471	582	Exon (XM_051897540.1/prkcaa, exon 6 of 17)	1942584	2001748	59165	2	XM_051897544.1	-46679	127514579	protein_coding	cacng5a	calcium channel, voltage-dependent, gamma subunit 5a	GO:0005245,GO:0006816,GO:0016247,GO:0019226,GO:0032281,GO:0051968,GO:0098839,GO:0098943,GO:0098970,GO:0099590,GO:2000311	voltage-gated calcium channel activity|calcium ion transport|channel regulator activity|transmission of nerve impulse|AMPA glutamate receptor complex|positive regulation of synaptic transmission, glutamatergic|postsynaptic density membrane|neurotransmitter receptor transport, postsynaptic endosome to lysosome|postsynaptic neurotransmitter receptor diffusion trapping|neurotransmitter receptor inte…	cide04010,cide04260,cide04261	MAPK signaling pathway|Cardiac muscle contraction|Adrenergic signaling in cardiomyocytes
cad	NC_067239.1	25244481	25244770	25244625	0.80602	4.05426	0.02148354251403383	CoCl2_M_IP_unique	21.96708	12.56426	290	Promoter (<=1kb)	25223682	25245260	21579	2	XM_051874164.1	490	127501884	protein_coding	cad	carbamoyl-phosphate synthetase 2, aspartate transcarbamylase, and dihydroorotase	GO:0004070,GO:0004088,GO:0004151,GO:0005524,GO:0005737,GO:0005829,GO:0006207,GO:0006228,GO:0006541,GO:0016597,GO:0019240,GO:0046872	aspartate carbamoyltransferase activity|carbamoyl-phosphate synthase (glutamine-hydrolyzing) activity|dihydroorotase activity|ATP binding|cytoplasm|cytosol|'de novo' pyrimidine nucleobase biosynthetic process|UTP biosynthetic process|glutamine metabolic process|amino acid binding|citrulline biosynthetic process|metal ion binding	cide00220,cide00240,cide00250,cide01100,cide01240	Arginine biosynthesis|Pyrimidine metabolism|Alanine, aspartate and glutamate metabolism|Metabolic pathways|Biosynthesis of cofactors
cadm1a	NC_067240.1	14976851	14977199	14977025	-0.5457	3.60716	0.048708319664001375	Control_M_IP_unique	10.08619	14.72309	349	Intron (XM_051877613.1/cadm1a, intron 1 of 11)	14877922	15166833	288912	1	XM_051877617.1	98929	127503609	protein_coding	cadm1a	cell adhesion molecule 1a	GO:0005102,GO:0005886,GO:0008037,GO:0042271,GO:0043005,GO:0045202,GO:0051606	signaling receptor binding|plasma membrane|cell recognition|susceptibility to natural killer cell mediated cytotoxicity|neuron projection|synapse|detection of stimulus	cide04514,cide04517	Cell adhesion molecule (CAM) interaction|IgSF CAM signaling
cadm1b	NC_067234.1	23275197	23275671	23275434	1.20274	2.5276400000000003	0.043640136718750056	CoCl2_M_IP_unique	8.74835	3.8007199999999997	475	Intron (XM_051863539.1/cadm1b, intron 8 of 9)	23239334	23317736	78403	2	XM_051863539.1	42065	127496014	protein_coding	cadm1b	cell adhesion molecule 1b	GO:0005102,GO:0005886,GO:0008037,GO:0042271,GO:0043005,GO:0045202,GO:0051606	signaling receptor binding|plasma membrane|cell recognition|susceptibility to natural killer cell mediated cytotoxicity|neuron projection|synapse|detection of stimulus	cide04514,cide04517	Cell adhesion molecule (CAM) interaction|IgSF CAM signaling
cadm1b	NC_067234.1	23371850	23372134	23371992	-0.44061000000000006	3.95119	0.04802203620784036	Control_M_IP_unique	13.27723	18.01957	285	Intron (XM_051863538.1/cadm1b, intron 1 of 9)	23239334	23317736	78403	2	XM_051863539.1	-54114	127496014	protein_coding	cadm1b	cell adhesion molecule 1b	GO:0005102,GO:0005886,GO:0008037,GO:0042271,GO:0043005,GO:0045202,GO:0051606	signaling receptor binding|plasma membrane|cell recognition|susceptibility to natural killer cell mediated cytotoxicity|neuron projection|synapse|detection of stimulus	cide04514,cide04517	Cell adhesion molecule (CAM) interaction|IgSF CAM signaling
cadm2a	NC_067229.1	34757416	34757879	34757647	0.54578	3.64616	0.04870831966400155	CoCl2_M_IP_unique	15.12694	10.36231	464	Intron (XM_051907566.1/cadm2a, intron 1 of 10)	34342272	34717037	374766	2	XM_051907564.1	-40379	127519930	protein_coding	cadm2a	cell adhesion molecule 2a	-	-	cide04517	IgSF CAM signaling
cadm2a	NC_067229.1	34733434	34733745	34733589	1.3360299999999998	3.49292	0.007162988185882619	CoCl2_M_IP_unique	17.88821	7.0856699999999995	312	Intron (XM_051907566.1/cadm2a, intron 1 of 10)	34342272	34717037	374766	2	XM_051907564.1	-16397	127519930	protein_coding	cadm2a	cell adhesion molecule 2a	-	-	cide04517	IgSF CAM signaling
cadm2b	NC_067234.1	20549893	20550414	20550153	-0.80386	3.3656599999999997	0.03811955451965341	Control_M_IP_unique	7.80138	13.61939	522	Intron (XM_051863513.1/cadm2b, intron 1 of 9)	20337259	20567531	230273	2	XM_051863513.1	17117	127496001	protein_coding	cadm2b	cell adhesion molecule 2b	-	-	cide04517	IgSF CAM signaling
cadm3	NC_067221.1	34640482	34640631	34640556	-0.69682	3.8656599999999997	0.02543781884014621	Control_M_IP_unique	11.44979	18.5593	150	Intron (XM_051863473.1/cadm3, intron 2 of 12)	34593059	34669084	76026	2	XM_051863473.1	28453	127495976	protein_coding	cadm3	cell adhesion molecule 3	GO:0007156,GO:0042734	homophilic cell adhesion via plasma membrane adhesion molecules|presynaptic membrane	cide04514,cide04517	Cell adhesion molecule (CAM) interaction|IgSF CAM signaling
cadm4	NC_067235.1	25894681	25894861	25894771	-1.07926	3.8724199999999995	0.010326543124392691	Control_M_IP_unique	10.07554	21.289179999999998	181	Intron (XM_051865265.1/cadm4, intron 1 of 8)	25900715	26034056	133342	1	XM_051865267.1	-5854	127497095	protein_coding	cadm4	cell adhesion molecule 4	GO:0035020,GO:0043184,GO:0044291,GO:0050732,GO:0061041	regulation of Rac protein signal transduction|vascular endothelial growth factor receptor 2 binding|cell-cell contact zone|negative regulation of peptidyl-tyrosine phosphorylation|regulation of wound healing	cide04517	IgSF CAM signaling
cahz	NC_067221.1	11807559	11808317	11807938	-0.72187	3.40689	0.03811955451965341	Control_M_IP_unique	8.25893	13.621620000000002	759	Distal Intergenic	11817896	11823536	5641	1	XM_051869825.1	-9579	127499473	protein_coding	cahz	carbonic anhydrase	GO:0004089,GO:0005737,GO:0008270,GO:0015670	carbonate dehydratase activity|cytoplasm|zinc ion binding|carbon dioxide transport	cide00910,cide01100	Nitrogen metabolism|Metabolic pathways
calca	NC_067226.1	4682317	4682723	4682520	0.99749	3.62396	0.023279711604118413	CoCl2_M_IP_unique	17.42044	8.72538	407	Intron (XM_051898769.1/LOC127515288, intron 2 of 6)	4695776	4698269	2494	2	XM_051898772.1	15546	127515289	protein_coding	calca	calcitonin/calcitonin-related polypeptide, alpha	GO:0005179,GO:0005576,GO:0031716	hormone activity|extracellular region|calcitonin receptor binding	cide04080,cide04081,cide04270	Neuroactive ligand-receptor interaction|Hormone signaling|Vascular smooth muscle contraction
calcrla	NC_067228.1	7982446	7982952	7982699	0.64823	3.97491	0.03336267778649964	CoCl2_M_IP_unique	19.68506	12.56028	507	Intron (XM_051906890.1/tfpia, intron 1 of 6)	7998723	8031577	32855	1	XM_051906864.1	-15771	127519267	protein_coding	calcrla	calcitonin receptor-like a	GO:0001525,GO:0001605,GO:0001635,GO:0004948,GO:0005886,GO:0007166,GO:0007189	angiogenesis|adrenomedullin receptor activity|calcitonin gene-related peptide receptor activity|calcitonin receptor activity|plasma membrane|cell surface receptor signaling pathway|adenylate cyclase-activating G protein-coupled receptor signaling pathway	cide04080,cide04270	Neuroactive ligand-receptor interaction|Vascular smooth muscle contraction
calcrlb	NC_067225.1	9128071	9128567	9128319	-0.56686	4.01395	0.03336267778649964	Control_M_IP_unique	13.27391	19.66263	497	Distal Intergenic	9134680	9150928	16249	1	XM_051896924.1	-6113	127514255	protein_coding	calcrlb	calcitonin receptor-like b	GO:0001525,GO:0001605,GO:0001635,GO:0004948,GO:0005886,GO:0007166,GO:0007189	angiogenesis|adrenomedullin receptor activity|calcitonin gene-related peptide receptor activity|calcitonin receptor activity|plasma membrane|cell surface receptor signaling pathway|adenylate cyclase-activating G protein-coupled receptor signaling pathway	cide04080,cide04270	Neuroactive ligand-receptor interaction|Vascular smooth muscle contraction
cald1a	NC_067223.1	12218983	12220289	12219636	-0.89294	4.70734	0.003893777969516285	Control_M_IP_unique	19.17125	35.60018	1307	Promoter (<=1kb)	12220439	12251660	31222	1	XM_051889928.1	-150	127510426	protein_coding	cald1a	caldesmon 1a	GO:0001525,GO:0003779,GO:0005516,GO:0006936,GO:0015629,GO:0017022,GO:0051017	angiogenesis|actin binding|calmodulin binding|muscle contraction|actin cytoskeleton|myosin binding|actin filament bundle assembly	cide04270	Vascular smooth muscle contraction
calm1b	NC_067239.1	6238756	6238914	6238835	0.9831	3.7047	0.017459783703088892	CoCl2_M_IP_unique	18.33141	9.2737	159	Distal Intergenic	6221779	6233365	11587	1	XM_051875099.1	16977	127502289	protein_coding	calm1b	calmodulin 1b	GO:0005509	calcium ion binding	cide04020,cide04070,cide04114,cide04218,cide04261,cide04270,cide04371,cide04625,cide04744,cide04910,cide04912,cide04916	Calcium signaling pathway|Phosphatidylinositol signaling system|Oocyte meiosis|Cellular senescence|Adrenergic signaling in cardiomyocytes|Vascular smooth muscle contraction|Apelin signaling pathway|C-type lectin receptor signaling pathway|Phototransduction|Insulin signaling pathway|GnRH signaling pathway|Melanogenesis
caln2	NC_067240.1	16069521	16069817	16069669	0.6242300000000001	3.60716	0.04870831966400155	Control_M_IP_unique	15.12929	9.8154	297	Intron (XM_051877983.1/caln2, intron 4 of 5)	16048145	16089127	40983	1	XM_051877982.1	21376	127503833	protein_coding	caln2	calneuron 2	GO:0005509	calcium ion binding	-	-
calub	NC_067237.1	30123558	30124599	30124078	0.86803	4.56464	0.008017377377001053	CoCl2_M_IP_unique	31.97025	17.51628	1042	Promoter (1-2kb)	30126082	30131635	5554	1	XM_051869492.1	-1483	127499319	protein_coding	calub	calumenin b	GO:0005509,GO:0005783	calcium ion binding|endoplasmic reticulum	-	-
camk1gb	NC_067241.1	13690301	13691073	13690687	0.79204	4.332669999999999	0.011217756265977992	CoCl2_M_IP_unique	26.514129999999998	15.31259	773	Exon (XM_051879538.1/mical1, exon 14 of 24)	13705736	13736651	30916	1	XM_051879542.1	-14663	127504654	protein_coding	camk1gb	calcium/calmodulin-dependent protein kinase IGb	GO:0004683,GO:0005516,GO:0005524,GO:0005622,GO:0018105	calmodulin-dependent protein kinase activity|calmodulin binding|ATP binding|intracellular anatomical structure|peptidyl-serine phosphorylation	cide04020	Calcium signaling pathway
camk2b1	NC_067224.1	24457857	24458330	24458093	-0.9289299999999999	3.6609599999999998	0.023279711604118413	Control_M_IP_unique	9.1673	17.453329999999998	474	Intron (XM_051895741.1/camk2b1, intron 2 of 19)	24391217	24462673	71457	2	XM_051895741.1	4343	127513679	protein_coding	camk2b1	calcium/calmodulin-dependent protein kinase (CaM kinase) II beta 1	GO:0004683,GO:0005516,GO:0005524,GO:0005737,GO:0006468,GO:0043005	calmodulin-dependent protein kinase activity|calmodulin binding|ATP binding|cytoplasm|protein phosphorylation|neuron projection	cide04012,cide04020,cide04114,cide04148,cide04217,cide04261,cide04310,cide04912,cide04916	ErbB signaling pathway|Calcium signaling pathway|Oocyte meiosis|Efferocytosis|Necroptosis|Adrenergic signaling in cardiomyocytes|Wnt signaling pathway|GnRH signaling pathway|Melanogenesis
camk2d1	NC_067226.1	48513776	48514056	48513916	-0.71611	3.62515	0.039575509727001364	Control_M_IP_unique	9.62704	15.814829999999999	281	Promoter (1-2kb)	48444461	48512677	68217	2	XM_051899423.1	-1099	127515592	protein_coding	camk2d1	calcium/calmodulin-dependent protein kinase (CaM kinase) II delta 1	GO:0004683,GO:0005516,GO:0005524,GO:0005737,GO:0006468,GO:0043005	calmodulin-dependent protein kinase activity|calmodulin binding|ATP binding|cytoplasm|protein phosphorylation|neuron projection	cide04012,cide04020,cide04114,cide04148,cide04217,cide04261,cide04310,cide04912,cide04916	ErbB signaling pathway|Calcium signaling pathway|Oocyte meiosis|Efferocytosis|Necroptosis|Adrenergic signaling in cardiomyocytes|Wnt signaling pathway|GnRH signaling pathway|Melanogenesis
camk2d1	NC_067226.1	48516273	48516509	48516391	0.7509899999999999	3.5	0.03896665573120128	CoCl2_M_IP_unique	14.67709	8.72107	237	Downstream (2-3kb)	48444461	48512677	68217	2	XM_051899423.1	-3596	127515592	protein_coding	camk2d1	calcium/calmodulin-dependent protein kinase (CaM kinase) II delta 1	GO:0004683,GO:0005516,GO:0005524,GO:0005737,GO:0006468,GO:0043005	calmodulin-dependent protein kinase activity|calmodulin binding|ATP binding|cytoplasm|protein phosphorylation|neuron projection	cide04012,cide04020,cide04114,cide04148,cide04217,cide04261,cide04310,cide04912,cide04916	ErbB signaling pathway|Calcium signaling pathway|Oocyte meiosis|Efferocytosis|Necroptosis|Adrenergic signaling in cardiomyocytes|Wnt signaling pathway|GnRH signaling pathway|Melanogenesis
camk2d1	NC_067226.1	48506023	48506618	48506326	0.2986	4.52764	0.04459280797925029	merged_common	25.57997	20.797520000000002	596	Intron (XM_051899421.1/camk2d1, intron 2 of 17)	48441986	48512604	70619	2	XM_051899421.1	5986	127515592	protein_coding	camk2d1	calcium/calmodulin-dependent protein kinase (CaM kinase) II delta 1	GO:0004683,GO:0005516,GO:0005524,GO:0005737,GO:0006468,GO:0043005	calmodulin-dependent protein kinase activity|calmodulin binding|ATP binding|cytoplasm|protein phosphorylation|neuron projection	cide04012,cide04020,cide04114,cide04148,cide04217,cide04261,cide04310,cide04912,cide04916	ErbB signaling pathway|Calcium signaling pathway|Oocyte meiosis|Efferocytosis|Necroptosis|Adrenergic signaling in cardiomyocytes|Wnt signaling pathway|GnRH signaling pathway|Melanogenesis
camk2d2	NC_067220.1	15180441	15180646	15180543	0.77794	3.9756400000000003	0.02065308624878549	CoCl2_M_IP_unique	20.60059	12.01422	206	3' UTR	15179911	15224180	44270	2	XM_051889258.1	43534	127509896	protein_coding	camk2d2	calcium/calmodulin-dependent protein kinase (CaM kinase) II delta 2	GO:0004683,GO:0005516,GO:0005524,GO:0005737,GO:0006468,GO:0043005	calmodulin-dependent protein kinase activity|calmodulin binding|ATP binding|cytoplasm|protein phosphorylation|neuron projection	cide04012,cide04020,cide04114,cide04148,cide04217,cide04261,cide04310,cide04912,cide04916	ErbB signaling pathway|Calcium signaling pathway|Oocyte meiosis|Efferocytosis|Necroptosis|Adrenergic signaling in cardiomyocytes|Wnt signaling pathway|GnRH signaling pathway|Melanogenesis
camk2n1b	NC_067241.1	12583852	12584338	12584095	-0.71206	3.81468	0.03222123719751857	Control_M_IP_unique	10.99403	18.00978	487	Promoter (<=1kb)	12581705	12584694	2990	2	XM_051880036.1	356	127504898	protein_coding	camk2n1b	calcium/calmodulin-dependent protein kinase II inhibitor 1b	GO:0006469,GO:0008427,GO:0019901	negative regulation of protein kinase activity|calcium-dependent protein kinase inhibitor activity|protein kinase binding	-	-
camkk1a	NC_067224.1	30374333	30375061	30374697	-0.32561999999999997	4.45906	0.04504657383287716	Control_M_IP_unique	19.647129999999997	24.62191	729	Promoter (<=1kb)	30374661	30450945	76285	1	XM_051893288.1	0	127512414	protein_coding	camkk1a	calcium/calmodulin-dependent protein kinase kinase 1, alpha a	GO:0004672,GO:0005524,GO:0006468,GO:0032147,GO:0061762	protein kinase activity|ATP binding|protein phosphorylation|activation of protein kinase activity|CAMKK-AMPK signaling cascade	-	-
camkk1a	NC_067224.1	30364638	30365029	30364833	-0.4524	3.85454	0.04833185579627765	Control_M_IP_unique	12.36632	16.92096	392	Distal Intergenic	30374661	30450945	76285	1	XM_051893288.1	-9632	127512414	protein_coding	camkk1a	calcium/calmodulin-dependent protein kinase kinase 1, alpha a	GO:0004672,GO:0005524,GO:0006468,GO:0032147,GO:0061762	protein kinase activity|ATP binding|protein phosphorylation|activation of protein kinase activity|CAMKK-AMPK signaling cascade	-	-
camkmt	NC_067232.1	5989066	5989284	5989175	-1.2100899999999999	3.6496	0.008270423859357902	Control_M_IP_unique	8.25095	19.088720000000002	219	Intron (XM_051917562.1/camkmt, intron 6 of 10)	5904299	6018725	114427	1	XM_051917560.1	84767	127525192	protein_coding	camkmt	calmodulin-lysine N-methyltransferase	GO:0005737,GO:0018025	cytoplasm|calmodulin-lysine N-methyltransferase activity	cide00310,cide01100	Lysine degradation|Metabolic pathways
camkvb	NC_067230.1	26199112	26199563	26199337	0.8887700000000001	3.4756400000000003	0.02922499179840093	CoCl2_M_IP_unique	15.137220000000001	8.17521	452	Intron (XM_051912921.1/sema3fb, intron 16 of 18)	26139549	26186091	46543	1	XM_051912926.1	59563	127522692	protein_coding	camkvb	CaM kinase-like vesicle-associated b	GO:0004683,GO:0005516,GO:0005524,GO:0005622,GO:0018105	calmodulin-dependent protein kinase activity|calmodulin binding|ATP binding|intracellular anatomical structure|peptidyl-serine phosphorylation	-	-
camsap2b	NC_067221.1	35471980	35472137	35472058	1.10649	3.67878	0.012865103781223328	CoCl2_M_IP_unique	18.79164	8.72729	158	Intron (XM_051917933.1/camsap2b, intron 2 of 19)	35459761	35520421	60661	1	XM_051917933.1	12219	127525395	protein_coding	camsap2b	calmodulin regulated spectrin-associated protein family, member 2b	GO:0005516,GO:0007026,GO:0030507,GO:0031122,GO:0031175,GO:0036449,GO:0051011	calmodulin binding|negative regulation of microtubule depolymerization|spectrin binding|cytoplasmic microtubule organization|neuron projection development|microtubule minus-end|microtubule minus-end binding	-	-
camta1a	NC_067241.1	20382154	20382425	20382289	0.49349	4.01809	0.04766096826642802	CoCl2_M_IP_unique	19.22397	13.654829999999999	272	Intron (XM_051880156.1/camta1a, intron 4 of 27)	20199990	20560682	360693	2	XM_051880172.1	178257	127504972	protein_coding	camta1a	calmodulin binding transcription activator 1a	GO:0003690,GO:0003712,GO:0005515,GO:0005634,GO:0006357	double-stranded DNA binding|transcription coregulator activity|protein binding|nucleus|regulation of transcription by RNA polymerase II	-	-
camta1a	NC_067241.1	20381533	20381763	20381648	0.61448	3.9579400000000002	0.040439609438181166	CoCl2_M_IP_unique	19.22857	12.55943	231	Intron (XM_051880156.1/camta1a, intron 4 of 27)	20199990	20560682	360693	2	XM_051880172.1	178919	127504972	protein_coding	camta1a	calmodulin binding transcription activator 1a	GO:0003690,GO:0003712,GO:0005515,GO:0005634,GO:0006357	double-stranded DNA binding|transcription coregulator activity|protein binding|nucleus|regulation of transcription by RNA polymerase II	-	-
camta1b	NC_067230.1	28619558	28619847	28619702	1.1351200000000001	3.01118	0.023605346679687524	CoCl2_M_IP_unique	11.94838	5.4400699999999995	290	Intron (XM_051912532.1/camta1b, intron 2 of 22)	28535254	28785284	250031	1	XM_051912535.1	84304	127522493	protein_coding	camta1b	calmodulin binding transcription activator 1b	GO:0003690,GO:0003712,GO:0005515,GO:0005634,GO:0006357	double-stranded DNA binding|transcription coregulator activity|protein binding|nucleus|regulation of transcription by RNA polymerase II	-	-
cant1a	NC_067222.1	45484486	45484734	45484610	-0.56686	4.01395	0.03336267778649964	Control_M_IP_unique	13.27391	19.66263	249	Promoter (<=1kb)	45484730	45493087	8358	1	XM_051886052.1	0	127508283	protein_coding	cant1a	calcium activated nucleotidase 1a	GO:0004382,GO:0005509,GO:0030166,GO:0045134	GDP phosphatase activity|calcium ion binding|proteoglycan biosynthetic process|UDP phosphatase activity	cide00230,cide00240,cide01100,cide01232	Purine metabolism|Pyrimidine metabolism|Metabolic pathways|Nucleotide metabolism
cant1b	NC_067230.1	17691784	17692125	17691954	-0.51225	4.51809	0.029517697953167724	Control_M_IP_unique	19.18571	27.36412	342	Promoter (<=1kb)	17680461	17691841	11381	2	XM_051913219.1	0	127522876	protein_coding	cant1b	calcium activated nucleotidase 1b	GO:0004382,GO:0005509,GO:0030166,GO:0045134	GDP phosphatase activity|calcium ion binding|proteoglycan biosynthetic process|UDP phosphatase activity	cide00230,cide00240,cide01100,cide01232	Purine metabolism|Pyrimidine metabolism|Metabolic pathways|Nucleotide metabolism
canx	NC_067233.1	1245044	1245332	1245188	0.52725	4.03506	0.04051182302646409	CoCl2_M_IP_unique	19.68035	13.65575	289	Intron (XM_051859919.1/mgat4b, intron 8 of 14)	1271356	1288147	16792	1	XM_051859918.1	-26024	127494204	protein_coding	canx	calnexin	GO:0005509,GO:0005783,GO:0005789,GO:0006457,GO:0051082	calcium ion binding|endoplasmic reticulum|endoplasmic reticulum membrane|protein folding|unfolded protein binding	cide04141,cide04145	Protein processing in endoplasmic reticulum|Phagosome
capga	NC_067224.1	26216426	26216630	26216528	0.39578	4.13339	0.04726379353087455	Control_M_IP_unique	20.13014	15.30044	205	Promoter (<=1kb)	26208975	26216755	7781	2	XM_051893361.1	125	127512453	protein_coding	capga	capping protein (actin filament), gelsolin-like a	GO:0005546,GO:0005737,GO:0008154,GO:0015629,GO:0051014,GO:0051015,GO:0051016	phosphatidylinositol-4,5-bisphosphate binding|cytoplasm|actin polymerization or depolymerization|actin cytoskeleton|actin filament severing|actin filament binding|barbed-end actin filament capping	-	-
capgb	NC_067231.1	15831573	15831950	15831761	-0.8025100000000001	4.40085	0.011843747129034913	Control_M_IP_unique	15.995560000000001	27.89837	378	Promoter (<=1kb)	15831111	15849672	18562	1	XM_051914872.1	462	127523793	protein_coding	capgb	capping protein (actin filament), gelsolin-like b	GO:0005546,GO:0005737,GO:0008154,GO:0015629,GO:0051014,GO:0051015,GO:0051016	phosphatidylinositol-4,5-bisphosphate binding|cytoplasm|actin polymerization or depolymerization|actin cytoskeleton|actin filament severing|actin filament binding|barbed-end actin filament capping	-	-
capn1	NC_067226.1	29276813	29277076	29276944	-0.6493800000000001	3.6587099999999997	0.039575509727001364	Control_M_IP_unique	10.08412	15.816939999999999	264	Intron (XM_051900000.1/capn1, intron 1 of 21)	29254650	29280489	25840	2	XM_051900000.1	3413	127515870	protein_coding	capn1	calpain 1	GO:0004198,GO:0005509,GO:0005737,GO:0006508	calcium-dependent cysteine-type endopeptidase activity|calcium ion binding|cytoplasm|proteolysis	cide04141,cide04210,cide04217,cide04218,cide04382	Protein processing in endoplasmic reticulum|Apoptosis|Necroptosis|Cellular senescence|Cornified envelope formation
capn1a	NC_067232.1	4089171	4090375	4089669	-0.31687	4.75464	0.03893162352445966	merged_common	24.18773	30.128909999999998	1205	Promoter (2-3kb)	4072123	4086972	14850	2	XR_007933167.1	-2199	127524775	protein_coding	capn1a	calpain 1, (mu/I) large subunit a	GO:0004198,GO:0005509,GO:0005737,GO:0006508	calcium-dependent cysteine-type endopeptidase activity|calcium ion binding|cytoplasm|proteolysis	cide04141,cide04210,cide04217,cide04218,cide04382	Protein processing in endoplasmic reticulum|Apoptosis|Necroptosis|Cellular senescence|Cornified envelope formation
capn5b	NC_067240.1	13807276	13807492	13807384	-0.82937	3.09984	0.04721069335937514	Control_M_IP_unique	6.43147	11.42817	217	Promoter (1-2kb)	13805710	13829764	24055	1	XM_051877361.1	1566	127503472	protein_coding	capn5b	calpain 5b	GO:0004198,GO:0005737,GO:0006508	calcium-dependent cysteine-type endopeptidase activity|cytoplasm|proteolysis	-	-
caprin1b	NC_067237.1	18101495	18102286	18101890	-0.6265	4.4313199999999995	0.01950734821252801	Control_M_IP_unique	17.3645	26.807570000000002	792	Promoter (<=1kb)	18100540	18116565	16026	1	XM_051871328.1	955	127500265	protein_coding	caprin1b	cell cycle associated protein 1b	GO:0003723,GO:0005737	RNA binding|cytoplasm	-	-
caprin1b	NC_067237.1	18104845	18105325	18105085	1.02721	3.22147	0.036964416503906174	CoCl2_M_IP_unique	13.315879999999998	6.53355	481	Intron (XM_051871328.1/caprin1b, intron 5 of 17)	18100540	18116565	16026	1	XM_051871328.1	4305	127500265	protein_coding	caprin1b	cell cycle associated protein 1b	GO:0003723,GO:0005737	RNA binding|cytoplasm	-	-
capsla	NC_067221.1	40576918	40577222	40577070	0.40202	4.029	0.04766096826642802	CoCl2_M_IP_unique	18.765439999999998	14.20164	305	3' UTR	40571152	40577229	6078	1	XM_051865035.1	5766	127496975	protein_coding	capsla	calcyphosine-like a	GO:0005509	calcium ion binding	-	-
capza1a	NC_067225.1	28789134	28789524	28789329	-0.5526	3.8502199999999998	0.04833185579627765	Control_M_IP_unique	11.90851	17.4665	391	Exon (XM_051898277.1/capza1a, exon 2 of 9)	28780983	28792798	11816	2	XM_051898277.1	3274	127514980	protein_coding	capza1a	capping actin protein of muscle Z-line subunit alpha 1a	GO:0008290,GO:0030036,GO:0030479,GO:0051015,GO:0051016	F-actin capping protein complex|actin cytoskeleton organization|actin cortical patch|actin filament binding|barbed-end actin filament capping	cide04144,cide04814,cide04820	Endocytosis|Motor proteins|Cytoskeleton in muscle cells
card11	NC_067222.1	36226125	36226532	36226328	-0.46125	4.42275	0.03458120819493616	Control_M_IP_unique	18.27905	25.165429999999997	408	Promoter (<=1kb)	36225710	36267230	41521	1	XM_051887853.1	415	127509263	protein_coding	card11	caspase recruitment domain family, member 11	GO:0005515,GO:0042981	protein binding|regulation of apoptotic process	-	-
carf	NC_067228.1	23099111	23099538	23099324	-1.0676700000000001	3.112	0.025875091552734392	Control_M_IP_unique	5.97179	12.51718	428	Distal Intergenic	23103771	23114465	10695	1	XM_051906446.1	-4233	127519045	protein_coding	carf	calcium responsive transcription factor	GO:0000978,GO:0000981,GO:0005634,GO:0006357	RNA polymerase II cis-regulatory region sequence-specific DNA binding|DNA-binding transcription factor activity, RNA polymerase II-specific|nucleus|regulation of transcription by RNA polymerase II	-	-
carf	NC_067228.1	23103575	23103900	23103737	0.58449	4.27921	0.028581826722984326	CoCl2_M_IP_unique	23.77635	15.85609	326	Promoter (<=1kb)	23103771	23114465	10695	1	XM_051906446.1	0	127519045	protein_coding	carf	calcium responsive transcription factor	GO:0000978,GO:0000981,GO:0005634,GO:0006357	RNA polymerase II cis-regulatory region sequence-specific DNA binding|DNA-binding transcription factor activity, RNA polymerase II-specific|nucleus|regulation of transcription by RNA polymerase II	-	-
carhsp1	NC_067222.1	26952050	26952397	26952223	-0.43696999999999997	4.3371	0.03446632046006908	Control_M_IP_unique	17.37102	23.51618	348	Promoter (<=1kb)	26951277	26968235	16959	1	XM_051886630.1	773	127508555	protein_coding	carhsp1	calcium regulated heat stable protein 1	GO:0003730,GO:0005737,GO:0043488	mRNA 3'-UTR binding|cytoplasm|regulation of mRNA stability	-	-
carhsp1	NC_067222.1	26951271	26951699	26951485	-0.4702	4.59615	0.03468329509497218	Control_M_IP_unique	20.54973	28.46753	429	Promoter (<=1kb)	26951277	26968235	16959	1	XM_051886630.1	0	127508555	protein_coding	carhsp1	calcium regulated heat stable protein 1	GO:0003730,GO:0005737,GO:0043488	mRNA 3'-UTR binding|cytoplasm|regulation of mRNA stability	-	-
carhsp1	NC_067222.1	26959009	26959725	26959367	0.68818	4.22766	0.02286546137838756	CoCl2_M_IP_unique	23.78124	14.75954	717	Intron (XM_051886630.1/carhsp1, intron 1 of 3)	26951277	26968235	16959	1	XM_051886630.1	7732	127508555	protein_coding	carhsp1	calcium regulated heat stable protein 1	GO:0003730,GO:0005737,GO:0043488	mRNA 3'-UTR binding|cytoplasm|regulation of mRNA stability	-	-
carhsp1	NC_067222.1	26947751	26948404	26948077	1.16169	3.87744	0.007510213181376475	CoCl2_M_IP_unique	21.98256	9.82597	654	Promoter (2-3kb)	26951277	26968235	16959	1	XM_051886630.1	-2873	127508555	protein_coding	carhsp1	calcium regulated heat stable protein 1	GO:0003730,GO:0005737,GO:0043488	mRNA 3'-UTR binding|cytoplasm|regulation of mRNA stability	-	-
carmil2	NC_067237.1	21385587	21385868	21385727	-0.48583000000000004	4.2434199999999995	0.04045427782330123	Control_M_IP_unique	16.0056	22.41404	282	Exon (XM_051870468.1/carmil2, exon 5 of 40)	21349681	21391491	41811	2	XM_051870468.1	5623	127499845	protein_coding	carmil2	capping protein regulator and myosin 1 linker 2	GO:0005515,GO:0005886,GO:0016477,GO:0030027,GO:0034315	protein binding|plasma membrane|cell migration|lamellipodium|regulation of Arp2/3 complex-mediated actin nucleation	-	-
carmil3	NC_067221.1	5048837	5049006	5048921	-1.2468	3.30735	0.01293754577636717	Control_M_IP_unique	6.426159999999999	15.25017	170	Intron (XM_051879283.1/carmil3, intron 2 of 39)	4983502	5064014	80513	2	XM_051879283.1	15008	127504539	protein_coding	carmil3	capping protein regulator and myosin 1 linker 3	GO:0005515,GO:0005886,GO:0016477,GO:0030027,GO:0034315	protein binding|plasma membrane|cell migration|lamellipodium|regulation of Arp2/3 complex-mediated actin nucleation	-	-
carmil3	NC_067221.1	5053388	5054036	5053712	-0.32677	4.42587	0.04550158973017869	Control_M_IP_unique	19.19276	24.071579999999997	649	Intron (XM_051879283.1/carmil3, intron 2 of 39)	4983502	5064014	80513	2	XM_051879283.1	9978	127504539	protein_coding	carmil3	capping protein regulator and myosin 1 linker 3	GO:0005515,GO:0005886,GO:0016477,GO:0030027,GO:0034315	protein binding|plasma membrane|cell migration|lamellipodium|regulation of Arp2/3 complex-mediated actin nucleation	-	-
cars1	NC_067226.1	7419234	7420266	7419663	0.47095	5.37073	0.013630030393798393	merged_common	48.71213	35.14525	1033	Promoter (<=1kb)	7403425	7419801	16377	2	XM_051900946.1	0	127516378	protein_coding	cars1	cysteinyl-tRNA synthetase 1	GO:0004817,GO:0005524,GO:0005737,GO:0006423	cysteine-tRNA ligase activity|ATP binding|cytoplasm|cysteinyl-tRNA aminoacylation	cide00970	Aminoacyl-tRNA biosynthesis
casd1	NC_067238.1	28754720	28755534	28755127	-0.58924	4.45006	0.02438418526565999	Control_M_IP_unique	17.82013	26.80957	815	Promoter (<=1kb)	28754438	28767758	13321	1	XM_051873180.1	282	127501259	protein_coding	casd1	CAS1 domain containing 1	GO:0000139,GO:0047186	Golgi membrane|N-acetylneuraminate 7-O(or 9-O)-acetyltransferase activity	-	-
caska	NC_067228.1	17918237	17918488	17918362	-0.33516	4.2089300000000005	0.04684179537434906	CoCl2_M_IP_unique	16.46516	20.77113	252	Distal Intergenic	17933352	18105656	172305	1	XM_051906348.1	-14864	127519009	protein_coding	caska	calcium/calmodulin-dependent serine protein kinase a	GO:0004672,GO:0005102,GO:0005524,GO:0005886,GO:0005911,GO:0006468,GO:0016323,GO:0046928	protein kinase activity|signaling receptor binding|ATP binding|plasma membrane|cell-cell junction|protein phosphorylation|basolateral plasma membrane|regulation of neurotransmitter secretion	cide04517	IgSF CAM signaling
[truncated: 8,797 more rows]
